# Supplementary material for: Microbial Community Analysis of a Coastal Salt Marsh Affected by the Deepwater Horizon Oil Spill
Source: PLoS One. 2012 Jul 18;7(7):e41305. doi: 10.1371/journal.pone.0041305 (PMC3399869; doi:10.1371/journal.pone.0041305)
Supplement: Data S1 — Total bacterial OTUs detected by PhyloChip for all samples. Positive fraction and normalized fluorescence intensity values are reported. (XLSX) [file pone.0041305.s002.xlsx › Data_S1.xlsx]

## Sheet: Bacteria_PhyloChip_filter_rxQ1g
Kingdom	Pylum	Class	Order	Famil	Genus	Species	OTU	Rep_sequence	I0Jun1	I0Jun2	I0Jun3	I8Jun1	I8Jun2	I8Jun3	I0Jul1	I0Jul2	I0Jul3	I8Jul1	I8Jul2	I8Jul3	I0Sep1	I0Sep2	I0Sep3	I8Sep1	I8Sep2	M0Jun1	M0Jun2	M0Jun3	M8Jun1	M8Jun2	M8Jun3	M0Jul1	M0Jul2	M0Jul3	M8Jul1	M8Jul2	M8Jul3	M0Sep1	M0Sep2	M0Sep3	M8Sep1	M8Sep2	M8Sep3		I0Jun1	I0Jun2	I0Jun3	I8Jun1	I8Jun2
Bacteria	ABY1_OD1	unclassified	unclassified	unclassified	sfG	unclassified	75150	GQ346852.1 gg_id:562467 Metagenome versatile chemolithoautotroph expanding oceanic dead zones Saanich Inlet 100 m depth clone SGPZ431	1	1	0	1	1	1	1	1	0	1	1	0	1	1	1	1	1	0	1	0	1	1	0	1	1	1	1	1	1	0	1	1	1	0	1		12468	11717	11680	12090	12962
Bacteria	ABY1_OD1	unclassified	unclassified	unclassified	sfI	unclassified	75366	EU283579.1 gg_id:278529 Model Early Earth Harbors Deeply Divergent Divisions Anderson Lake clone A285	1	0	1	0	1	1	1	1	0	0	1	0	0	1	1	1	1	0	1	0	0	1	0	1	1	1	1	1	1	0	1	1	1	0	1		12447	11825	12114	11459	12712
Bacteria	ABY1_OD1	unclassified	unclassified	unclassified	sfA	unclassified	74875	GQ354923.1 gg_id:540167 structure between two geochemically distinct springs Alum Rock Park spring clone MS4-16	0	0	0	0	1	0	1	1	0	1	1	0	1	1	1	1	1	0	1	0	1	1	0	1	1	1	1	1	1	0	0	1	1	0	1		11853	11350	11536	11961	12853
Bacteria	ABY1_OD1	unclassified	unclassified	unclassified	sfH	unclassified	75140	GQ348940.1 gg_id:577547 Metagenome versatile chemolithoautotroph expanding oceanic dead zones Saanich Inlet 100 m depth clone SHAG536	0	0	1	0	1	1	0	1	0	1	1	0	0	1	1	1	1	0	1	0	0	1	0	0	1	0	1	1	0	0	1	1	1	0	1		12487	11685	12039	11795	12624
Bacteria	ABY1_OD1	unclassified	unclassified	unclassified	sfC	unclassified	75265	GQ339139.1 gg_id:528049 Comprehensive Investigation on Iron Cycling Freshwater Seep ing Microscopy Cultivation and iron(II)-rich seep clone -32	0	0	0	0	0	0	1	1	0	0	1	0	1	1	0	0	1	0	0	0	0	1	0	1	0	1	1	0	1	0	0	1	0	0	0		11488	10966	11235	11133	12075
Bacteria	ABY1_OD1	unclassified	unclassified	unclassified	sfJ	unclassified	74670	FJ234919.1 gg_id:346434 Microbial structure mesophilic biogas mesophil anaerobic reactors fed corne silage clone TUM-dMbac-MR4-B1-KC-16	0	0	0	0	0	0	0	1	0	0	1	0	0	0	0	0	0	0	0	0	0	1	0	1	0	1	1	0	1	0	0	0	0	0	0		11212	10145	10420	10151	11916
Bacteria	ABY1_OD1	unclassified	unclassified	unclassified	sfB	unclassified	74776	EU644237.1 gg_id:284266 and Samoylov Island Lena active layer -centred polygon near surface horizon	0	0	0	0	0	0	0	0	0	0	0	0	0	0	0	0	0	0	0	0	0	0	0	0	0	0	1	0	0	0	0	0	0	0	0		11338	10956	11081	10249	12155
Bacteria	AC1	LC-1	unclassified	unclassified	sfA	unclassified	51307	GU196235.1 gg_id:578115 Bioaugmentation improved recovery digesters after toxicant exposure lab-scale anaerobic digester clone R4-73B	0	0	0	0	0	0	0	0	0	0	0	0	1	0	0	0	0	0	0	0	0	0	0	0	0	0	0	0	0	0	0	0	0	0	0		11041	9707	10652	9911	11356
Bacteria	AC1	SHA-114	unclassified	unclassified	sfC	unclassified	51353	EU385779.1 gg_id:267654 Stratified microbes sediments Core MD05-2896 subseafloor sediment South China Sea clone MD2896-B196	0	0	0	0	1	0	1	1	0	0	1	0	1	1	1	1	1	0	1	0	0	1	0	1	0	1	1	1	1	0	1	1	1	0	1		11929	11119	11289	11359	12430
Bacteria	AC1	SHA-114	unclassified	unclassified	sfA	unclassified	51299	AB186797.1 gg_id:105224 polychlorinated dioxin dechlorinating microcosm clone TSBZ04	0	0	0	0	0	0	0	0	0	0	0	0	0	0	0	0	0	0	0	0	0	1	0	0	0	0	0	0	0	0	0	0	0	0	0		9777	8894	8880	8988	10855
Bacteria	AC1	SHA-114	unclassified	unclassified	sfD	unclassified	51472	AM712334.1 gg_id:254942 detection and ly microbial Brothers Seamount Kermadec Arc New Zealand biofilm hydrothermal vent orifice clone MS12-2-F10	0	0	0	0	0	0	0	0	0	0	0	0	0	0	0	0	0	0	0	0	0	1	0	0	0	0	0	0	0	0	0	0	0	0	0		10625	9524	9869	9729	11263
Bacteria	Acidobacteria	Acidobacteria	Acidobacteriales	Acidobacteriaceae	unclassified	unclassified	50993	FJ902583.1 gg_id:587792 phreatic limestone sinkholes northeastern Mexico biofilm 1m deep hydrothermal vent cenote Verde clone VERDEA17	1	1	1	1	1	1	1	1	1	1	1	0	1	1	1	1	1	1	1	1	1	1	1	1	1	1	1	1	1	1	1	1	1	1	1		13004	13140	13125	13034	13091
Bacteria	Acidobacteria	Acidobacteria	Acidobacteriales	Acidobacteriaceae	unclassified	unclassified	51218	EU193040.1 gg_id:334337 -DGGE and Approach Analyze Effect Agricultural Practices on Soil agricultural soil clone DGGE gel band Plot21-2G05	1	1	1	1	1	1	1	1	1	1	1	1	1	1	1	1	1	1	1	1	1	1	1	1	1	1	1	1	1	1	1	1	1	0	1		13145	12532	12588	12734	13376
Bacteria	Acidobacteria	Acidobacteria	Acidobacteriales	Acidobacteriaceae	unclassified	unclassified	58588	EU386023.1 gg_id:267584 Biogeographical and microbes sediments on subseafloor sediment South China Sea clone MD2894-B26	1	1	1	1	1	1	1	1	1	1	1	1	1	1	1	1	1	1	1	1	1	1	1	1	1	1	1	1	1	0	1	1	1	0	1		12680	12582	12812	12403	13209
Bacteria	Acidobacteria	Acidobacteria	Acidobacteriales	Acidobacteriaceae	unclassified	unclassified	51660	EU925917.1 gg_id:315699 sediments sediment station DBS1 northern Bering Sea clone 154H76	1	1	1	1	1	1	1	1	1	1	1	0	1	1	1	0	1	0	1	1	1	1	0	1	1	1	1	1	1	1	1	1	1	0	1		12347	12170	12407	12131	13021
Bacteria	Acidobacteria	Acidobacteria	Acidobacteriales	Acidobacteriaceae	unclassified	unclassified	51676	EF999365.1 gg_id:254954 Vertical and Methanotrophs Estuarine Sediments Pearl River Estuary sediments 22cm depth clone MidBa1	1	1	1	1	1	0	1	1	0	1	1	1	1	1	1	1	1	1	1	1	1	1	1	1	1	1	1	1	1	0	1	1	1	0	1		13300	13166	13370	13340	13947
Bacteria	Acidobacteria	Acidobacteria	Acidobacteriales	Acidobacteriaceae	unclassified	unclassified	58007	GQ246334.1 gg_id:590912 Temporal and spatial China North Yel Sea sediments clone Sd1-53	1	1	1	1	1	1	1	1	1	1	1	1	1	1	0	1	1	0	1	1	1	1	0	1	0	1	1	1	1	0	0	1	1	0	1		12426	12019	12325	12287	13100
Bacteria	Acidobacteria	Acidobacteria	Acidobacteriales	Acidobacteriaceae	unclassified	unclassified	51672	FN396687.1 gg_id:543863 constant flux thermophilic cold seabed Arctic marine surface sediment clone s5_0_VI_6	1	1	1	0	1	1	1	1	0	1	1	0	1	1	1	1	1	0	1	0	1	1	0	1	1	1	1	1	1	0	0	1	1	0	1		12195	11883	12201	11871	12934
Bacteria	Acidobacteria	Acidobacteria	Acidobacteriales	Acidobacteriaceae	unclassified	unclassified	51478	FJ205234.1 gg_id:570312 Prokaryotic deep-sea region East Lau Spreading Centre inactive hydrothermal field sediments depth:2350m clone B2G	1	1	1	0	1	1	1	1	0	1	1	0	1	1	1	1	1	0	1	0	1	1	0	1	1	1	1	1	1	0	1	0	1	0	1		12175	11777	12094	11677	12849
Bacteria	Acidobacteria	Acidobacteria	Acidobacteriales	Acidobacteriaceae	unclassified	unclassified	51265	GU118680.1 gg_id:539508 Threatened Corals Provide Microbial Habitats clone Mfav_G07	1	0	1	1	0	1	1	1	0	1	0	1	0	1	1	1	1	1	1	1	1	1	1	1	0	1	0	1	1	0	1	1	1	0	1		13038	12772	12831	12715	13128
Bacteria	Acidobacteria	Acidobacteria	Acidobacteriales	Acidobacteriaceae	unclassified	unclassified	50982	EF492914.1 gg_id:243138 Iron-manganese Nodule and Its Surrounding Soil soil around iron-manganese nodule clone JH-WH54	1	0	1	1	1	0	1	1	1	1	0	0	1	1	1	1	1	0	1	1	1	0	0	0	1	1	0	1	1	0	1	1	1	0	1		13102	12784	12996	13087	13642
Bacteria	Acidobacteria	Acidobacteria	Acidobacteriales	Acidobacteriaceae	unclassified	unclassified	51112	EU735013.1 gg_id:347978 assemblages sediment station DBSE Northern Bering Sea clone 109A50	1	0	0	0	1	1	1	1	0	1	1	0	1	1	1	1	1	0	1	0	0	1	0	1	1	1	1	1	1	0	1	1	1	0	1		12045	11592	11921	11691	12685
Bacteria	Acidobacteria	Acidobacteria	Acidobacteriales	Acidobacteriaceae	unclassified	unclassified	51646	AY703470.1 gg_id:139008 Detection and ly acidobacterial analyses Altamira Cave clone ALT5	1	1	1	0	1	1	1	1	0	1	1	0	1	1	1	1	1	0	1	1	0	1	0	1	1	1	1	1	1	0	0	0	1	0	1		12180	11843	12165	11749	12798
Bacteria	Acidobacteria	Acidobacteria	Acidobacteriales	Acidobacteriaceae	unclassified	unclassified	51560	EF999388.1 gg_id:252185 Vertical and Methanotrophs Estuarine Sediments Pearl River Estuary sediments 22cm depth clone MidBa64	0	0	0	0	1	1	1	1	0	1	1	1	1	1	1	1	1	0	1	0	1	1	0	1	0	1	1	1	1	0	0	0	1	0	1		11891	11509	11842	11512	12641
Bacteria	Acidobacteria	Acidobacteria	Acidobacteriales	Acidobacteriaceae	unclassified	unclassified	51707	FJ152824.1 gg_id:331686 Changes ly soil (Mexico) flooding alkaline saline soils former lake Texcoco clone TX5A_116	1	1	1	1	1	1	0	1	1	1	1	0	1	0	0	0	0	1	1	1	1	1	0	1	1	1	1	1	1	0	0	0	1	0	1		12181	12063	12348	12066	12698
Bacteria	Acidobacteria	Acidobacteria	Acidobacteriales	Acidobacteriaceae	unclassified	unclassified	58438	EU925844.1 gg_id:347415 sediments sediment station DBS1 northern Bering Sea clone 035E60	1	0	0	0	1	1	1	1	0	1	1	0	1	1	1	1	1	0	1	0	1	1	0	1	1	1	1	1	1	0	0	1	1	0	1		12151	11746	11836	11755	12588
Bacteria	Acidobacteria	Acidobacteria	Acidobacteriales	Acidobacteriaceae	unclassified	unclassified	51010	EF492905.1 gg_id:248553 Iron-manganese Nodule and Its Surrounding Soil soil around iron-manganese nodule clone JH-WH227	0	0	0	0	1	1	1	1	0	1	1	0	1	1	1	1	0	0	1	0	1	1	0	1	0	1	1	1	1	0	0	1	1	0	1		11780	11659	11901	12021	12714
Bacteria	Acidobacteria	Acidobacteria	Acidobacteriales	Acidobacteriaceae	unclassified	unclassified	51213	FM872961.1 gg_id:361264 occupant source house floor dust clone FB02B12	0	1	1	0	1	0	1	1	0	0	1	0	1	1	0	1	0	1	1	1	0	1	0	1	1	1	1	1	1	1	0	1	0	0	0		11997	12060	12138	10939	12333
Bacteria	Acidobacteria	Acidobacteria	Acidobacteriales	Acidobacteriaceae	unclassified	unclassified	51548	FJ529274.1 gg_id:554828 Evidence vertical transmission symbionts adult embryo Caribbean sponge Svenzea zeai Acidobacteria clone A41	0	1	0	0	1	0	1	1	0	1	1	0	1	1	1	1	1	0	1	0	0	1	0	1	1	1	1	1	1	0	0	0	1	0	1		12223	11754	11917	11531	12768
Bacteria	Acidobacteria	Acidobacteria	Acidobacteriales	Acidobacteriaceae	unclassified	unclassified	51808	FJ517001.1 gg_id:551640 semiarid 'Tablas de Daimiel National Park' wetland (Central Spain) unravelled water clone TDNP_Wbc97_115_1_25	1	1	0	0	1	0	1	1	0	1	1	0	1	1	1	1	0	0	1	0	0	1	0	1	1	1	1	1	1	0	0	0	1	0	1		12091	11738	11893	11553	12655
Bacteria	Acidobacteria	Acidobacteria	Acidobacteriales	Acidobacteriaceae	unclassified	unclassified	51396	EF600574.1 gg_id:302530 soil clone E5-34	1	0	0	0	1	0	0	1	0	0	1	0	1	1	1	1	1	0	1	0	0	1	0	1	1	1	1	1	1	0	0	1	1	0	1		12109	11777	11751	11811	12441
Bacteria	Acidobacteria	Acidobacteria	Acidobacteriales	Acidobacteriaceae	unclassified	unclassified	51589	EU373956.1 gg_id:261742 southern Cretan margin (eastern Mediterranean Sea) canyon and slope sediment clone HCM3MC83_3C_FL	0	0	1	1	1	1	0	0	0	1	1	0	1	1	0	1	1	0	1	0	1	0	0	1	0	1	1	1	1	0	0	1	1	0	1		12569	12106	12467	12363	13027
Bacteria	Acidobacteria	Acidobacteria	Acidobacteriales	Acidobacteriaceae	unclassified	unclassified	51715	AY703461.1 gg_id:139345 Detection and ly acidobacterial analyses Altamira Cave clone ALT21	0	0	0	0	1	0	1	1	0	0	1	0	1	1	1	0	0	0	1	0	0	1	0	1	1	1	1	1	1	0	0	0	1	0	1		11908	11485	11659	11277	12349
Bacteria	Acidobacteria	Acidobacteria	Acidobacteriales	Acidobacteriaceae	unclassified	unclassified	58542	GQ246376.1 gg_id:587607 Temporal and spatial China North Yel Sea sediments clone Cm1-39	0	0	1	0	0	0	1	0	1	1	0	0	0	1	1	1	1	1	0	0	1	1	0	0	0	1	0	0	1	1	1	1	1	1	0		12541	12428	12617	12444	13098
Bacteria	Acidobacteria	Acidobacteria	Acidobacteriales	Acidobacteriaceae	unclassified	unclassified	51059	GQ264031.1 gg_id:592891 Structure Simulated Level Waste Site simulated level waste site clone WC3_122	0	0	0	0	1	0	1	1	0	0	1	0	1	1	0	1	0	0	1	0	0	1	0	1	0	1	1	1	1	0	0	0	0	0	1		11466	11288	11352	11054	12233
Bacteria	Acidobacteria	Acidobacteria	Acidobacteriales	Acidobacteriaceae	Candidatus Koribacter	unclassified	51767	EU680442.1 gg_id:284815 unculturable forest Gaoligong Mountains Yunnan soil clone S5-16	0	0	0	0	1	0	1	1	0	0	1	0	1	1	1	1	1	0	1	0	0	1	0	1	0	1	1	0	1	0	0	1	1	0	1		12033	10896	11394	11266	12451
Bacteria	Acidobacteria	Acidobacteria	Acidobacteriales	Acidobacteriaceae	unclassified	unclassified	51219	EU700181.1 gg_id:297788 Study on Shantou Bay Marine Sediments Microorganisms sediment clone STU39	0	0	0	0	1	0	1	1	0	0	1	0	1	1	0	0	1	0	0	0	0	1	0	1	0	1	1	1	1	0	1	1	1	0	1		11759	11250	11584	11043	12518
Bacteria	Acidobacteria	Acidobacteria	Acidobacteriales	Acidobacteriaceae	unclassified	unclassified	51468	AY289399.1 gg_id:90674 soil clone ABS-10	0	0	0	0	1	0	1	1	0	0	1	0	1	1	1	1	1	0	0	0	0	1	0	1	0	1	1	0	1	0	1	1	1	0	1		11873	10630	10970	10863	12168
Bacteria	Acidobacteria	Acidobacteria	Acidobacteriales	Acidobacteriaceae	unclassified	unclassified	51780	FJ152801.1 gg_id:346446 Changes ly soil (Mexico) flooding alkaline saline soils former lake Texcoco clone TX5A_93	0	0	1	1	1	0	0	0	1	0	1	0	0	1	0	1	0	1	1	1	1	1	0	0	0	1	1	0	1	0	0	1	1	0	1		12597	12554	12612	12503	12694
Bacteria	Acidobacteria	Acidobacteria	Acidobacteriales	Acidobacteriaceae	unclassified	unclassified	51783	EU734939.1 gg_id:322030 assemblages sediment station DBSE Northern Bering Sea clone 030C26	0	0	0	0	1	0	1	0	0	0	1	0	1	0	1	1	1	0	0	0	0	1	0	1	0	1	1	0	0	0	0	1	1	0	1		12440	11629	11847	11863	12254
Bacteria	Acidobacteria	Acidobacteria	Acidobacteriales	Acidobacteriaceae	unclassified	unclassified	51596	EU117175.1 gg_id:238372 Scratching surface rare biosphere tag primers recent progress made toward microbial census arctic tundra soil clone P8	0	0	0	0	1	0	0	1	0	0	1	0	1	1	1	1	1	0	1	0	0	1	0	0	0	0	1	0	0	0	1	1	1	0	1		12124	11804	11832	11775	12299
Bacteria	Acidobacteria	Acidobacteria	Acidobacteriales	Acidobacteriaceae	unclassified	unclassified	51079	FJ478546.1 gg_id:582523 species richness estimates obtained nearly and simulated pyrosequencing-generated fragments -based surveys undisturbed tall grass prairie top 5 cm clone p27m06ok	0	0	0	0	1	1	1	0	1	0	1	0	0	0	0	0	0	0	1	0	1	0	0	1	1	1	1	0	1	0	0	0	0	0	1		12605	11946	12223	11982	12718
Bacteria	Acidobacteria	Acidobacteria	Acidobacteriales	Acidobacteriaceae	unclassified	unclassified	51104	GU363035.1 gg_id:543451 and archaeal biogeochemical cycling genes within Qiongdongnan basin Sea: pilot study microbial shifting marine sediment South China Sea clone BD72BR91	0	0	0	0	0	1	1	0	1	0	0	0	1	1	1	0	1	0	0	1	1	0	0	1	0	1	1	1	1	0	0	0	0	0	1		12437	11894	12227	12223	13104
Bacteria	Acidobacteria	Acidobacteria	Acidobacteriales	Acidobacteriaceae	unclassified	unclassified	51174	EU665054.1 gg_id:541146 Soil are Changed Agricultural Practices agricultural soil clone Plot22-B06	0	0	0	0	1	0	1	1	0	0	1	0	1	1	1	0	0	0	0	0	0	1	0	1	0	1	1	0	1	0	0	0	0	0	1		11858	10932	11135	11109	12388
Bacteria	Acidobacteria	Acidobacteria	Acidobacteriales	Acidobacteriaceae	unclassified	unclassified	51320	EU491617.1 gg_id:258921 Abundance and microbial life ocean crust seafloor lavas East Pacific Rise clone EPR3970-MO1A-Bc31	0	0	0	0	1	0	1	1	0	0	1	0	1	1	0	1	0	0	0	0	0	1	0	1	0	1	1	0	1	0	1	0	1	0	1		11376	11206	11353	11158	12381
Bacteria	Acidobacteria	Acidobacteria	Acidobacteriales	Acidobacteriaceae	unclassified	unclassified	51586	EF688384.1 gg_id:241619 soil clone F6-100	0	0	0	0	0	0	1	1	0	0	1	0	1	0	0	0	0	0	0	0	0	1	0	1	0	1	1	0	1	0	0	1	0	0	1		11221	10627	10841	10743	11838
Bacteria	Acidobacteria	Acidobacteria	Acidobacteriales	Acidobacteriaceae	unclassified	unclassified	51017	EU250262.1 gg_id:235484 acid mine drainage clone GXDC-48	0	0	0	0	0	0	1	1	0	0	1	0	1	1	1	1	1	0	0	0	0	1	0	1	0	1	1	0	1	0	0	1	0	0	0		11658	11204	11210	11109	12057
Bacteria	Acidobacteria	Acidobacteria	Acidobacteriales	Acidobacteriaceae	unclassified	unclassified	51749	EF125431.1 gg_id:195246 mangrove soil clone MSB-2D12	0	0	0	0	0	0	1	1	0	0	1	0	1	1	1	0	0	0	0	1	0	0	0	1	1	1	0	0	1	0	0	0	0	0	1		11314	10980	11048	10469	11417
Bacteria	Acidobacteria	Acidobacteria	Acidobacteriales	Acidobacteriaceae	unclassified	unclassified	51329	DQ837260.1 gg_id:256297 Archaeal and pristine National Park Spain Donana coastal aquifer clone 49S1_2B_67	1	0	0	0	0	0	1	1	0	0	1	0	0	1	1	1	1	0	0	0	0	1	0	0	0	1	0	0	0	1	0	1	0	0	0		12275	11617	11689	11745	11958
Bacteria	Acidobacteria	Acidobacteria	Acidobacteriales	Acidobacteriaceae	unclassified	unclassified	51538	DQ906783.1 gg_id:241820 Oman subsurface soil clone 2B-4	0	0	0	0	0	0	1	1	0	0	1	0	1	1	1	0	0	0	0	0	0	1	0	1	0	1	1	0	1	0	0	1	0	0	0		11714	10087	11097	11154	12075
Bacteria	Acidobacteria	Acidobacteria	Acidobacteriales	Acidobacteriaceae	unclassified	unclassified	51716	AF317741.1 gg_id:136924 Nullarbor cave clone wb1_A08	0	0	0	0	0	0	1	1	0	0	1	0	1	1	0	0	0	0	0	0	0	1	0	1	0	1	1	0	1	0	0	1	0	0	0		11492	10707	11007	10467	11700
Bacteria	Acidobacteria	Acidobacteria	Acidobacteriales	Acidobacteriaceae	unclassified	unclassified	50971	EU035939.2 gg_id:320478 Insight microbial structure Norwegian deep-water Desmacidon sponge deep-sea coral reef off Norway clone KspoC1	0	0	0	0	1	0	1	1	0	0	1	0	0	0	0	0	0	0	0	0	0	1	0	1	0	1	1	0	1	0	0	0	0	0	1		11241	10936	11507	11174	12278
Bacteria	Acidobacteria	Acidobacteria	Acidobacteriales	Acidobacteriaceae	unclassified	unclassified	51449	EU491650.1 gg_id:265935 Abundance and microbial life ocean crust seafloor lavas East Pacific Rise clone EPR3970-MO1A-Bc63	0	0	0	0	0	0	1	1	0	0	1	0	1	1	0	0	0	0	0	0	0	1	0	1	0	1	1	0	1	0	0	0	0	0	0		11704	10985	11374	10711	12140
Bacteria	Acidobacteria	Acidobacteria	Acidobacteriales	Acidobacteriaceae	unclassified	unclassified	51776	DQ451525.1 gg_id:156611 forest soil clone FAC86	0	0	0	0	0	0	0	1	0	0	1	0	0	1	1	1	1	0	0	0	0	1	0	0	0	0	1	0	0	0	0	1	0	0	0		11275	10200	10645	10633	11922
Bacteria	Acidobacteria	Acidobacteria	Acidobacteriales	Acidobacteriaceae	unclassified	unclassified	50999	FJ269341.1 gg_id:588263 Microbes marine sponges sponge tissue clone XC1E08	0	0	0	0	0	0	1	1	0	0	1	0	0	1	0	0	0	0	0	0	0	1	0	0	0	1	1	0	0	0	1	1	0	0	0		11241	10402	10292	10080	11710
Bacteria	Acidobacteria	Acidobacteria	Acidobacteriales	Acidobacteriaceae	unclassified	unclassified	51128	AJ863211.1 gg_id:126401 poplar tree microcosm bulk soil unflooded clone 20BSU25	0	0	0	0	0	0	1	1	0	0	1	0	1	0	0	0	0	0	0	0	0	1	0	1	0	1	1	0	1	0	0	0	0	0	0		11550	11251	11410	11187	11976
Bacteria	Acidobacteria	Acidobacteria	Acidobacteriales	Acidobacteriaceae	unclassified	unclassified	51312	EU035924.2 gg_id:338434 Insight microbial structure Norwegian deep-water Desmacidon sponge deep-sea coral reef off Norway clone KspoA7	0	0	0	0	1	0	1	1	0	0	1	0	0	0	0	0	0	0	0	0	0	1	0	1	0	1	1	0	1	0	0	0	0	0	0		11005	10717	11099	10862	12245
Bacteria	Acidobacteria	Acidobacteria	Acidobacteriales	Acidobacteriaceae	unclassified	unclassified	51466	FJ478926.1 gg_id:578528 species richness estimates obtained nearly and simulated pyrosequencing-generated fragments -based surveys undisturbed tall grass prairie top 5 cm clone p22i03ok	0	0	0	0	0	0	1	0	0	0	1	0	0	0	0	0	0	0	0	0	0	0	0	0	0	1	1	0	1	0	0	0	0	0	1		11740	11193	11504	11194	12146
Bacteria	Acidobacteria	Acidobacteria	Acidobacteriales	Acidobacteriaceae	unclassified	unclassified	51607	EF494364.1 gg_id:220562 Nunnock River granitic landscape clone NR.1.008	0	0	0	0	0	0	1	0	0	0	1	0	1	1	1	1	1	0	0	0	0	0	0	0	0	1	1	0	0	0	0	0	0	0	0		11803	10838	10936	10716	12010
Bacteria	Acidobacteria	Acidobacteria	Acidobacteriales	Acidobacteriaceae	unclassified	unclassified	51782	EU132094.1 gg_id:253652 tallgrass prarie soil clone FFCH4380	0	0	0	0	1	0	1	0	0	0	0	0	0	0	0	0	0	0	1	0	0	0	0	0	0	1	1	0	1	0	0	0	1	0	0		12124	11710	12362	11742	12207
Bacteria	Acidobacteria	Acidobacteria	Acidobacteriales	Acidobacteriaceae	unclassified	unclassified	51048	AY587227.1 gg_id:102666 soil clone	0	0	0	0	1	0	1	0	0	0	0	0	0	0	0	0	0	0	1	0	0	0	0	0	1	0	0	0	0	0	0	0	1	0	0		12057	11924	11958	11795	12502
Bacteria	Acidobacteria	Acidobacteria	Acidobacteriales	Acidobacteriaceae	unclassified	unclassified	51151	EU491340.1 gg_id:271398 Abundance and microbial life ocean crust seafloor lavas Hawai'i South Point X3 clone P0X3b1A11	0	0	0	0	0	0	1	1	0	0	1	0	0	1	0	0	0	0	0	0	0	1	0	1	0	1	0	0	1	0	0	0	0	0	0		11272	10549	10779	10376	11562
Bacteria	Acidobacteria	Acidobacteria	Acidobacteriales	Acidobacteriaceae	unclassified	unclassified	51368	EU050885.1 gg_id:256652 libraries sediment Kings Bay Svalbard Arctic clone SS1_B_02_91	0	0	0	0	0	0	1	1	0	0	1	0	0	0	0	0	0	0	0	0	0	1	0	1	0	1	1	0	1	0	0	0	0	0	0		10947	10372	10570	10518	11619
Bacteria	Acidobacteria	Acidobacteria	Acidobacteriales	Acidobacteriaceae	unclassified	unclassified	51077	EU132259.1 gg_id:244025 tallgrass prarie soil clone FFCH8685	0	0	0	0	0	0	1	1	0	0	1	0	0	0	0	0	0	0	0	0	0	1	0	1	0	1	0	0	1	0	0	0	0	0	0		11173	10499	10720	10737	11979
Bacteria	Acidobacteria	Acidobacteria	Acidobacteriales	Acidobacteriaceae	unclassified	unclassified	51198	EU335409.1 gg_id:253648 Changes microbial metabolic and along hydrogeochemically variable profile unsaturated C horizon soil aggregate clone BacC-u_005	0	1	0	0	0	0	0	0	0	0	1	0	0	1	1	1	0	0	0	0	0	0	0	0	0	1	1	0	0	0	0	0	0	0	0		11982	12047	11896	12053	12317
Bacteria	Acidobacteria	Acidobacteria	Acidobacteriales	Acidobacteriaceae	unclassified	unclassified	51200	FJ478490.1 gg_id:568935 species richness estimates obtained nearly and simulated pyrosequencing-generated fragments -based surveys undisturbed tall grass prairie top 5 cm clone p5p10ok	0	0	0	0	0	0	1	0	0	0	1	0	0	1	0	0	0	0	0	0	0	1	0	0	0	1	1	0	0	0	0	0	0	0	0		11544	11203	11414	11243	11856
Bacteria	Acidobacteria	Acidobacteria	Acidobacteriales	Acidobacteriaceae	unclassified	unclassified	51375	EF061943.1 gg_id:194730 Xiamen China mangrove sediment clone XME2	0	0	0	0	0	0	1	1	0	0	1	0	0	0	0	0	0	0	0	0	0	1	0	1	0	1	0	0	1	0	0	0	0	0	0		10660	10138	10386	10580	11618
Bacteria	Acidobacteria	Acidobacteria	Acidobacteriales	Acidobacteriaceae	unclassified	unclassified	51605	AY289380.1 gg_id:89699 soil clone ABS-150	0	0	0	0	0	0	1	1	0	0	1	0	0	1	0	0	0	0	0	0	0	1	0	0	0	1	1	0	0	0	0	0	0	0	0		11580	11113	10824	10766	11903
Bacteria	Acidobacteria	Acidobacteria	Acidobacteriales	Acidobacteriaceae	unclassified	unclassified	51742	EF208619.1 gg_id:200645 Vertical and horizontal structure microbial sandy carbonate sediment clone CI35cm.1ox.04	0	0	0	0	0	0	1	1	0	0	1	0	0	0	0	0	0	0	0	0	0	1	0	0	0	1	1	0	1	0	0	0	0	0	0		11471	10448	10987	10750	11857
Bacteria	Acidobacteria	Acidobacteria	Acidobacteriales	Acidobacteriaceae	unclassified	unclassified	51146	EU132307.1 gg_id:244850 tallgrass prarie soil clone FFCH7214	0	0	0	0	0	0	0	0	0	0	1	0	0	0	0	0	0	0	0	0	0	1	0	1	0	1	1	0	1	0	0	0	0	0	0		11179	10867	10893	11101	11758
Bacteria	Acidobacteria	Acidobacteria	Acidobacteriales	Acidobacteriaceae	unclassified	unclassified	51505	EU370269.1 gg_id:363971 structure photosynthetic complex biofilm acidophilic streams Rio Tinto (SW Spain) extreme acidic river mean pH 2.3 and concentration heavy metals clone CEM_Eug_d1	0	0	0	0	0	0	0	1	0	0	1	0	0	0	0	0	0	0	0	0	0	1	0	1	0	1	0	0	1	0	0	0	0	0	0		11311	10467	10646	10531	11777
Bacteria	Acidobacteria	Acidobacteria	Acidobacteriales	Acidobacteriaceae	unclassified	unclassified	51621	GU061236.1 gg_id:584106 Evaluation culturing methods cultivate previously Yel Sea intertidal beach seawater 5 m depth clone 5m-42	0	0	0	0	0	0	1	1	0	0	1	0	0	0	0	0	0	0	0	0	0	0	0	0	0	1	1	0	1	0	0	0	0	0	0		10902	10546	10478	10490	11763
Bacteria	Acidobacteria	Acidobacteria	Acidobacteriales	Acidobacteriaceae	unclassified	unclassified	51758	AY850302.1 gg_id:136684 depending on what microbial treatment present soil clone cw7	0	0	0	0	0	0	0	0	0	0	0	0	0	0	0	1	0	1	0	0	0	0	1	0	0	0	1	0	0	0	0	1	0	0	0		12374	12933	12597	12538	12483
Bacteria	Acidobacteria	Acidobacteria	Acidobacteriales	Acidobacteriaceae	unclassified	unclassified	51093	GQ487992.1 gg_id:546910 Microbial metal soil polluted heavy metals clone V8-11	0	0	0	0	0	0	1	0	0	0	1	0	0	0	0	0	0	0	0	0	0	0	0	1	0	1	0	0	1	0	0	0	0	0	0		10627	10188	10102	9714	11199
Bacteria	Acidobacteria	Acidobacteria	Acidobacteriales	Acidobacteriaceae	unclassified	unclassified	51206	AF013534.2 gg_id:1828 soil clone C112	0	0	0	0	0	0	0	0	0	0	1	0	0	0	0	0	0	0	0	0	0	1	0	0	0	1	1	0	1	0	0	0	0	0	0		11230	9967	10010	9476	11773
Bacteria	Acidobacteria	Acidobacteria	Acidobacteriales	Acidobacteriaceae	unclassified	unclassified	51649	AY921764.1 gg_id:113851 farm soil clone AKYG1603	0	0	0	0	0	0	1	0	0	0	1	0	0	0	0	0	0	0	0	0	0	0	0	1	0	1	1	0	0	0	0	0	0	0	0		11389	10853	11177	11083	12007
Bacteria	Acidobacteria	Acidobacteria	Acidobacteriales	Acidobacteriaceae	unclassified	unclassified	51100	GQ500711.1 gg_id:557097 Surveys Biofilms and Sediments Mammoth Cave Karst Aquifers Charon's Cascade sandy clastic sediments clone MACA-CC20	0	0	0	0	0	0	0	0	0	0	0	0	0	0	0	0	0	1	0	0	1	0	0	0	0	0	0	1	0	0	0	0	0	0	0		12375	12628	12582	12518	12531
Bacteria	Acidobacteria	Acidobacteria	Acidobacteriales	Acidobacteriaceae	unclassified	unclassified	51176	AF154085.1 gg_id:1813 hydrocarbon seep clone BPC015	0	0	0	0	0	0	1	0	0	0	0	0	0	0	0	0	0	0	0	0	0	1	0	0	0	1	0	0	1	0	0	0	0	0	0		11002	10475	10637	10875	12099
Bacteria	Acidobacteria	Acidobacteria	Acidobacteriales	Acidobacteriaceae	unclassified	unclassified	51459	FJ479234.1 gg_id:582150 species richness estimates obtained nearly and simulated pyrosequencing-generated fragments -based surveys undisturbed tall grass prairie top 5 cm clone p7g02ok	0	0	0	0	0	0	0	0	0	0	1	0	0	0	0	0	0	0	0	0	0	1	0	1	0	1	0	0	0	0	0	0	0	0	0		10959	10482	10718	10654	11830
Bacteria	Acidobacteria	Acidobacteria	Acidobacteriales	Acidobacteriaceae	unclassified	unclassified	51484	EF597694.1 gg_id:248253 Metagenomics deep mediterranean warm bathypelagic habitat 3010m depth Ionian Km3 Station Mediterranean Sea clone KM3-187-G1	0	0	0	0	0	0	0	1	0	0	0	0	1	0	0	0	0	0	0	0	0	0	0	0	0	1	1	0	0	0	0	0	0	0	0		11392	10721	10779	10556	11941
Bacteria	Acidobacteria	Acidobacteria	Acidobacteriales	Acidobacteriaceae	unclassified	unclassified	51570	EU193005.1 gg_id:321058 -DGGE and Approach Analyze Effect Agricultural Practices on Soil agricultural soil clone DGGE gel band Plot21-C07	0	0	0	0	0	0	0	0	0	0	1	0	0	0	0	0	0	0	0	0	0	1	0	1	0	1	0	0	0	0	0	0	0	0	0		10347	9896	9862	9775	11377
Bacteria	Acidobacteria	Acidobacteria	Acidobacteriales	Acidobacteriaceae	unclassified	unclassified	51738	FJ479104.1 gg_id:538113 species richness estimates obtained nearly and simulated pyrosequencing-generated fragments -based surveys undisturbed tall grass prairie top 5 cm clone p8h09ok	0	0	0	0	0	0	0	1	0	0	1	0	0	0	0	0	0	0	0	0	0	0	0	1	0	0	1	0	0	0	0	0	0	0	0		11383	10175	10749	10288	11628
Bacteria	Acidobacteria	Acidobacteria	Acidobacteriales	Acidobacteriaceae	unclassified	unclassified	51789	EF600570.1 gg_id:291945 soil clone E5-24	0	0	0	0	0	0	1	0	0	0	1	0	1	0	0	0	0	0	0	0	0	0	0	1	0	0	0	0	0	0	0	0	0	0	0		11516	11025	11385	11449	11730
Bacteria	Acidobacteria	Acidobacteria	Acidobacteriales	Acidobacteriaceae	unclassified	unclassified	51056	AB240272.1 gg_id:143367 microbial structure rhizosphere Phragmites bulk soil reed bed reactor laboratory clone BS141	0	0	0	0	0	0	0	0	0	0	0	0	0	0	0	0	0	0	0	0	0	1	0	0	0	1	1	0	0	0	0	0	0	0	0		11581	10576	10913	10519	11870
Bacteria	Acidobacteria	Acidobacteria	Acidobacteriales	Acidobacteriaceae	unclassified	unclassified	51162	FJ203529.1 gg_id:352218 and White Plague Disease-Induced Changes Caribbean Coral Montastraea faveolata healthy tissue clone SHFH600	0	0	0	0	0	0	0	0	0	0	0	0	0	0	0	0	0	0	0	0	0	1	0	0	0	1	0	0	1	0	0	0	0	0	0		10977	10174	10517	10313	11435
Bacteria	Acidobacteria	Acidobacteria	Acidobacteriales	Acidobacteriaceae	unclassified	unclassified	51369	EF999370.1 gg_id:252534 Vertical and Methanotrophs Estuarine Sediments Pearl River Estuary sediments 22cm depth clone MidBa14	0	0	0	0	0	0	1	0	0	0	1	0	0	0	0	0	0	0	0	0	0	0	0	0	0	1	0	0	0	0	0	0	0	0	0		11148	11023	11078	11032	11854
Bacteria	Acidobacteria	Acidobacteria	Acidobacteriales	Acidobacteriaceae	unclassified	unclassified	51496	DQ829645.1 gg_id:249932 Acidobacteria (Spain) Donana National Park clone DON6	0	0	0	0	0	0	0	1	0	0	0	0	0	0	0	0	0	0	0	0	0	1	0	1	0	0	0	0	0	0	0	0	0	0	0		11030	10539	11011	10938	11359
Bacteria	Acidobacteria	Acidobacteria	Acidobacteriales	Acidobacteriaceae	unclassified	unclassified	51740	X97098.1 gg_id:3730 peat bog clone TM2	0	0	0	0	0	0	0	0	0	0	1	0	0	0	0	0	0	0	0	0	0	0	0	0	0	0	1	0	0	0	0	0	0	0	0		10291	9822	10181	9520	11637
Bacteria	Acidobacteria	Acidobacteria	Acidobacteriales	Acidobacteriaceae	unclassified	unclassified	51007	EU491200.1 gg_id:262940 Abundance and microbial life ocean crust seafloor lavas Loi'hi Seamount Pisces Peak X2 clone P9X2b7E11	0	0	0	0	0	0	0	1	0	0	0	0	0	0	0	0	0	0	0	0	0	0	0	0	0	0	1	0	0	0	0	0	0	0	0		11176	10511	10801	10381	11749
Bacteria	Acidobacteria	Acidobacteria	Acidobacteriales	Acidobacteriaceae	unclassified	unclassified	51018	EF612359.1 gg_id:245188 historic semiarid lead-zinc mine tailings site soil clone OS-C161	0	0	0	0	0	0	1	1	0	0	0	0	0	0	0	0	0	0	0	0	0	0	0	0	0	0	0	0	0	0	0	0	0	0	0		11576	11152	11592	10544	11408
Bacteria	Acidobacteria	Acidobacteria	Acidobacteriales	Acidobacteriaceae	unclassified	unclassified	51039	DQ906061.1 gg_id:223389 nickel resistance genes metagenome Tinto River rhizosphere clone ERF-1H5	0	0	0	0	0	0	0	0	0	0	1	0	0	1	0	0	0	0	0	0	0	0	0	0	0	0	0	0	0	0	0	0	0	0	0		11742	11504	11718	11769	11966
Bacteria	Acidobacteria	Acidobacteria	Acidobacteriales	Acidobacteriaceae	unclassified	unclassified	51155	DQ395960.1 gg_id:155016 deep-sea octacoral clone ctg_CGOGA68	0	0	0	0	0	0	0	0	0	0	0	0	0	0	0	0	0	0	0	0	0	1	0	0	0	1	0	0	0	0	0	0	0	0	0		10923	9832	9962	9707	11293
Bacteria	Acidobacteria	Acidobacteria	Acidobacteriales	Acidobacteriaceae	unclassified	unclassified	51236	EU132175.1 gg_id:256235 tallgrass prarie soil clone FFCH11537	0	0	0	0	0	0	0	0	0	0	0	0	0	1	1	0	0	0	0	0	0	0	0	0	0	0	0	0	0	0	0	0	0	0	0		10857	9587	10421	10286	11216
Bacteria	Acidobacteria	Acidobacteria	Acidobacteriales	Acidobacteriaceae	unclassified	unclassified	51246	EU449736.1 gg_id:551546 Soil are Changed Agricultural Practices agricultural soil clone Plot4-H05	0	0	0	0	0	0	1	0	0	0	0	0	0	0	0	0	0	0	0	0	0	0	0	0	0	1	0	0	0	0	0	0	0	0	0		11104	10231	10485	10396	11417
Bacteria	Acidobacteria	Acidobacteria	Acidobacteriales	Acidobacteriaceae	unclassified	unclassified	51317	EU335210.1 gg_id:256500 Changes microbial metabolic and along hydrogeochemically variable profile saturated C horizon soil aggregate clone BacC-s_008	0	0	0	0	0	0	0	1	0	0	0	0	0	0	0	0	0	0	0	0	0	0	0	0	0	0	1	0	0	0	0	0	0	0	0		10725	10795	9970	9835	11421
Bacteria	Acidobacteria	Acidobacteria	Acidobacteriales	Acidobacteriaceae	unclassified	unclassified	51519	FJ466014.1 gg_id:575126 and carbon monoxide-oxidizing across successional on recent Hawaiian 1959 Kilauea volcanic deposit clone B119	0	0	0	0	0	1	0	1	0	0	0	0	0	0	0	0	0	0	0	0	0	0	0	0	0	0	0	0	0	0	0	0	0	0	0		12276	12189	12340	11973	12399
Bacteria	Acidobacteria	Acidobacteria	Acidobacteriales	Acidobacteriaceae	unclassified	unclassified	51643	DQ837256.1 gg_id:242275 Archaeal and pristine National Park Spain Donana coastal aquifer clone 49S1_2B_56	0	0	0	0	0	0	0	0	0	0	0	0	0	0	0	0	0	0	0	0	0	1	0	0	0	1	0	0	0	0	0	0	0	0	0		10653	9702	10390	10056	11123
Bacteria	Acidobacteria	Acidobacteria	Acidobacteriales	Acidobacteriaceae	unclassified	unclassified	57871	AB300068.1 gg_id:220849 Wide ancient microbial DNAs Quaternary sediments holocene mud sediment clone SK27B-09	0	0	0	0	0	0	0	0	0	0	1	0	0	0	0	0	0	0	0	0	0	1	0	0	0	0	0	0	0	0	0	0	0	0	0		10382	9455	9828	9472	11237
Bacteria	Acidobacteria	Acidobacteria	Acidobacteriales	Acidobacteriaceae	unclassified	unclassified	50994	EU440640.1 gg_id:540618 Soil are Changed Agricultural Practices agricultural soil clone Plot17-H09	0	0	0	0	0	0	0	0	0	0	0	0	0	0	0	0	0	0	0	0	0	0	0	0	0	0	0	0	0	0	1	0	0	0	0		11924	10968	11327	11139	11861
Bacteria	Acidobacteria	Acidobacteria	Acidobacteriales	Acidobacteriaceae	unclassified	unclassified	50995	GQ396810.1 gg_id:559480 Functional unvegetated perhumid recently-deglaciated soils do not correlate shifts soil clone AK1AB1_02H	0	0	0	0	0	0	0	1	0	0	0	0	0	0	0	0	0	0	0	0	0	0	0	0	0	0	0	0	0	0	0	0	0	0	0		11555	10269	10543	10687	11506
Bacteria	Acidobacteria	Acidobacteria	Acidobacteriales	Acidobacteriaceae	unclassified	unclassified	51140	AY493934.1 gg_id:136869 Fingerprinting aggregates soil clone 117	0	0	0	0	0	0	0	0	0	0	0	0	0	0	0	0	0	0	0	0	0	1	0	0	0	0	0	0	0	0	0	0	0	0	0		10891	9165	9348	9102	10867
Bacteria	Acidobacteria	Acidobacteria	Acidobacteriales	Acidobacteriaceae	unclassified	unclassified	51178	AY963491.1 gg_id:153165 structures and correlated ecological factors soils two evergreen broad-leaved forests Yunnan SW China clone BS54	0	0	0	0	0	0	0	0	0	0	0	0	0	0	0	0	0	0	0	0	0	0	0	0	0	1	0	0	0	0	0	0	0	0	0		11427	10073	10405	10016	11361
Bacteria	Acidobacteria	Acidobacteria	Acidobacteriales	Acidobacteriaceae	unclassified	unclassified	51212	AY922137.1 gg_id:113301 farm soil clone AKYH551	0	0	0	0	0	0	0	0	0	0	1	0	0	0	0	0	0	0	0	0	0	0	0	0	0	0	0	0	0	0	0	0	0	0	0		11715	10950	11322	10689	11900
Bacteria	Acidobacteria	Acidobacteria	Acidobacteriales	Acidobacteriaceae	unclassified	unclassified	51275	EU440593.1 gg_id:553987 Soil are Changed Agricultural Practices agricultural soil clone Plot17-2H08	0	0	0	0	0	0	0	0	0	0	0	0	0	0	0	0	0	0	0	0	0	0	0	0	0	0	1	0	0	0	0	0	0	0	0		11667	11239	11266	11224	11861
Bacteria	Acidobacteria	Acidobacteria	Acidobacteriales	Acidobacteriaceae	unclassified	unclassified	51286	EU449729.1 gg_id:571898 Soil are Changed Agricultural Practices agricultural soil clone Plot4-G06	0	0	0	0	0	0	0	0	0	0	0	0	0	0	0	0	0	0	0	0	0	0	0	0	0	0	0	0	0	0	0	0	0	0	0		12266	11824	11897	12047	12543
Bacteria	Acidobacteria	Acidobacteria	Acidobacteriales	Acidobacteriaceae	unclassified	unclassified	51378	AY922048.1 gg_id:112734 farm soil clone AKYG647	0	0	0	0	0	0	0	0	0	0	0	0	1	0	0	0	0	0	0	0	0	0	0	0	0	0	0	0	0	0	0	0	0	0	0		11637	11316	11461	11536	11743
Bacteria	Acidobacteria	Acidobacteria	Acidobacteriales	Acidobacteriaceae	unclassified	unclassified	51415	EF600563.1 gg_id:291339 soil clone E5-8	0	0	0	0	0	0	1	0	0	0	0	0	0	0	0	0	0	0	0	0	0	0	0	0	0	0	0	0	0	0	0	0	0	0	0		11838	11199	10824	11097	11919
Bacteria	Acidobacteria	Acidobacteria	Acidobacteriales	Acidobacteriaceae	unclassified	unclassified	51565	EU150228.1 gg_id:279590 acidobacteria and dry meadow soil Niwot Ridge LTER clone NiA_DM_1	0	0	0	0	0	0	0	0	0	0	0	0	0	0	0	0	0	1	0	0	0	0	0	0	0	0	0	0	0	0	0	0	0	0	0		12115	12643	12510	12144	12245
Bacteria	Acidobacteria	Acidobacteria	Acidobacteriales	Acidobacteriaceae	unclassified	unclassified	51614	EU449733.1 gg_id:548647 Soil are Changed Agricultural Practices agricultural soil clone Plot4-G12	0	0	0	0	0	0	0	0	0	0	1	0	0	0	0	0	0	0	0	0	0	0	0	0	0	0	0	0	0	0	0	0	0	0	0		10617	9694	9946	9502	11291
Bacteria	Acidobacteria	Acidobacteria	Acidobacteriales	Acidobacteriaceae	unclassified	unclassified	51682	FM872485.1 gg_id:362116 occupant source house floor dust clone FA01A05	0	0	0	0	0	0	0	0	0	0	0	0	0	0	0	0	0	0	0	0	0	1	0	0	0	0	0	0	0	0	0	0	0	0	0		10499	9444	9630	9403	10965
Bacteria	Acidobacteria	Acidobacteria	Acidobacteriales	Acidobacteriaceae	unclassified	unclassified	51699	EF061944.1 gg_id:193841 Xiamen China mangrove sediment clone XME31	0	0	0	0	0	0	0	0	0	0	0	0	0	0	0	0	0	0	0	0	0	0	0	0	0	0	0	0	0	0	0	0	0	0	0		10368	11240	11239	8773	10886
Bacteria	Acidobacteria	Acidobacteria	Acidobacteriales	Acidobacteriaceae	unclassified	unclassified	51700	GQ264340.1 gg_id:539385 Structure Simulated Level Waste Site simulated level waste site clone WW2_174	0	0	0	0	0	0	0	0	0	0	0	0	0	0	0	0	0	0	0	0	0	1	0	0	0	0	0	0	0	0	0	0	0	0	0		11252	10325	10641	11358	11353
Bacteria	Acidobacteria	Acidobacteria	Acidobacteriales	Acidobacteriaceae	unclassified	unclassified	51743	EU250234.1 gg_id:247591 acid mine drainage clone GXDC-20	0	0	0	0	0	0	0	0	0	0	0	0	0	0	0	0	0	0	0	0	0	0	0	0	0	1	0	0	0	0	0	0	0	0	0		10555	9583	9957	10070	11039
Bacteria	Acidobacteria	Acidobacteria-5	unclassified	unclassified	sfA	unclassified	51795	EF516647.1 gg_id:222528 grassland soil clone FCPU544	0	0	0	0	1	0	1	1	0	1	1	0	0	1	1	1	1	0	0	0	0	1	0	1	0	1	1	1	1	0	0	1	1	0	0		11927	11727	11883	11624	12467
Bacteria	Acidobacteria	Acidobacteria-5	unclassified	unclassified	sfA	unclassified	51543	AY922011.1 gg_id:113257 farm soil clone AKYG433	0	0	0	0	0	0	1	1	0	0	1	0	1	0	0	0	0	0	0	0	0	1	0	1	0	1	1	0	1	0	0	0	0	0	0		11442	10658	10927	11033	11983
Bacteria	Acidobacteria	Acidobacteria-5	unclassified	unclassified	sfA	unclassified	51253	EU925922.1 gg_id:347057 sediments sediment station DBS1 northern Bering Sea clone 160I37	0	0	0	0	0	0	0	1	0	0	0	0	1	1	0	0	0	0	0	0	0	1	0	0	0	1	0	0	0	0	0	0	1	0	0		10965	10453	10755	10707	11539
Bacteria	Acidobacteria	Acidobacteria-5	unclassified	unclassified	sfA	unclassified	51326	EU881247.1 gg_id:352805 (long-term grazing and burned annual) Karst region serious disturbance field soil clone KGB200711-012	0	0	0	0	0	0	0	1	0	0	1	0	0	0	0	0	0	0	0	0	0	1	0	1	0	1	0	0	1	0	0	0	0	0	0		11440	10605	11251	10651	11794
Bacteria	Acidobacteria	Acidobacteria-5	unclassified	unclassified	sfA	unclassified	51351	GU230433.1 gg_id:556512 Multilevel approach along Rio de la Plata-South Atlantic Ocean coastal sediment clone ARTE12_201	0	0	0	0	0	0	0	0	0	0	0	0	0	0	0	0	0	0	0	0	0	0	0	0	0	1	0	0	0	0	0	0	0	0	0		10044	9089	9432	9098	10676
Bacteria	Acidobacteria	Acidobacteria-5	unclassified	unclassified	sfA	unclassified	51513	FJ004643.1 gg_id:533715 Acidobacteria former agricultural bulk soil clone 72L1B	0	0	1	0	0	0	0	0	0	0	0	0	0	0	0	0	0	0	0	0	0	0	0	0	0	0	0	0	0	0	0	0	0	0	0		12312	11601	12036	11660	12658
Bacteria	Acidobacteria	BPC102	unclassified	unclassified	sfC	unclassified	51683	FJ205355.1 gg_id:555830 Prokaryotic deep-sea hydrothermal region East Lau Spreading Centre deep marine sediments depth:2725m clone I4F	0	0	0	0	1	1	1	1	0	1	1	1	1	1	1	1	1	0	1	0	0	1	0	1	1	1	1	1	1	1	1	1	1	1	1		12024	11548	11782	11598	12835
Bacteria	Acidobacteria	BPC102	unclassified	unclassified	sfD	unclassified	51490	EU328055.1 gg_id:279230 dynamics during bioremediation crude oil contaminated moderate saline soil clone B378	0	0	0	0	1	1	1	1	0	1	1	1	1	1	1	1	1	0	1	0	1	1	0	1	0	1	1	1	1	0	1	1	1	0	1		11971	11247	11437	11542	12798
Bacteria	Acidobacteria	BPC102	unclassified	unclassified	sfC	unclassified	51258	EU491345.1 gg_id:270093 Abundance and microbial life ocean crust seafloor lavas Hawai'i South Point X3 clone P0X3b1D02	0	0	1	0	1	1	1	1	0	1	1	0	1	1	1	1	1	0	1	0	1	1	0	1	1	1	1	1	1	0	0	1	1	0	1		11907	11603	12024	11891	12869
Bacteria	Acidobacteria	BPC102	unclassified	unclassified	sfB	unclassified	51164	EU246285.1 gg_id:242979 Miniprimer new lens viewing world hypersaline microbial mat clone MAT-CR-P6-C11	0	0	1	1	1	1	1	1	1	0	1	1	1	1	1	1	1	0	1	0	1	1	0	1	0	1	1	1	1	0	0	0	1	0	1		12009	11809	12124	12170	13058
Bacteria	Acidobacteria	BPC102	unclassified	unclassified	sfF	unclassified	51431	FJ269346.1 gg_id:587166 Microbes marine sponges sponge tissue clone XE1A06	0	0	0	0	1	1	1	1	0	1	1	0	1	1	1	1	1	0	1	0	1	1	0	1	0	1	1	1	1	0	0	1	1	1	1		11576	10983	11220	11542	12668
Bacteria	Acidobacteria	BPC102	unclassified	unclassified	sfB	unclassified	51542	GQ259273.1 gg_id:565350 Microbial activities coastal marine sediments and water column Svalbard deep sediment clone sediment_deep37	0	0	0	0	1	0	1	1	0	0	1	0	1	1	0	0	0	0	0	0	0	1	0	1	0	1	1	0	1	0	0	0	0	0	0		11758	11255	11398	11470	12177
Bacteria	Acidobacteria	BPC102	unclassified	unclassified	sfA	unclassified	50983	EU925841.1 gg_id:323947 sediments sediment station DBS1 northern Bering Sea clone 022E38	0	0	0	0	0	0	1	1	0	0	1	0	0	0	0	0	0	0	0	0	0	1	0	1	0	1	1	0	1	0	0	0	0	0	0		11344	10931	11034	11111	11983
Bacteria	Acidobacteria	BPC102	unclassified	unclassified	sfD	unclassified	51072	EU373945.1 gg_id:259584 southern Cretan margin (eastern Mediterranean Sea) canyon and slope sediment clone HCM3MC83_12G_FL	0	0	0	0	0	0	1	1	0	0	1	0	1	0	0	0	0	0	0	0	0	1	0	1	0	1	1	0	1	0	0	0	0	0	0		11209	10716	10917	10753	12159
Bacteria	Acidobacteria	BPC102	unclassified	unclassified	sfA	unclassified	51333	EU287157.1 gg_id:236701 Pacific arctic surface sediment clone P13-64	0	0	0	0	0	0	0	1	0	1	1	0	0	1	0	0	1	0	0	0	1	0	0	0	0	0	0	1	0	0	0	0	0	0	1		11721	11527	11583	11406	12473
Bacteria	Acidobacteria	BPC102	unclassified	unclassified	sfE	unclassified	51524	FJ748804.1 gg_id:512374 Vertical and sulfate-reducing prokaryotes estuarine Southern China Pearl River Estuary sediments clone TopBa21	0	0	0	0	0	0	1	1	0	0	1	0	0	0	0	0	0	0	0	0	0	1	0	0	0	1	1	0	1	0	0	0	0	0	0		11039	10841	11002	10910	11999
Bacteria	Acidobacteria	BPC102	unclassified	unclassified	sfA	unclassified	51356	GQ246383.1 gg_id:558182 Temporal and spatial China North Yel Sea sediments clone Cm1-46	0	0	0	0	0	0	0	0	0	0	1	0	0	0	0	0	0	0	0	0	0	1	0	0	0	0	0	0	0	0	0	0	0	0	0		10056	9799	9973	10126	11422
Bacteria	Acidobacteria	BPC102	unclassified	unclassified	sfA	unclassified	51429	EU734964.1 gg_id:342871 assemblages sediment station DBSE Northern Bering Sea clone 058D16	0	0	0	0	0	0	0	0	0	0	0	0	0	0	0	0	0	0	0	0	0	1	0	0	0	0	0	0	0	0	0	0	0	0	0		11085	9748	10242	10250	11523
Bacteria	Acidobacteria	Chloracidobacteria	unclassified	unclassified	sfE	unclassified	51698	EU131934.1 gg_id:249598 tallgrass prarie soil clone FFCH11145	1	1	1	1	1	1	1	1	1	1	1	1	1	1	1	1	1	1	1	1	1	1	1	1	1	1	1	1	1	1	1	1	1	1	1		13009	12828	12941	12750	13159
Bacteria	Acidobacteria	Chloracidobacteria	unclassified	unclassified	sfD	unclassified	51486	EF612356.1 gg_id:238966 historic semiarid lead-zinc mine tailings site soil clone OS-C85	0	0	1	0	1	1	1	1	0	1	1	1	1	1	1	1	1	0	1	0	1	1	0	1	1	1	1	1	1	1	1	1	1	0	1		12375	11663	12113	11584	12758
Bacteria	Acidobacteria	Chloracidobacteria	unclassified	unclassified	sfA	unclassified	51191	AY289362.1 gg_id:88737 soil clone DS-249	1	0	1	1	1	1	1	1	0	1	1	0	1	1	1	1	1	0	1	1	1	1	0	1	1	1	1	1	1	0	0	1	1	0	1		12541	12486	12687	12661	13009
Bacteria	Acidobacteria	Chloracidobacteria	unclassified	unclassified	sfI	unclassified	51719	FJ478484.1 gg_id:543361 species richness estimates obtained nearly and simulated pyrosequencing-generated fragments -based surveys undisturbed tall grass prairie top 5 cm clone p27i20ok	1	0	0	0	1	1	1	1	0	0	1	0	1	1	1	1	1	0	1	0	0	1	0	1	1	1	1	1	1	0	1	1	1	0	1		12291	11449	11879	11699	12653
Bacteria	Acidobacteria	Chloracidobacteria	unclassified	unclassified	sfB	unclassified	51414	FJ466180.1 gg_id:566535 and carbon monoxide-oxidizing across successional on recent Hawaiian 1959 Kilauea volcanic deposit clone C21	1	0	1	0	1	0	1	1	0	0	1	0	0	1	1	0	0	0	1	0	1	1	0	1	1	1	0	1	0	0	0	1	1	0	1		12069	12168	12002	11962	12614
Bacteria	Acidobacteria	Chloracidobacteria	unclassified	unclassified	sfB	unclassified	51165	EF018479.1 gg_id:216034 aspen rhizosphere clone Amb_16S_1107	0	0	0	0	0	0	1	1	0	0	1	0	1	1	1	1	1	0	0	0	0	1	0	1	0	1	0	0	1	0	0	1	1	0	0		11818	10623	10867	10796	12079
Bacteria	Acidobacteria	Chloracidobacteria	unclassified	unclassified	sfD	unclassified	51791	EU669607.1 gg_id:336301 soil clone S11-31	0	0	0	0	1	0	1	1	0	0	1	0	1	0	0	0	0	0	1	0	0	1	0	1	0	1	1	0	1	0	0	0	0	0	0		11844	11146	11651	11177	12220
Bacteria	Acidobacteria	Chloracidobacteria	unclassified	unclassified	sfD	unclassified	51697	AM902631.1 gg_id:237774 Acidobacteria and Planctomycetes radioactive mineral Central Alps Austria subsurface thermal spring clone 1C8	0	0	0	0	0	0	1	1	0	0	1	0	0	1	0	0	0	0	0	0	0	1	0	1	0	1	1	0	1	0	0	0	0	0	0		11562	11257	11422	11426	12081
Bacteria	Acidobacteria	Chloracidobacteria	unclassified	unclassified	sfB	unclassified	51768	EU335388.1 gg_id:255794 Changes microbial metabolic and along hydrogeochemically variable profile unsaturated C horizon soil aggregate clone BacC-u_027	0	0	0	0	0	0	1	1	0	0	1	0	1	0	0	0	0	0	0	0	0	1	0	1	0	1	1	0	1	0	0	0	0	0	0		11037	10054	10386	10480	11788
Bacteria	Acidobacteria	Chloracidobacteria	unclassified	unclassified	sfE	unclassified	51089	EU192989.1 gg_id:353698 -DGGE and Approach Analyze Effect Agricultural Practices on Soil agricultural soil clone DGGE gel band Plot21-2H05	0	0	1	0	1	0	1	0	1	1	1	0	0	0	0	0	0	0	0	1	1	0	0	0	0	0	0	0	0	0	0	0	0	0	0		12584	12582	12686	12714	12861
Bacteria	Acidobacteria	Chloracidobacteria	unclassified	unclassified	sfA	unclassified	51771	GQ029460.1 gg_id:401741 Topographical and Temporal Human Skin Microbiome skin occiput clone nbw861f09c1	0	0	0	0	0	0	0	0	0	0	1	0	1	1	0	0	0	0	0	0	0	0	0	1	0	1	0	0	0	0	0	1	0	0	0		11642	10877	11156	11166	11920
Bacteria	Acidobacteria	Chloracidobacteria	unclassified	unclassified	sfA	unclassified	51016	EF492965.1 gg_id:256992 Iron-manganese Nodule and Its Surrounding Soil soil around iron-manganese nodule clone JH-WHS68	0	0	0	0	0	0	1	1	0	0	1	0	0	0	0	0	0	0	0	0	0	1	0	0	0	0	1	0	0	0	0	0	0	0	0		11578	11608	11224	11038	11479
Bacteria	Acidobacteria	Chloracidobacteria	unclassified	unclassified	sfC	unclassified	51163	EU335275.1 gg_id:250547 Changes microbial metabolic and along hydrogeochemically variable profile unsaturated horizon soil aggregate clone BacA_078	0	0	0	0	0	0	0	1	0	0	0	0	0	0	0	0	0	0	0	0	0	1	0	1	0	1	0	0	1	0	0	0	0	0	0		10718	9809	10232	10334	11197
Bacteria	Acidobacteria	Chloracidobacteria	unclassified	unclassified	sfE	unclassified	51765	FJ478812.1 gg_id:558300 species richness estimates obtained nearly and simulated pyrosequencing-generated fragments -based surveys undisturbed tall grass prairie top 5 cm clone p9e17ok	0	0	0	0	0	0	1	1	0	0	1	0	0	0	0	0	0	0	0	0	0	1	0	0	0	1	0	0	0	0	0	0	0	0	0		10885	10144	10319	9643	11215
Bacteria	Acidobacteria	Chloracidobacteria	unclassified	unclassified	sfB	unclassified	51477	EU132318.1 gg_id:257472 tallgrass prarie soil clone FFCH10172	0	0	0	0	0	0	0	0	0	0	1	0	0	0	0	0	0	0	0	0	0	1	0	0	0	0	1	0	1	0	0	0	0	0	0		12003	11109	11370	11346	11910
Bacteria	Acidobacteria	Chloracidobacteria	unclassified	unclassified	sfC	unclassified	51784	FJ535093.1 gg_id:556648 microbial colonizing walls Karstic Slovenia cave wall biofilm clone 3PJM88	0	0	0	0	0	0	1	1	0	0	0	0	0	1	0	0	0	0	0	0	0	0	0	0	0	1	0	0	0	0	0	0	0	0	0		11162	10541	10960	10309	11501
Bacteria	Acidobacteria	Chloracidobacteria	unclassified	unclassified	sfC	unclassified	51223	AY509523.1 gg_id:136325 cyanobacterial blooms four Swedish lakes freshwater clone LiUU-11-191	0	0	0	0	0	0	0	0	0	0	0	0	0	0	0	0	0	0	0	0	0	1	0	1	0	1	0	0	0	0	0	0	0	0	0		10943	10316	10558	10100	11545
Bacteria	Acidobacteria	Chloracidobacteria	unclassified	unclassified	sfB	unclassified	51230	EF019534.1 gg_id:206841 aspen rhizosphere clone Elev_16S_1038	0	0	0	0	0	0	1	0	0	0	1	0	0	0	0	0	0	0	0	0	0	0	0	0	0	0	0	0	0	0	0	0	0	0	0		11859	11310	11632	11243	12108
Bacteria	Acidobacteria	Chloracidobacteria	unclassified	unclassified	sfA	unclassified	51622	FJ479029.1 gg_id:556814 species richness estimates obtained nearly and simulated pyrosequencing-generated fragments -based surveys undisturbed tall grass prairie top 5 cm clone p25c24ok	0	0	0	0	0	0	0	1	0	0	0	0	0	0	0	0	0	0	0	0	0	0	0	0	0	1	0	0	0	0	0	0	0	0	0		10732	9766	9962	9938	11154
Bacteria	Acidobacteria	Chloracidobacteria	unclassified	unclassified	sfA	unclassified	51306	EU786139.1 gg_id:564389 cotton rhizosphere soil clone 3Y-6	0	0	0	0	0	0	0	0	0	0	0	0	0	0	0	0	0	0	0	0	0	1	0	0	0	0	0	0	0	0	0	0	0	0	0		9628	8897	8812	8475	10490
Bacteria	Acidobacteria	Chloracidobacteria	unclassified	unclassified	sfA	unclassified	51340	EF516663.1 gg_id:223948 grassland soil clone FCPU688	0	0	0	0	0	0	0	0	0	0	0	0	0	0	0	0	0	0	0	0	0	1	0	0	0	0	0	0	0	0	0	0	0	0	0		11040	9799	10343	10538	11116
Bacteria	Acidobacteria	Chloracidobacteria	unclassified	unclassified	sfA	unclassified	51405	DQ648917.1 gg_id:185831 biodiversity and rhizosphere polluted site TGGE screening libraries PCB contaminated soil clone lhad18	0	0	0	0	0	0	0	0	0	0	0	0	0	0	0	0	0	0	0	0	0	0	0	0	0	0	0	0	0	1	0	0	0	0	0		12893	13251	12741	12421	12914
Bacteria	Acidobacteria	Holophagae	Holophagales	Holophagaceae	unclassified	unclassified	51597	EU340170.1 gg_id:235707 on Aquatic Macrophytes Geothermally Active Area Sedge Bay Yellowstone Lake WY aquatic macrophytes geothermally active area clone 2\SC\25	1	1	1	1	1	1	1	1	1	1	1	1	1	1	1	1	1	1	1	1	1	1	1	1	1	1	1	1	1	1	1	1	1	1	1		12843	12523	12705	12644	13302
Bacteria	Acidobacteria	Holophagae	Holophagales	Holophagaceae	unclassified	unclassified	51033	EU803304.1 gg_id:322696 It's all ranking aquatic Lake Gatun clone 5C230854	0	0	0	0	1	0	1	0	0	1	1	0	1	1	1	0	1	0	1	1	1	1	0	1	1	1	1	1	1	0	1	1	1	0	1		12528	12207	12559	11982	12761
Bacteria	Acidobacteria	Holophagae	Holophagales	Holophagaceae	Geothrix	unclassified	51584	DQ660849.1 gg_id:240444 DongChuan copper pyrites PRC determined acid mine drainage (AMD) clone DCN-I-26	0	0	0	0	1	1	1	1	0	0	1	1	0	1	1	1	1	0	1	0	1	1	0	0	0	1	1	1	0	1	1	1	1	1	1		12349	11465	11817	11798	12715
Bacteria	Acidobacteria	Holophagae	Holophagales	Holophagaceae	unclassified	unclassified	51645	FN554392.1 gg_id:554680 Isolation members group 8 Acidobacteria subdivision 1 Verrucomicrobia and other hitherto leek (Allium porrum) Allium porrum rhizosphere clone CHC25	0	0	0	0	0	0	1	1	0	0	0	0	1	1	0	1	1	0	0	0	0	1	0	1	0	1	0	0	1	0	0	1	0	0	0		11121	10453	10608	10241	11601
Bacteria	Acidobacteria	Holophagae	Holophagales	Holophagaceae	Geothrix	unclassified	51392	DQ660831.1 gg_id:237050 DongChuan copper pyrites PRC determined acid mine drainage (AMD) clone DCN-I-4	0	0	0	0	0	0	0	0	0	0	1	0	0	0	0	0	0	0	0	0	0	1	0	1	0	1	0	0	1	0	0	0	0	0	0		10755	9638	10095	9756	11308
Bacteria	Acidobacteria	Holophagae	Holophagales	Holophagaceae	unclassified	unclassified	51665	GU169059.1 gg_id:592179 Biofilms formed on substances: response f conditions and carbon concentrations synthetic river water humic substances clone P1	0	0	0	0	0	0	0	0	0	0	0	0	0	0	0	0	0	0	0	0	0	0	0	0	0	1	0	0	1	0	0	1	0	0	0		11944	11251	11709	11782	11523
Bacteria	Acidobacteria	Holophagae	Holophagales	Holophagaceae	unclassified	unclassified	51460	EU169840.1 gg_id:361234 Bio-reduction Trichloroethene Hydrogen-Based Membrane Biofilm Reactor membrane biofilm reactor TCE enrichment clone MBfR28-5	0	0	0	0	0	0	0	1	0	0	0	0	0	0	0	0	0	0	0	0	0	0	0	0	0	0	0	0	0	0	0	0	0	0	0		11341	10330	10318	10424	11831
Bacteria	Acidobacteria	iii1-8	DS-18	unclassified	sfA	unclassified	58308	EF515913.1 gg_id:224501 grassland soil clone FCPP604	1	1	0	1	1	1	1	1	1	1	1	0	1	1	1	1	1	1	1	0	1	1	1	1	0	1	1	1	1	1	0	0	1	0	1		12952	12829	12852	12771	13094
Bacteria	Acidobacteria	iii1-8	DS-18	unclassified	sfA	unclassified	58641	GQ016556.1 gg_id:493114 Topographical and Temporal Human Skin Microbiome skin interdigital web space clone nbw774f12c1	1	0	0	0	1	1	1	1	0	1	0	0	0	1	0	0	1	1	1	1	1	1	1	1	0	1	1	1	1	1	0	1	1	0	1		12770	12618	12688	13053	12861
Bacteria	Acidobacteria	iii1-8	DS-18	unclassified	sfA	unclassified	58179	FJ545583.1 gg_id:565231 Diveristy Seawater and Sediment Northern North Yel Sea sediment clone S2-65	1	0	0	0	1	0	1	1	0	1	1	0	1	1	1	0	0	0	1	0	1	1	0	1	0	1	1	1	1	0	0	0	0	0	1		12085	11573	11809	11557	12591
Bacteria	Acidobacteria	iii1-8	DS-18	unclassified	sfA	unclassified	57999	DQ450820.1 gg_id:160986 Microbial Alpine Tundra Wet Meadow Soil: Chloroflexi Cold Water-Saturated saturated alpine tundra wet meadow soil 0-20 cm clone H05_WMSP1	0	0	0	0	1	1	0	0	1	1	1	0	0	1	0	0	0	0	1	1	1	0	0	0	0	0	0	1	0	0	0	0	0	0	1		12661	12634	12592	12429	12803
Bacteria	Acidobacteria	iii1-8	DS-18	unclassified	sfA	unclassified	58552	FJ868852.1 gg_id:509795 Effects nitrogen form on excessive fertilization soil Earth-cumuli-orthic anthrosols clone YLT1101	0	0	0	0	1	0	1	1	0	0	1	0	0	1	0	0	1	0	0	0	0	1	0	1	0	1	1	0	1	0	0	0	0	0	0		10964	10169	10211	10451	12262
Bacteria	Acidobacteria	iii1-8	DS-18	unclassified	sfA	unclassified	58777	GQ302580.1 gg_id:563979 prokaryotic sediment Shawan methods cold spring clone sw-xj147	0	0	0	0	0	0	1	1	0	0	1	0	0	0	0	0	1	0	0	0	0	1	0	0	0	0	0	0	1	0	1	1	1	0	0		12168	10997	11319	11096	12305
Bacteria	Acidobacteria	iii1-8	DS-18	unclassified	sfA	unclassified	57989	AB488104.1 gg_id:578435 Microbial responsive denitrification-inducing conditions rice paddy soil clone TSSUR001_P05	0	0	1	0	0	0	1	1	0	1	0	0	0	0	0	0	0	0	1	0	0	0	0	1	0	1	0	1	0	0	0	0	0	0	0		12508	12015	11994	11784	12851
Bacteria	Acidobacteria	iii1-8	DS-18	unclassified	sfA	unclassified	58311	EU925899.1 gg_id:324084 sediments sediment station DBS1 northern Bering Sea clone 124H8	0	0	0	0	0	0	1	1	0	0	1	0	0	0	0	0	0	0	0	0	0	1	0	1	0	1	1	0	1	0	0	0	0	0	0		11441	10735	10960	10444	11744
Bacteria	Acidobacteria	iii1-8	DS-18	unclassified	sfA	unclassified	58113	EF492961.1 gg_id:250693 Iron-manganese Nodule and Its Surrounding Soil soil around iron-manganese nodule clone JH-WHS31	0	0	0	0	0	0	1	1	0	0	0	0	0	0	0	0	0	0	0	0	0	1	0	1	0	1	1	0	0	0	0	0	0	0	0		10481	10048	10276	10101	11169
Bacteria	Acidobacteria	iii1-8	DS-18	unclassified	sfA	unclassified	58796	EU132022.1 gg_id:244993 tallgrass prarie soil clone FFCH16206	0	0	0	0	0	0	1	0	0	0	0	0	0	0	0	0	0	0	1	1	0	0	0	0	0	1	0	0	0	0	0	0	0	0	0		11738	11564	11605	11467	12110
Bacteria	Acidobacteria	iii1-8	DS-18	unclassified	sfA	unclassified	58412	FN424397.1 gg_id:565655 structure sediments Bizerte (Tunisia) southern Mediterranean coastal anthropized lagoon sediment clone 2C44	0	0	0	0	0	0	1	1	0	0	0	0	0	0	1	0	0	0	0	0	0	0	0	0	0	1	0	0	0	0	0	0	0	0	0		11005	10636	11104	10572	11850
Bacteria	Acidobacteria	iii1-8	DS-18	unclassified	sfA	unclassified	58020	GQ302583.1 gg_id:542433 prokaryotic sediment Shawan methods cold spring clone sw-xj162	0	0	0	0	0	0	1	1	0	0	0	0	0	0	0	0	0	0	0	0	0	0	0	0	0	0	0	0	0	0	0	0	0	0	0		10592	10183	10557	9344	10552
Bacteria	Acidobacteria	iii1-8	DS-18	unclassified	sfA	unclassified	58791	AB128876.1 gg_id:103558 deep marine sediments Nankai Trough Japan	0	0	0	0	0	0	0	0	0	0	0	0	0	0	0	0	0	0	0	0	0	1	0	0	0	1	0	0	0	0	0	0	0	0	0		10340	9913	10280	9739	11167
Bacteria	Acidobacteria	MVS-40	unclassified	unclassified	sfA	unclassified	58611	GU208397.1 gg_id:583865 Study on Sediment Dongping Lake sediment clone Fh1-16	1	0	1	1	1	1	1	1	0	1	1	1	1	1	1	1	1	1	1	1	1	1	1	1	0	1	1	1	1	1	1	1	1	1	1		12873	12591	12800	12708	13477
Bacteria	Acidobacteria	MVS-40	unclassified	unclassified	sfA	unclassified	58293	EU132238.1 gg_id:237679 tallgrass prarie soil clone FFCH15579	0	0	1	1	1	1	1	1	0	1	1	0	1	1	1	1	1	0	1	0	1	1	0	1	0	1	1	1	1	1	1	1	1	1	1		12690	11845	12020	12210	12913
Bacteria	Acidobacteria	MVS-40	unclassified	unclassified	sfA	unclassified	58452	AB300113.1 gg_id:226421 Wide ancient microbial DNAs Quaternary sediments holocene mud sediment clone KM22B-116	0	1	1	1	1	1	1	1	1	1	1	0	1	0	1	1	1	1	1	1	1	0	1	0	0	1	1	1	1	0	1	1	1	0	1		12682	12619	12827	12483	13060
Bacteria	Acidobacteria	MVS-40	unclassified	unclassified	sfA	unclassified	58121	AM902640.1 gg_id:252937 Acidobacteria and Planctomycetes radioactive mineral Central Alps Austria subsurface thermal spring clone 1D5	0	0	0	0	1	0	1	1	0	1	1	0	1	1	1	1	1	0	1	0	1	1	0	0	0	1	1	1	1	0	0	1	1	0	0		11965	11371	11437	11591	12391
Bacteria	Acidobacteria	MVS-40	unclassified	unclassified	sfA	unclassified	58479	EF688201.1 gg_id:333448 Detection microbial sludge anaerobic wastewater treatment system clone 4F4_cons	0	0	0	0	1	1	1	1	0	1	1	0	1	0	0	0	0	0	0	0	1	1	0	0	0	1	1	1	1	0	0	0	1	0	1		11566	10924	11372	11256	12389
Bacteria	Acidobacteria	MVS-40	unclassified	unclassified	sfA	unclassified	57885	AY177760.1 gg_id:78424 subsurface soil beneath grassland clone	0	0	0	0	0	0	1	1	0	0	1	0	0	0	0	0	0	0	0	0	0	1	0	0	0	1	1	0	1	0	0	0	0	0	0		11429	10839	10824	10591	11755
Bacteria	Acidobacteria	MVS-40	unclassified	unclassified	sfA	unclassified	58241	FJ478644.1 gg_id:543083 species richness estimates obtained nearly and simulated pyrosequencing-generated fragments -based surveys undisturbed tall grass prairie top 5 cm clone p5g07ok	0	0	0	0	0	0	1	1	0	0	1	0	0	0	0	0	0	0	0	0	0	1	0	1	0	1	0	0	1	0	0	0	0	0	0		11818	10412	10288	9986	11394
Bacteria	Acidobacteria	MVS-40	unclassified	unclassified	sfA	unclassified	58148	AB426230.1 gg_id:263257 -situ identification study benzene-degrading s under methanogenic condition anaerobic benzene degrading enrichment which was d lotus field soil clone mbI-b48	0	0	0	0	0	0	0	1	0	0	1	0	0	0	0	0	0	0	0	0	1	1	0	0	0	0	1	0	0	0	0	0	0	0	1		10831	9834	9959	10330	11802
Bacteria	Acidobacteria	MVS-40	unclassified	unclassified	sfA	unclassified	57798	AB426221.1 gg_id:272259 -situ identification study benzene-degrading s under methanogenic condition anaerobic benzene degrading enrichment which was d lotus field soil clone mbI-b39	0	0	0	0	0	0	1	1	0	0	1	0	0	0	0	0	0	0	0	0	0	1	0	0	0	0	1	0	0	0	0	0	0	0	0		10873	10350	10005	10657	12084
Bacteria	Acidobacteria	MVS-40	unclassified	unclassified	sfA	unclassified	58010	FJ825470.1 gg_id:532951 Microbial during start-up mesophilic biogas plant clone 150b_BE4_38	0	0	0	0	0	0	1	1	0	0	1	0	0	0	0	0	0	0	0	0	0	1	0	0	0	0	1	0	0	0	0	0	0	0	0		11082	10544	10642	10985	12110
Bacteria	Acidobacteria	OS-K	unclassified	unclassified	sfA	unclassified	51364	GQ249526.1 gg_id:556154 Microbial anaerobic sediments Bay Cadiz (Spain) marine sediment: 6-8 cm layer clone B20	1	1	1	1	1	1	1	1	1	1	1	1	1	1	1	1	1	1	1	1	1	1	1	1	1	1	1	1	1	1	1	1	1	1	1		13089	12909	13087	12735	13250
Bacteria	Acidobacteria	OS-K	unclassified	unclassified	sfA	unclassified	51357	GQ472454.1 gg_id:556802 Microbial Dongping Lake lake sediment clone 5F4-8	1	1	1	1	1	1	1	1	1	1	1	1	1	1	1	1	1	1	1	1	1	1	1	1	1	1	1	1	1	0	1	1	1	0	1		12566	12584	12624	12553	13388
Bacteria	Acidobacteria	OS-K	unclassified	unclassified	sfA	unclassified	51788	EU617731.1 gg_id:309253 Seasonal variation microbial Yel Sea sediment clone C13S-111	0	1	1	1	1	0	1	1	1	1	1	1	1	1	1	1	1	0	1	0	1	1	0	1	1	1	1	1	1	0	0	1	1	0	1		12626	12119	12248	12101	12765
Bacteria	Acidobacteria	OS-K	unclassified	unclassified	sfA	unclassified	51564	EU925849.1 gg_id:333078 sediments sediment station DBS1 northern Bering Sea clone 041E69	0	0	1	0	1	1	1	1	0	1	0	1	1	1	1	1	1	1	1	1	1	1	0	1	0	1	0	1	1	0	0	1	1	0	1		12425	12138	12239	11854	12999
Bacteria	Acidobacteria	OS-K	unclassified	unclassified	sfA	unclassified	51687	GQ259274.1 gg_id:576470 Microbial activities coastal marine sediments and water column Svalbard deep sediment clone sediment_deep38	0	0	1	1	1	0	1	1	1	0	0	0	1	1	1	0	1	0	1	1	1	0	1	1	1	1	1	1	1	0	1	1	1	0	1		13218	13138	13194	12985	13617
Bacteria	Acidobacteria	OS-K	unclassified	unclassified	sfA	unclassified	51588	FM242439.1 gg_id:318951 sequences sediment clone 20 T12d+oil	0	1	1	1	1	1	1	1	0	1	1	0	1	1	1	0	1	0	1	1	0	1	0	1	0	1	1	1	1	0	0	0	1	0	1		12439	12091	12127	12051	12798
Bacteria	Acidobacteria	OS-K	unclassified	unclassified	sfB	unclassified	51662	AB426217.1 gg_id:261015 -situ identification study benzene-degrading s under methanogenic condition anaerobic benzene degrading enrichment which was d lotus field soil clone mbI-b35	0	0	0	0	1	0	1	1	1	1	1	0	1	1	1	1	1	0	1	0	0	1	0	0	1	1	1	1	1	0	0	1	1	0	1		12112	12053	12095	11710	12632
Bacteria	Acidobacteria	OS-K	unclassified	unclassified	sfA	unclassified	51726	GU180169.1 gg_id:583825 Impact coplanar PCBs on microbial activity anaerobic estuarine sediments sediment and soil slurry clone Er-LAYS-83	0	0	0	0	0	0	1	1	0	0	1	0	1	1	1	1	0	0	0	0	0	1	0	1	0	1	1	0	1	0	0	0	1	0	0		11964	11127	11475	11427	12150
Bacteria	Acidobacteria	OS-K	unclassified	unclassified	sfA	unclassified	51799	GQ356996.1 gg_id:584697 Metal Dependent Marine Methane Oxidation methane seep sediment clone FeLiveControl_B_13	0	0	0	0	1	0	1	1	0	0	1	0	1	1	0	0	0	0	0	0	0	1	0	0	0	1	1	0	1	0	0	0	0	0	1		11753	11233	11475	11371	12370
Bacteria	Acidobacteria	OS-K	unclassified	unclassified	sfA	unclassified	51150	EU617730.1 gg_id:310379 Seasonal variation microbial Yel Sea sediment clone C13S-4	0	0	1	0	1	0	0	0	0	1	0	0	0	0	0	0	0	0	0	1	1	1	0	0	0	1	0	1	1	0	0	0	0	0	0		12758	12151	12287	12258	13077
Bacteria	Acidobacteria	OS-K	unclassified	unclassified	sfA	unclassified	51288	EF125429.1 gg_id:178099 mangrove soil clone MSB-2C8	0	0	0	0	1	0	1	0	0	1	1	0	1	0	0	0	0	0	0	0	0	0	0	0	0	1	0	1	0	0	0	0	0	0	1		12024	11899	12004	11639	12588
Bacteria	Acidobacteria	OS-K	unclassified	unclassified	sfA	unclassified	51574	AB525453.1 gg_id:541520 Segregated ANME-1 and -2 cold-seep marine sediments deep-sea methane seep sediment off Joetsu Japan Sea clone UT06_10_52B_37	0	0	0	0	0	0	0	0	0	0	1	0	0	0	0	0	0	0	0	0	0	1	0	0	0	0	0	0	0	0	0	0	0	0	0		10288	9860	9920	9949	11390
Bacteria	Acidobacteria	PAUC37f	unclassified	unclassified	sfA	unclassified	50989	EF597692.1 gg_id:257405 Metagenomics deep mediterranean warm bathypelagic habitat 3010m depth Ionian Km3 Station Mediterranean Sea clone KM3-18-F8	0	0	0	0	1	0	1	1	0	1	1	0	0	1	1	1	1	0	1	0	0	1	0	1	0	1	1	1	1	0	1	1	1	0	1		12357	11433	11641	11505	12538
Bacteria	Acidobacteria	PAUC37f	unclassified	unclassified	sfA	unclassified	51692	EU131970.1 gg_id:241576 tallgrass prarie soil clone FFCH4330	0	0	0	0	1	0	1	1	0	0	1	0	1	1	1	0	0	0	0	0	0	1	0	1	0	1	1	0	1	0	0	0	1	0	0		11683	10792	11082	10980	12171
Bacteria	Acidobacteria	PAUC37f	unclassified	unclassified	sfA	unclassified	51020	FJ902087.1 gg_id:555433 phreatic limestone sinkholes northeastern Mexico orange biomat 8m deep cenote Caracol clone CaraOM20	0	0	0	0	0	0	0	0	0	0	0	0	0	0	0	0	0	0	0	0	0	1	0	0	0	0	0	0	0	0	0	0	0	0	0		10290	9537	9701	9991	11377
Bacteria	Acidobacteria	RB25	unclassified	unclassified	sfA	unclassified	58560	EU734990.1 gg_id:318148 assemblages sediment station DBSE Northern Bering Sea clone 084B31	1	1	1	1	1	1	1	1	1	1	1	1	1	1	1	1	1	1	1	1	1	1	1	1	1	1	1	1	1	0	1	1	1	0	1		12683	12517	12613	12243	12989
Bacteria	Acidobacteria	RB25	unclassified	unclassified	sfE	unclassified	58047	EU287123.1 gg_id:256935 Pacific arctic surface sediment clone P13-30	1	1	1	1	1	1	1	1	1	1	1	1	1	1	0	1	1	1	1	1	1	1	1	1	1	1	1	1	1	0	1	1	1	0	1		12779	12487	12604	12496	13160
Bacteria	Acidobacteria	RB25	unclassified	unclassified	sfA	unclassified	58210	AM997885.1 gg_id:567516 and biogeography deep-sea surface sediments South Ocean Atlantic Ocean:South-Atlantic OceanGuinea Basin clone Ucb15742	1	1	1	1	1	1	1	1	1	1	1	1	1	1	1	1	1	1	1	1	1	1	1	1	1	1	1	1	1	0	1	1	1	0	1		13294	13379	13424	13010	13648
Bacteria	Acidobacteria	RB25	unclassified	unclassified	sfA	unclassified	58800	EU131992.1 gg_id:251390 tallgrass prarie soil clone FFCH458	1	1	1	1	1	1	1	1	1	1	1	1	1	1	1	1	1	1	1	1	1	1	1	1	1	1	1	1	1	0	1	1	1	0	1		12999	12773	12948	12707	13439
Bacteria	Acidobacteria	RB25	unclassified	unclassified	sfG	unclassified	51300	FJ484816.1 gg_id:513563 microbial autonomous rover world's deepest phreatic sinkhole wall biomat El Zacaton 4m depth clone Z4MB17	1	1	1	1	1	1	1	1	1	1	1	1	1	1	1	1	1	1	1	1	1	1	1	1	1	1	1	1	1	0	0	1	1	0	1		12529	12244	12399	12061	12952
Bacteria	Acidobacteria	RB25	unclassified	unclassified	sfA	unclassified	57795	AM997364.1 gg_id:538317 and biogeography deep-sea surface sediments South Ocean Atlantic Ocean:South-Atlantic OceanAngola Basin clone Ucm15713	1	1	1	1	1	1	1	1	0	1	1	1	1	1	1	1	1	1	1	1	1	1	1	1	1	1	1	1	1	0	1	1	1	0	1		12718	12748	12685	12485	13352
Bacteria	Acidobacteria	RB25	unclassified	unclassified	sfB	unclassified	58744	EU652505.1 gg_id:277687 Seasonal variation microbial Yel Sea sediment clone D8S-107	1	1	1	1	1	1	1	1	1	1	1	1	1	1	0	1	1	1	1	1	1	1	1	1	1	1	1	1	1	0	1	1	1	0	0		12536	12389	12451	12478	13101
Bacteria	Acidobacteria	RB25	unclassified	unclassified	sfA	unclassified	58051	EU542527.1 gg_id:266442 Effects chemical structure concentration on pathways microbial during dechlorination coplanar PCBs slurries sediment and soil slurry clone Er-LLAYS-80	1	0	1	1	1	1	1	1	1	1	1	1	1	1	1	1	1	1	1	1	1	1	1	1	1	1	1	1	1	0	0	1	1	0	1		12646	12225	12403	12184	12990
Bacteria	Acidobacteria	RB25	unclassified	unclassified	sfD	unclassified	58377	EU386096.1 gg_id:259105 Biogeographical and microbes sediments on subseafloor sediment South China Sea clone MD2900-B23	0	1	1	1	1	1	0	0	1	1	0	1	0	1	1	1	1	1	1	1	1	0	1	0	1	0	1	1	0	1	1	1	1	0	1		12632	13040	12472	12732	13142
Bacteria	Acidobacteria	RB25	unclassified	unclassified	sfA	unclassified	58602	AM997505.1 gg_id:535394 and biogeography deep-sea surface sediments South Ocean Atlantic Ocean:South-Atlantic OceanCape Basin clone UncDeep3	1	1	1	0	1	1	1	1	1	1	1	1	1	1	1	1	1	0	1	0	1	1	0	1	1	1	1	1	1	0	0	0	1	0	1		12304	12079	12397	11813	12740
Bacteria	Acidobacteria	RB25	unclassified	unclassified	sfH	unclassified	58629	EU050878.1 gg_id:249658 libraries sediment Kings Bay Svalbard Arctic clone SS1_B_05_33	1	0	0	0	1	1	1	1	0	1	1	0	0	1	1	1	1	1	1	0	1	1	1	1	0	1	1	1	1	1	1	1	1	0	1		12880	12569	12778	12575	13420
Bacteria	Acidobacteria	RB25	unclassified	unclassified	sfJ	unclassified	58651	EU617729.1 gg_id:321065 Seasonal variation microbial Yel Sea sediment clone D13S-22	1	1	1	0	1	1	1	1	0	1	1	1	1	1	1	1	1	0	1	0	1	1	0	1	0	1	1	1	1	1	1	1	1	0	1		12289	11909	12188	12016	13081
Bacteria	Acidobacteria	RB25	unclassified	unclassified	sfD	unclassified	58707	EU202817.1 gg_id:329074 -DGGE and Approach Analyze Effect Agricultural Practices on Soil agricultural soil clone Plot29-D12	1	1	1	1	1	1	0	0	1	1	0	1	0	1	1	1	1	1	1	1	1	0	0	0	1	0	1	1	0	0	1	1	1	0	1		12433	12294	12239	12188	12852
Bacteria	Acidobacteria	RB25	unclassified	unclassified	sfA	unclassified	58171	EU617727.1 gg_id:303596 Seasonal variation microbial Yel Sea sediment clone C13S-122	0	0	1	1	1	0	1	0	1	1	1	0	1	1	1	1	1	0	1	1	1	0	1	0	1	1	1	1	1	1	1	1	1	0	0		13143	13084	13168	12724	13508
Bacteria	Acidobacteria	RB25	unclassified	unclassified	sfH	unclassified	58613	EU652507.1 gg_id:278012 Seasonal variation microbial Yel Sea sediment clone B8S-56	1	0	0	0	1	1	1	1	0	1	1	1	1	1	1	1	1	0	1	0	1	1	0	1	0	1	1	1	1	0	1	1	1	0	1		12551	11409	11909	11814	12697
Bacteria	Acidobacteria	RB25	unclassified	unclassified	sfA	unclassified	58389	EU373931.1 gg_id:267499 southern Cretan margin (eastern Mediterranean Sea) canyon and slope sediment clone HCM3MC78_3D_FL	1	1	0	0	1	1	1	1	0	1	1	0	1	1	1	1	1	0	1	0	0	1	0	1	0	1	1	1	1	0	0	1	1	0	1		12370	11773	12216	11932	12651
Bacteria	Acidobacteria	RB25	unclassified	unclassified	sfA	unclassified	57913	EU491320.1 gg_id:267857 Abundance and microbial life ocean crust seafloor lavas Loi'hi Seamount Pisces Peak X2 clone P9X2b8B05	0	0	0	0	1	0	1	1	0	0	1	0	1	1	1	1	1	0	1	0	0	1	0	1	0	1	1	0	1	1	1	1	1	1	1		12025	11519	11545	11228	12493
Bacteria	Acidobacteria	RB25	unclassified	unclassified	sfA	unclassified	58403	EU734954.1 gg_id:349855 assemblages sediment station DBSE Northern Bering Sea clone 046C55	1	0	0	0	1	1	1	1	0	1	1	0	1	1	1	1	1	0	1	0	1	1	0	0	1	1	1	1	1	0	0	1	1	0	1		12282	12050	11909	11915	12878
Bacteria	Acidobacteria	RB25	unclassified	unclassified	sfA	unclassified	57990	EU617725.1 gg_id:319376 Seasonal variation microbial Yel Sea sediment clone C13S-2	1	1	0	0	1	1	1	1	0	1	1	0	1	1	1	1	1	0	1	0	0	1	0	1	0	1	1	1	1	0	0	0	1	0	1		12053	11744	11925	11644	12568
Bacteria	Acidobacteria	RB25	unclassified	unclassified	sfG	unclassified	51401	GQ487923.1 gg_id:581733 Microbial metal soil polluted heavy metals clone T1-98	0	0	0	0	1	0	1	1	0	1	1	0	1	1	1	1	1	0	1	0	0	1	0	1	0	1	1	1	1	1	0	1	1	0	1		11779	11501	11592	11414	12569
Bacteria	Acidobacteria	RB25	unclassified	unclassified	sfK	unclassified	58620	EU335214.1 gg_id:255335 Changes microbial metabolic and along hydrogeochemically variable profile saturated C horizon soil aggregate clone BacC-s_048	0	0	0	0	1	1	1	1	0	1	1	0	1	1	1	1	1	0	1	0	0	1	0	1	0	1	1	1	1	0	0	0	1	0	1		12003	11637	11953	11520	12886
Bacteria	Acidobacteria	RB25	unclassified	unclassified	sfF	unclassified	58699	AM935858.1 gg_id:574623 Dynamics during identified and SSU libraries pilot-scale bioremediation process hydrocarbon-contaminated soil clone CMJB9	0	0	0	0	1	0	1	1	0	0	1	0	1	1	1	1	1	0	0	0	0	1	0	1	0	1	1	0	1	0	1	1	1	0	1		11710	10860	11388	10760	12234
Bacteria	Acidobacteria	RB25	unclassified	unclassified	sfA	unclassified	58268	EF687475.1 gg_id:283700 Biogeochemistry iron- and sulfur-precipitating microbial mats (Nile Mediterranean) sediment underneath iron-oxidizing mat Chefren mud volcano Nile Deep Sea Fan Eastern Mediterranean clone 113B470	0	0	0	0	1	0	1	1	0	1	1	0	1	1	1	0	0	0	0	0	0	1	0	1	0	1	1	0	1	0	0	0	1	0	1		11921	11590	11707	11509	12414
Bacteria	Acidobacteria	RB25	unclassified	unclassified	sfA	unclassified	58269	GU208413.1 gg_id:587824 Study on Sediment Dongping Lake sediment clone Fh3-4	0	0	0	0	1	0	1	1	0	0	1	0	1	1	1	1	1	0	0	0	0	1	0	1	0	1	1	1	1	0	0	0	1	0	1		11714	11299	11459	11307	12312
Bacteria	Acidobacteria	RB25	unclassified	unclassified	sfA	unclassified	58701	EU491807.1 gg_id:258891 Abundance and microbial life ocean crust seafloor lavas East Pacific Rise clone EPR3967-O2-Bc60	0	0	0	0	1	0	1	1	0	0	1	0	1	1	1	0	0	0	1	0	0	1	0	1	0	1	1	0	1	0	0	0	1	0	1		11932	11470	11710	11442	12309
Bacteria	Acidobacteria	RB25	unclassified	unclassified	sfC	unclassified	58260	EU132197.1 gg_id:252933 tallgrass prarie soil clone FFCH12594	0	0	0	0	1	0	0	0	0	0	1	0	1	1	1	1	1	0	1	0	0	1	0	0	0	0	1	1	0	0	0	1	1	0	1		12016	11269	11796	11111	12443
Bacteria	Acidobacteria	RB25	unclassified	unclassified	sfA	unclassified	58301	AY592346.1 gg_id:100195 deep-sea mud volcano clone Amsterdam-1B-45	1	0	0	0	1	0	1	1	0	0	1	0	1	1	1	0	0	0	1	0	0	1	0	1	0	1	1	0	1	0	0	0	1	0	0		12194	11567	11867	11402	12164
Bacteria	Acidobacteria	RB25	unclassified	unclassified	sfF	unclassified	57837	EF492943.1 gg_id:244081 Iron-manganese Nodule and Its Surrounding Soil soil around iron-manganese nodule clone JH-WHS100	0	0	0	0	1	0	0	0	0	1	0	0	0	0	0	1	1	0	1	0	1	0	0	0	0	0	1	1	1	0	0	0	0	0	1		12341	11875	11971	11818	12914
Bacteria	Acidobacteria	RB25	unclassified	unclassified	sfB	unclassified	58043	AM997605.1 gg_id:537795 and biogeography deep-sea surface sediments South Ocean Atlantic Ocean:South-Atlantic OceanCape Basin clone Ucd15742	0	0	0	0	1	0	0	0	0	1	0	0	0	1	0	1	1	0	1	0	0	0	0	0	0	1	0	0	0	0	0	1	1	0	0		11995	11494	11959	11550	12660
Bacteria	Acidobacteria	RB25	unclassified	unclassified	sfA	unclassified	57804	EU734973.1 gg_id:316232 assemblages sediment station DBSE Northern Bering Sea clone 067C77	0	0	1	1	1	0	0	0	1	0	1	0	1	1	1	0	1	0	0	0	0	0	0	0	0	0	0	0	1	0	0	1	1	0	0		12574	12121	12369	12149	13072
Bacteria	Acidobacteria	RB25	unclassified	unclassified	sfA	unclassified	58398	EU925891.1 gg_id:311833 sediments sediment station DBS1 northern Bering Sea clone 105G48	0	0	0	0	1	0	1	1	0	0	1	0	0	1	0	1	1	0	0	0	0	1	0	0	0	1	1	0	1	0	0	0	1	0	0		12007	11364	11480	11262	12250
Bacteria	Acidobacteria	RB25	unclassified	unclassified	sfB	unclassified	58380	EU287098.1 gg_id:247920 Pacific arctic surface sediment clone P13-5	0	0	0	0	1	0	1	1	0	0	1	0	1	1	0	0	0	0	0	0	0	1	0	1	0	1	1	0	1	0	0	0	0	0	0		11376	10748	11001	11045	12183
Bacteria	Acidobacteria	RB25	unclassified	unclassified	sfA	unclassified	58536	AM936860.1 gg_id:541468 Dynamics during identified and SSU libraries pilot-scale bioremediation process hydrocarbon-contaminated soil clone CM14B1	0	0	0	0	1	0	1	1	0	0	1	0	0	1	0	0	0	0	0	0	0	1	0	1	0	1	1	1	1	0	0	0	0	0	0		11395	11192	11206	11205	12355
Bacteria	Acidobacteria	RB25	unclassified	unclassified	sfA	unclassified	58632	EU491086.1 gg_id:269053 Abundance and microbial life ocean crust seafloor lavas Loi'hi Seamount South Rift X3 clone P7X3b1D06	0	0	0	0	0	0	1	1	0	0	1	0	1	1	1	0	0	0	0	0	0	1	0	1	0	1	1	0	1	0	0	0	0	0	0		11239	10846	11184	10688	12015
Bacteria	Acidobacteria	RB25	unclassified	unclassified	sfB	unclassified	58101	FJ205358.1 gg_id:508870 Prokaryotic deep-sea hydrothermal region East Lau Spreading Centre deep marine sediments depth:2725m clone I6G	0	0	0	0	0	0	1	1	0	0	1	0	1	1	0	0	0	0	0	0	0	1	0	1	0	1	1	0	1	0	0	0	0	0	0		11554	10954	11453	11052	12091
Bacteria	Acidobacteria	RB25	unclassified	unclassified	sfA	unclassified	58165	EU542539.1 gg_id:272225 Effects chemical structure concentration on pathways microbial during dechlorination coplanar PCBs slurries sediment and soil slurry clone Er-LLAYS-101	0	0	0	0	0	0	1	1	0	0	1	0	1	1	0	0	0	0	0	0	0	1	0	1	0	1	1	0	1	0	0	0	0	0	0		11823	11203	11492	11250	12093
Bacteria	Acidobacteria	RB25	unclassified	unclassified	sfA	unclassified	57856	GU363017.1 gg_id:559646 and archaeal biogeochemical cycling genes within Qiongdongnan basin Sea: pilot study microbial shifting marine sediment South China Sea clone BD72BR38	0	0	0	0	0	0	1	0	0	0	0	0	1	1	1	1	1	0	0	1	0	0	0	0	0	1	0	0	1	0	0	0	0	0	0		12676	12416	12589	12080	13018
Bacteria	Acidobacteria	RB25	unclassified	unclassified	sfA	unclassified	58420	EF999391.1 gg_id:254631 Vertical and Methanotrophs Estuarine Sediments Pearl River Estuary sediments 22cm depth clone MidBa80	0	0	0	0	0	0	1	1	0	0	1	0	0	0	0	0	0	0	0	0	0	1	0	1	0	1	1	0	1	0	0	0	0	0	0		11176	11156	11144	10699	12050
Bacteria	Acidobacteria	RB25	unclassified	unclassified	sfA	unclassified	58580	GQ850551.1 gg_id:591217 surface water northern Bering Sea clone u87	0	0	0	0	0	0	1	1	0	0	1	0	1	0	0	0	0	0	0	0	0	1	0	0	0	1	0	0	1	0	0	0	0	0	0		11593	11394	11646	11257	12137
Bacteria	Acidobacteria	RB25	unclassified	unclassified	sfA	unclassified	58743	GQ472421.1 gg_id:572063 Microbial Dongping Lake lake sediment clone 4F2-8	0	0	0	0	0	0	0	0	0	0	1	0	0	0	0	0	0	0	0	0	0	0	0	0	0	1	1	0	0	0	0	0	0	0	0		11284	11094	11135	10748	12044
Bacteria	Acidobacteria	RB25	unclassified	unclassified	sfI	unclassified	58599	DQ431890.1 gg_id:204817 microorganisms catalyzing nitrogen removal and organic matter metabolism permeable marine sediments Gulf Mexico sediment clone 3B1820-07	0	0	0	0	0	0	0	0	0	0	1	0	0	0	0	0	0	0	0	0	0	0	0	0	0	0	0	0	0	0	0	0	0	0	0		7705	6879	6475	8260	9464
Bacteria	Acidobacteria	Solibacteres	Solibacterales	Solibacteraceae	Candidatus Solibacter	unclassified	51000	EF018429.1 gg_id:210152 aspen rhizosphere clone Amb_16S_1048	1	1	1	1	1	1	1	1	1	1	1	1	1	1	1	1	1	1	1	1	1	1	1	1	1	1	1	1	1	1	1	1	1	1	1		12606	12377	12607	12420	13133
Bacteria	Acidobacteria	Solibacteres	Solibacterales	Solibacteraceae	Candidatus Solibacter	unclassified	51029	EU373937.1 gg_id:268134 southern Cretan margin (eastern Mediterranean Sea) canyon and slope sediment clone HCM3MC80_8F_FL	1	0	1	1	1	1	1	1	1	1	1	0	1	1	1	1	1	0	1	0	0	1	0	0	1	1	1	1	1	0	1	1	1	1	1		12226	11960	12099	12310	12382
Bacteria	Acidobacteria	Solibacteres	Solibacterales	Solibacteraceae	Candidatus Solibacter	unclassified	51308	GQ263793.1 gg_id:566933 Structure Simulated Level Waste Site simulated level waste site clone WC1_b31	0	1	1	1	1	0	1	1	1	1	1	0	1	1	1	1	1	1	1	1	1	0	1	1	1	1	1	1	1	1	0	1	1	0	1		13303	12858	13123	12995	13431
Bacteria	Acidobacteria	Solibacteres	Solibacterales	Solibacteraceae	Candidatus Solibacter	unclassified	51310	DQ906868.1 gg_id:256303 Oman subsurface soil clone 11A-3	0	1	1	1	1	1	1	0	1	1	1	0	1	1	1	1	1	0	1	1	1	0	1	1	1	1	1	1	1	0	0	0	1	0	1		12302	12169	12539	12590	12568
Bacteria	Acidobacteria	Solibacteres	Solibacterales	Solibacteraceae	Candidatus Solibacter	unclassified	51303	FJ466071.1 gg_id:564195 and carbon monoxide-oxidizing across successional on recent Hawaiian 1959 Kilauea volcanic deposit clone B31	0	1	0	0	1	1	1	1	1	1	1	0	1	1	1	1	1	0	1	1	0	1	1	1	1	1	1	1	1	0	0	1	0	0	1		11995	11919	11896	11633	12276
Bacteria	Acidobacteria	Solibacteres	Solibacterales	Solibacteraceae	Candidatus Solibacter	unclassified	51756	FJ197547.1 gg_id:310970 deep Pacific Ocean and Eastern Mediterranean Sea sediment clone ALVIN29a_4C_ FL	0	0	0	0	1	0	1	1	0	1	1	0	0	1	1	1	1	0	1	0	0	1	0	1	0	1	1	1	1	1	1	1	1	0	1		12158	10990	11923	11829	12441
Bacteria	Acidobacteria	Solibacteres	Solibacterales	Solibacteraceae	Candidatus Solibacter	unclassified	51042	EU150240.1 gg_id:278511 acidobacteria and dry meadow soil Niwot Ridge LTER clone NiA_DM_17	0	0	0	0	1	1	1	1	0	1	1	1	1	1	1	1	1	0	1	0	1	1	0	1	0	1	1	1	1	0	1	1	1	0	1		11970	11342	11822	11773	12706
Bacteria	Acidobacteria	Solibacteres	Solibacterales	Solibacteraceae	Candidatus Solibacter	unclassified	51667	EU491161.1 gg_id:272414 Abundance and microbial life ocean crust seafloor lavas Loi'hi Seamount Pisces Peak X2 clone P9X2b7A03	0	0	0	0	1	1	1	1	0	1	1	0	1	1	1	1	1	0	1	0	1	1	0	1	0	1	1	1	1	0	1	1	1	0	1		11921	11620	11799	12020	12755
Bacteria	Acidobacteria	Solibacteres	Solibacterales	Solibacteraceae	Candidatus Solibacter	unclassified	51264	EU132409.1 gg_id:237818 tallgrass prarie soil clone FFCH2202	0	0	0	0	1	0	1	1	0	0	1	0	1	1	1	1	1	0	1	0	0	1	0	1	1	1	1	1	1	0	0	1	1	0	1		11880	11668	11751	11328	12477
Bacteria	Acidobacteria	Solibacteres	Solibacterales	Solibacteraceae	Candidatus Solibacter	unclassified	51663	FJ592751.1 gg_id:569539 Fumarole-supported islands biodiversity within hyperarid -elevation landscape on Puna de Atacama cold-fumarole soil (elev. 5824 m) Socompa Volcano Andes clone E04_SB1A	1	0	0	0	1	0	1	1	0	0	1	1	1	1	1	1	1	0	0	0	0	1	0	1	0	1	1	0	1	0	1	1	1	0	1		12099	10852	11225	11314	12326
Bacteria	Acidobacteria	Solibacteres	Solibacterales	Solibacteraceae	Candidatus Solibacter	unclassified	51493	EF019981.1 gg_id:206392 aspen rhizosphere clone Elev_16S_1368	0	0	0	0	1	0	1	1	0	0	1	0	1	1	1	0	0	0	1	0	0	1	0	1	0	1	1	1	1	0	0	0	1	0	1		11963	11325	11628	11171	12479
Bacteria	Acidobacteria	Solibacteres	Solibacterales	Solibacteraceae	Candidatus Solibacter	unclassified	51781	EF516650.1 gg_id:222943 grassland soil clone FCPP504	1	0	0	0	1	0	1	1	0	0	1	0	1	1	0	1	0	0	0	0	0	1	0	1	0	1	1	0	1	0	1	1	1	0	1		12200	10901	10936	10870	12199
Bacteria	Acidobacteria	Solibacteres	Solibacterales	Solibacteraceae	Candidatus Solibacter	unclassified	51668	GQ263191.1 gg_id:577141 Structure Simulated Level Waste Site simulated level waste site clone F3_152X	0	0	0	0	1	0	1	1	0	0	1	0	1	1	1	0	0	0	0	0	0	1	0	1	0	1	1	0	1	0	0	1	1	0	0		11677	11002	11577	11260	12203
Bacteria	Acidobacteria	Solibacteres	Solibacterales	Solibacteraceae	Candidatus Solibacter	unclassified	51457	AM749754.1 gg_id:246440 Isolation ing candidate division soils New Zealand steam-affected geothermal soil clone Tik_07	0	0	1	1	0	0	1	1	0	0	0	0	0	1	0	1	1	0	0	1	0	0	0	0	0	1	0	1	1	0	1	1	0	0	0		12948	12660	12986	13062	13477
Bacteria	Acidobacteria	Solibacteres	Solibacterales	Solibacteraceae	Candidatus Solibacter	unclassified	51499	AM935451.1 gg_id:557468 Dynamics during identified and SSU libraries pilot-scale bioremediation process hydrocarbon-contaminated soil clone AMIB8	0	0	0	0	0	0	1	1	0	0	1	0	1	1	1	0	0	0	0	0	0	1	0	1	0	1	1	0	1	0	0	0	0	0	0		11784	10917	11270	10977	12139
Bacteria	Acidobacteria	Solibacteres	Solibacterales	Solibacteraceae	Candidatus Solibacter	unclassified	50979	GQ402590.1 gg_id:537224 Accessing microbial biodiversity and metabolic potential tropical -based approach peat swamp forest soil clone PW057	0	0	0	0	0	0	1	0	0	0	1	0	0	1	1	0	0	0	0	0	0	1	0	1	0	0	1	0	0	0	0	0	1	0	0		11446	10549	10889	11016	11901
Bacteria	Acidobacteria	Solibacteres	Solibacterales	Solibacteraceae	Candidatus Solibacter	unclassified	51006	FJ466104.1 gg_id:557785 and carbon monoxide-oxidizing across successional on recent Hawaiian 1959 Kilauea volcanic deposit clone C176	0	0	0	0	0	0	1	1	0	0	1	0	1	1	0	0	0	0	0	0	0	1	0	1	0	1	0	0	0	0	1	1	0	0	0		11364	11174	10829	10615	11557
Bacteria	Acidobacteria	Solibacteres	Solibacterales	Solibacteraceae	Candidatus Solibacter	unclassified	51038	GQ264513.1 gg_id:590045 Structure Simulated Level Waste Site simulated level waste site clone WW3_65	0	0	0	0	0	0	1	1	0	0	1	0	1	0	0	0	0	0	0	0	0	1	0	1	0	1	1	0	1	0	0	0	0	0	0		11306	10431	10779	10573	12002
Bacteria	Acidobacteria	Solibacteres	Solibacterales	Solibacteraceae	Candidatus Solibacter	unclassified	51384	GQ263218.1 gg_id:592008 Structure Simulated Level Waste Site simulated level waste site clone F3_25X	0	0	0	0	0	0	1	1	0	0	1	0	0	1	1	0	0	0	0	0	0	1	0	1	0	1	0	0	1	0	0	1	0	0	0		11597	10590	11201	10923	11810
Bacteria	Acidobacteria	Solibacteres	Solibacterales	Solibacteraceae	Candidatus Solibacter	unclassified	51525	EF492968.1 gg_id:247708 Iron-manganese Nodule and Its Surrounding Soil soil around iron-manganese nodule clone JH-WHS99	0	0	0	1	1	0	0	0	0	1	1	0	0	0	0	0	0	0	0	1	0	0	0	0	0	0	0	0	1	0	0	0	1	0	1		12598	12144	12335	12220	13023
Bacteria	Acidobacteria	Solibacteres	Solibacterales	Solibacteraceae	Candidatus Solibacter	unclassified	51618	AM935189.1 gg_id:558353 Dynamics during identified and SSU libraries pilot-scale bioremediation process hydrocarbon-contaminated soil clone AMIC1	0	0	0	0	0	0	1	1	0	0	1	0	1	1	1	0	0	0	0	0	0	1	0	1	0	1	0	0	1	0	0	0	0	0	0		11572	10946	11005	10762	11947
Bacteria	Acidobacteria	Solibacteres	Solibacterales	Solibacteraceae	Candidatus Solibacter	unclassified	51004	EF205576.1 gg_id:211735 among geographically regions central Tibet geothermal spring mat clone TP146	0	0	0	0	0	0	1	1	0	0	1	0	0	1	0	0	0	0	0	0	0	1	0	1	0	1	1	0	1	0	0	0	0	0	0		10949	10322	10545	10207	12004
Bacteria	Acidobacteria	Solibacteres	Solibacterales	Solibacteraceae	Candidatus Solibacter	unclassified	51461	AY963377.1 gg_id:150731 structures and correlated ecological factors soils two evergreen broad-leaved forests Yunnan SW China clone AS08	0	0	0	0	0	0	1	1	0	0	1	0	1	1	0	0	0	0	0	0	0	1	0	0	0	1	1	0	0	0	0	0	0	0	0		11456	10844	11012	10885	11886
Bacteria	Acidobacteria	Solibacteres	Solibacterales	Solibacteraceae	Candidatus Solibacter	unclassified	51528	AF465650.1 gg_id:17775 thermal soil clone YNPRH2B	0	0	0	0	0	0	1	1	0	0	1	0	0	0	0	0	0	0	0	0	0	1	0	1	0	1	1	0	1	0	0	0	0	0	0		11060	10703	10649	9678	11352
Bacteria	Acidobacteria	Solibacteres	Solibacterales	Solibacteraceae	Candidatus Solibacter	unclassified	50972	FJ466444.1 gg_id:547632 and carbon monoxide-oxidizing across successional on recent Hawaiian 1959 Kilauea volcanic deposit clone E59	0	0	0	0	0	0	1	1	0	0	1	0	0	0	1	0	0	0	0	0	0	0	0	1	0	1	0	0	1	0	0	0	0	0	0		11517	11306	11769	11126	11895
Bacteria	Acidobacteria	Solibacteres	Solibacterales	Solibacteraceae	Candidatus Solibacter	unclassified	51001	AB486803.1 gg_id:579143 Microbial responsive denitrification-inducing conditions rice paddy soil clone TSCOR002_L01	0	0	0	0	0	0	1	1	0	0	1	0	0	0	0	0	0	0	0	0	0	1	0	0	0	1	1	0	1	0	0	0	0	0	0		11280	10776	10878	10570	11888
Bacteria	Acidobacteria	Solibacteres	Solibacterales	Solibacteraceae	Candidatus Solibacter	unclassified	51205	EF600568.1 gg_id:297775 soil clone E5-18	0	0	0	0	0	0	1	0	0	0	1	0	0	0	0	0	0	0	0	0	0	1	0	1	0	1	1	0	1	0	0	0	0	0	0		11017	10686	10558	10106	11670
Bacteria	Acidobacteria	Solibacteres	Solibacterales	Solibacteraceae	Candidatus Solibacter	unclassified	51655	DQ066994.1 gg_id:136128 Lake Washington sediment clone pLW-64	0	0	0	0	0	0	1	1	0	0	1	0	1	0	0	0	0	0	0	0	0	1	0	0	0	0	1	0	0	0	0	0	0	0	1		11328	10370	10634	10171	11955
Bacteria	Acidobacteria	Solibacteres	Solibacterales	Solibacteraceae	Candidatus Solibacter	unclassified	51679	EF688388.1 gg_id:245809 soil clone F6-128	0	0	0	0	0	0	1	1	0	0	1	0	0	0	0	0	0	0	0	0	0	1	0	1	0	1	0	0	1	0	0	0	0	0	0		10750	10238	10369	10108	11344
Bacteria	Acidobacteria	Solibacteres	Solibacterales	Solibacteraceae	Candidatus Solibacter	unclassified	51225	EU676415.1 gg_id:287625 rhizosphere pioneer plants (Bahia xylopoda and Viguiera linearis) growing on metals-contaminated soil heavy metal contaminated soils clone 18N	0	0	0	0	0	0	0	1	0	0	0	0	0	1	0	0	0	0	0	0	0	0	0	1	0	0	0	0	1	0	0	1	0	0	1		12091	11678	12111	11598	12465
Bacteria	Acidobacteria	Solibacteres	Solibacterales	Solibacteraceae	Candidatus Solibacter	unclassified	51511	FJ205213.1 gg_id:549259 Prokaryotic deep-sea region East Lau Spreading Centre inactive hydrothermal field sediments depth:2350m clone A6C	0	0	0	0	0	0	0	0	0	0	1	0	0	0	0	0	0	0	0	0	0	1	0	1	0	1	1	0	1	0	0	0	0	0	0		10473	10215	10298	10218	11669
Bacteria	Acidobacteria	Solibacteres	Solibacterales	Solibacteraceae	Candidatus Solibacter	unclassified	51235	GU205285.1 gg_id:525931 unusual Microbial Venezuelan Tepui (Orthoquartzite) Cave: Dominance Chloroflexales group (RSC1) -Temperature Aphotic System sediment sampling site inside Roraima Sur Cave (orthoquartzite cave) clone RSC_CP1F08	0	0	0	0	0	0	1	1	0	0	1	0	1	0	0	0	0	0	0	0	0	0	0	0	0	1	0	0	0	0	0	0	0	0	0		11324	10452	10605	10354	11528
Bacteria	Acidobacteria	Solibacteres	Solibacterales	Solibacteraceae	Candidatus Solibacter	unclassified	51601	GQ264426.1 gg_id:589387 Structure Simulated Level Waste Site simulated level waste site clone WW3_116	0	0	0	0	1	0	1	0	0	0	0	0	1	0	0	0	0	0	1	0	0	0	0	0	0	0	1	0	0	0	0	0	0	0	0		12189	11142	11243	11372	12167
Bacteria	Acidobacteria	Solibacteres	Solibacterales	Solibacteraceae	Candidatus Solibacter	unclassified	51173	AJ536873.1 gg_id:79020 uranium mining waste pile soil sample clone JG30a-KF-40 sp.	0	0	0	0	0	0	0	0	0	0	1	0	0	0	0	0	0	0	0	0	0	1	0	1	0	0	1	0	0	0	0	0	0	0	0		10923	9912	10127	10021	11323
Bacteria	Acidobacteria	Solibacteres	Solibacterales	Solibacteraceae	Candidatus Solibacter	unclassified	51226	EU044116.1 gg_id:237652 luences structure fosters richness subtropical Altamaha Ohopee River Valley inland dune fields averaging ~0.5 km width and range 3.7 14.0 m crests eolian chronosequences ranging age 4910 77400 B.P. (thousands years before .D.) clone GASP-38KB-92-D04	0	0	0	0	0	0	1	0	0	0	1	0	0	0	0	0	0	0	0	0	0	1	0	0	0	1	0	0	0	0	0	0	0	0	0		11353	10445	10679	10801	11359
Bacteria	Acidobacteria	Solibacteres	Solibacterales	Solibacteraceae	Candidatus Solibacter	unclassified	51442	DQ017939.1 gg_id:134417 upland stream clone S-Jos_51	0	0	0	0	0	0	0	1	0	0	1	0	0	0	0	0	0	0	0	0	0	1	0	0	0	0	1	0	0	0	0	0	0	0	0		10830	9922	10361	10472	11582
Bacteria	Acidobacteria	Solibacteres	Solibacterales	Solibacteraceae	Candidatus Solibacter	unclassified	50975	EU192982.1 gg_id:327098 -DGGE and Approach Analyze Effect Agricultural Practices on Soil agricultural soil clone DGGE gel band Plot21-2F08	0	0	0	0	0	0	0	0	0	0	1	0	0	0	0	0	0	0	0	0	0	1	0	0	0	0	1	0	0	0	0	0	0	0	0		11145	10745	10723	10371	11882
Bacteria	Acidobacteria	Solibacteres	Solibacterales	Solibacteraceae	Candidatus Solibacter	unclassified	50980	FJ516981.1 gg_id:567172 semiarid 'Tablas de Daimiel National Park' wetland (Central Spain) unravelled upper sediment clone TDNP_USbc97_70_2_161	0	0	0	0	0	0	0	1	0	0	0	0	0	0	0	0	0	0	0	0	0	1	0	0	0	0	0	0	0	0	0	0	0	0	0		11569	10788	11187	10710	12466
Bacteria	Acidobacteria	Solibacteres	Solibacterales	Solibacteraceae	Candidatus Solibacter	unclassified	51245	AM712324.1 gg_id:241307 detection and ly microbial Brothers Seamount Kermadec Arc New Zealand biofilm hydrothermal vent orifice clone MS12-2-A07	0	0	0	0	0	0	0	0	0	0	1	0	0	0	0	0	0	0	0	0	0	1	0	0	0	0	1	0	0	0	0	0	0	0	0		10215	9498	9919	9432	11405
Bacteria	Acidobacteria	Solibacteres	Solibacterales	Solibacteraceae	Candidatus Solibacter	unclassified	51345	EU676414.1 gg_id:299684 rhizosphere pioneer plants (Bahia xylopoda and Viguiera linearis) growing on metals-contaminated soil heavy metal contaminated soils clone 6M	0	0	0	0	0	0	0	0	0	0	1	0	0	1	1	0	0	0	0	0	0	0	0	0	0	0	0	0	0	0	0	0	0	0	0		11297	10360	10530	10468	11738
Bacteria	Acidobacteria	Solibacteres	Solibacterales	Solibacteraceae	Candidatus Solibacter	unclassified	51537	FJ479535.1 gg_id:553939 species richness estimates obtained nearly and simulated pyrosequencing-generated fragments -based surveys undisturbed tall grass prairie top 5 cm clone p25a07ok	0	0	0	0	0	0	0	0	0	0	0	0	0	0	0	0	0	0	0	0	0	1	0	1	0	1	0	0	0	0	0	0	0	0	0		11254	10298	10279	9618	11389
Bacteria	Acidobacteria	Solibacteres	Solibacterales	Solibacteraceae	Candidatus Solibacter	unclassified	51023	EF589996.2 gg_id:233946 changes structure sediments Songhua River contaminated nitrobenzene -DGGE cloning and sequencing nitrobenzene-contaminated river sediment clone A13	0	0	0	0	0	0	0	0	0	0	0	0	0	0	0	0	0	0	0	0	0	1	0	0	0	1	0	0	0	0	0	0	0	0	0		11016	9432	9866	9353	10860
Bacteria	Acidobacteria	Solibacteres	Solibacterales	Solibacteraceae	Candidatus Solibacter	unclassified	51284	FJ479149.1 gg_id:572184 species richness estimates obtained nearly and simulated pyrosequencing-generated fragments -based surveys undisturbed tall grass prairie top 5 cm clone p36m15ok	0	0	0	0	0	0	0	0	0	0	0	0	0	0	0	0	0	0	0	0	0	1	0	0	0	0	1	0	0	0	0	0	0	0	0		10436	9732	9913	10271	11287
Bacteria	Acidobacteria	Solibacteres	Solibacterales	Solibacteraceae	Candidatus Solibacter	unclassified	51434	FJ466067.1 gg_id:575896 and carbon monoxide-oxidizing across successional on recent Hawaiian 1959 Kilauea volcanic deposit clone B134	0	0	0	0	0	0	0	0	0	0	1	0	0	0	0	0	0	0	0	0	0	1	0	0	0	0	0	0	0	0	0	0	0	0	0		11620	11034	11070	10454	11942
Bacteria	Acidobacteria	Solibacteres	Solibacterales	Solibacteraceae	Candidatus Solibacter	unclassified	51729	EU132276.1 gg_id:253770 tallgrass prarie soil clone FFCH2719	0	0	0	0	0	0	0	0	0	0	1	0	0	0	0	0	0	0	0	0	0	1	0	0	0	0	0	0	0	0	0	0	0	0	0		10047	9539	9795	9437	11318
Bacteria	Acidobacteria	Solibacteres	Solibacterales	Solibacteraceae	Candidatus Solibacter	unclassified	51751	AJ617858.1 gg_id:110291 oxic-anoxic interphase flooded paddy soil clone D282110	0	0	0	0	0	0	0	0	0	0	1	0	0	0	0	0	0	0	0	0	0	0	0	0	0	0	1	0	0	0	0	0	0	0	0		11428	10808	10870	10972	11817
Bacteria	Acidobacteria	Solibacteres	Solibacterales	Solibacteraceae	Candidatus Solibacter	unclassified	51122	GQ263798.1 gg_id:540293 Structure Simulated Level Waste Site simulated level waste site clone WC1_b37	0	0	0	0	0	0	0	0	0	0	1	0	0	0	0	0	0	0	0	0	0	0	0	0	0	0	0	0	0	0	0	0	0	0	0		10925	9985	10213	9385	11275
Bacteria	Acidobacteria	Solibacteres	Solibacterales	Solibacteraceae	Candidatus Solibacter	unclassified	51136	AM749736.1 gg_id:256750 Isolation ing candidate division soils New Zealand steam-affected geothermal soil clone Wkt_01	0	0	0	0	0	0	0	0	0	0	0	0	0	0	0	0	0	0	0	0	0	1	0	0	0	0	0	0	0	0	0	0	0	0	0		10725	9998	10172	9986	11626
Bacteria	Acidobacteria	Solibacteres	Solibacterales	Solibacteraceae	Candidatus Solibacter	unclassified	51169	AY963393.1 gg_id:152086 structures and correlated ecological factors soils two evergreen broad-leaved forests Yunnan SW China clone AS25	0	0	0	0	0	0	0	0	0	0	0	0	0	0	0	0	0	0	0	0	0	1	0	0	0	0	0	0	0	0	0	0	0	0	0		11400	11217	11419	11218	11943
Bacteria	Acidobacteria	Solibacteres	Solibacterales	Solibacteraceae	Candidatus Solibacter	unclassified	51316	AB486182.1 gg_id:584693 Microbial responsive denitrification-inducing conditions rice paddy soil clone TSBAR001_M02	0	0	0	0	0	0	0	0	0	0	0	0	0	0	0	0	0	0	0	0	0	1	0	0	0	0	0	0	0	0	0	0	0	0	0		9974	9269	9628	9722	10977
Bacteria	Acidobacteria	Solibacteres	Solibacterales	Solibacteraceae	Candidatus Solibacter	unclassified	51406	EU881125.1 gg_id:322588 Karst region primary forest soil clone KPF200711-143	0	0	0	0	0	0	0	0	0	0	1	0	0	0	0	0	0	0	0	0	0	0	0	0	0	0	0	0	0	0	0	0	0	0	0		11722	11201	11516	11120	11817
Bacteria	Acidobacteria	Solibacteres	Solibacterales	Solibacteraceae	Candidatus Solibacter	unclassified	51425	GQ402578.1 gg_id:545323 Accessing microbial biodiversity and metabolic potential tropical -based approach peat swamp forest soil clone PW042	0	0	0	0	0	0	0	0	0	0	0	0	0	0	0	0	0	0	0	0	0	1	0	0	0	0	0	0	0	0	0	0	0	0	0		10953	10814	10961	10661	11276
Bacteria	Acidobacteria	Solibacteres	Solibacterales	Solibacteraceae	Candidatus Solibacter	unclassified	51650	EF494368.1 gg_id:225293 Nunnock River granitic landscape clone NR.1.042	0	0	0	0	0	0	0	0	0	0	1	0	0	0	0	0	0	0	0	0	0	0	0	0	0	0	0	0	0	0	0	0	0	0	0		11258	10246	10659	10199	11805
Bacteria	Acidobacteria	Solibacteres	Solibacterales	Solibacteraceae	Candidatus Solibacter	unclassified	51680	AY963374.1 gg_id:151872 structures and correlated ecological factors soils two evergreen broad-leaved forests Yunnan SW China clone AS05	0	0	0	0	0	0	0	0	0	0	1	0	0	0	0	0	0	0	0	0	0	0	0	0	0	0	0	0	0	0	0	0	0	0	0		11509	11089	11322	10362	11612
Bacteria	Acidobacteria	Solibacteres	Solibacterales	Solibacteraceae	Candidatus Solibacter	unclassified	51730	AY963303.1 gg_id:153327 structures and correlated ecological factors soils two evergreen broad-leaved forests Yunnan SW China clone AH07	0	0	0	0	0	0	0	0	0	0	0	0	0	0	0	0	0	0	0	0	0	1	0	0	0	0	0	0	0	0	0	0	0	0	0		10681	9669	9971	9764	11245
Bacteria	Acidobacteria	Solibacteres	Solibacterales	Solibacteraceae	Candidatus Solibacter	unclassified	51735	AY555784.1 gg_id:101141 Bor Khlueng hot spring clone PK34	0	0	0	0	0	0	0	0	0	0	0	0	0	0	0	0	0	0	0	0	0	1	0	0	0	0	0	0	0	0	0	0	0	0	0		9454	8080	8226	7869	10001
Bacteria	Acidobacteria	Solibacteres	Solibacterales	Solibacteraceae	Candidatus Solibacter	unclassified	51794	EU780449.1 gg_id:316355 modern freshwater stromatolites Ruidera Pools Natural Park Spain dry stromatolite clone D2A01	0	0	0	0	0	0	1	0	0	0	0	0	0	0	0	0	0	0	0	0	0	0	0	0	0	0	0	0	0	0	0	0	0	0	0		10926	10202	10463	10282	11508
Bacteria	Acidobacteria	Sva0725	Sva0725	unclassified	sfC	unclassified	58689	FJ269250.1 gg_id:543969 Microbes marine sponges sponge tissue clone XA1C09F	1	1	1	1	1	1	1	1	1	1	1	1	1	1	1	1	1	1	1	1	1	1	1	1	1	1	1	1	1	1	1	1	1	1	1		12961	12594	12877	12628	13334
Bacteria	Acidobacteria	Sva0725	Sva0725	unclassified	sfA	unclassified	57807	AM997648.1 gg_id:542627 and biogeography deep-sea surface sediments South Ocean Atlantic Ocean:South-Atlantic OceanCape Basin clone Ucp1574	1	1	1	1	1	1	1	1	1	1	1	1	1	1	1	1	1	1	1	1	1	1	1	1	1	1	1	1	1	0	1	1	1	0	1		12793	12874	12921	12344	12952
Bacteria	Acidobacteria	Sva0725	Sva0725	unclassified	sfH	unclassified	57950	EU755076.1 gg_id:351025 and Dioxygenase Genes Coal Tar Contaminated Soils coal tar-contaminated soil clone HM-91	1	1	1	1	1	1	1	1	1	1	1	1	1	1	1	1	1	1	1	1	1	1	1	1	1	1	1	1	1	0	1	1	1	0	1		13268	12940	13116	12893	13239
Bacteria	Acidobacteria	Sva0725	Sva0725	unclassified	sfC	unclassified	58222	FJ269289.1 gg_id:568362 Microbes marine sponges sponge tissue clone XA3A05F	1	1	1	1	1	1	1	1	1	1	1	1	1	1	1	1	1	1	1	1	1	1	1	1	1	1	1	1	1	0	1	1	1	0	1		12671	12423	12672	12350	13156
Bacteria	Acidobacteria	Sva0725	Sva0725	unclassified	sfA	unclassified	58348	FJ205208.1 gg_id:574895 Prokaryotic deep-sea region East Lau Spreading Centre inactive hydrothermal field sediments depth:2350m clone A2B	1	1	1	1	1	1	1	1	1	1	1	1	1	1	1	1	1	1	1	1	1	1	1	1	1	1	1	1	1	0	1	1	1	0	1		12880	12378	12476	12134	12916
Bacteria	Acidobacteria	Sva0725	Sva0725	unclassified	sfC	unclassified	58460	FJ269325.1 gg_id:572216 Microbes marine sponges sponge tissue clone XB3A06F	1	1	1	1	1	0	1	1	1	1	1	0	1	1	1	1	1	1	1	1	1	1	1	1	1	1	1	1	1	1	1	1	1	1	1		12668	12510	12559	12353	13157
Bacteria	Acidobacteria	Sva0725	Sva0725	unclassified	sfI	unclassified	57994	EU491064.1 gg_id:269664 Abundance and microbial life ocean crust seafloor lavas Loi'hi Seamount South Rift X3 clone P7X3b4C02	1	1	1	1	1	1	1	1	1	1	1	1	1	1	1	1	1	1	1	1	1	1	1	1	1	1	1	1	1	0	1	1	1	0	1		13095	12998	13116	12547	13279
Bacteria	Acidobacteria	Sva0725	Sva0725	unclassified	sfD	unclassified	58393	EU491423.1 gg_id:259892 Abundance and microbial life ocean crust seafloor lavas Hawai'i South Point X4 clone P0X4b3F10	1	0	1	1	1	1	1	1	1	1	1	1	1	1	1	1	1	0	1	1	1	1	1	1	1	1	1	1	1	0	1	1	1	0	1		12749	12933	12867	12654	13073
Bacteria	Acidobacteria	Sva0725	Sva0725	unclassified	sfA	unclassified	57825	EU617735.1 gg_id:326888 Seasonal variation microbial Yel Sea sediment clone D13S-29	1	1	1	0	1	1	1	1	1	1	1	0	1	1	1	1	1	0	1	1	1	1	1	1	1	1	1	1	1	0	0	1	1	0	1		12481	12253	12385	11771	12723
Bacteria	Acidobacteria	Sva0725	Sva0725	unclassified	sfF	unclassified	58475	EU491665.1 gg_id:259485 Abundance and microbial life ocean crust seafloor lavas East Pacific Rise clone EPR3970-MO1A-Bc79	1	1	1	0	1	1	1	1	1	1	1	0	1	1	1	1	1	1	1	1	1	1	1	1	1	1	1	1	1	0	0	0	1	0	1		12245	12154	12370	11869	12714
Bacteria	Acidobacteria	Sva0725	Sva0725	unclassified	sfK	unclassified	58666	FJ358922.1 gg_id:594049 and redox-stratified sediments marine reef sandy sediment clone AO15	1	1	1	0	1	1	1	1	1	1	1	1	1	1	1	1	1	0	1	1	0	1	1	1	1	1	1	1	1	0	0	1	1	0	1		12457	12275	12422	12010	12834
Bacteria	Acidobacteria	Sva0725	Sva0725	unclassified	sfM	unclassified	58692	AM259858.1 gg_id:204709 Spatial sponge- Mediterranean Tethya aurantium sponge cortex clone TAA-10-23	1	0	1	0	1	1	1	1	1	1	1	0	1	1	0	1	0	1	1	1	1	1	1	1	1	1	1	1	1	0	0	1	1	0	1		12979	12587	12962	11946	13038
Bacteria	Acidobacteria	Sva0725	Sva0725	unclassified	sfA	unclassified	58761	GQ984352.1 gg_id:590289 surface water Northern Bering Sea clone DBS1g27	1	0	0	1	1	1	1	1	1	1	1	0	1	1	1	1	1	1	1	1	1	1	0	1	1	1	1	1	1	0	1	1	1	0	1		12998	13098	13228	12734	13333
Bacteria	Acidobacteria	Sva0725	Sva0725	unclassified	sfA	unclassified	58046	GQ246348.1 gg_id:535475 Temporal and spatial China North Yel Sea sediments clone Cm1-11	1	1	1	0	1	0	1	1	0	1	1	0	1	1	1	1	1	1	1	1	1	1	1	1	1	1	1	1	1	0	0	1	1	0	1		12584	12202	12401	11561	12592
Bacteria	Acidobacteria	Sva0725	Sva0725	unclassified	sfC	unclassified	58719	FJ269318.1 gg_id:512056 Microbes marine sponges sponge tissue clone XB2F01F	1	1	1	1	1	0	1	1	0	1	1	1	1	1	1	1	1	0	1	0	1	1	0	1	1	1	1	1	1	0	1	1	1	0	1		12313	11986	12011	12108	12772
Bacteria	Acidobacteria	Sva0725	Sva0725	unclassified	sfC	unclassified	58834	FJ269338.1 gg_id:576211 Microbes marine sponges sponge tissue clone XB3A12F	0	0	1	1	1	0	1	1	1	1	1	0	1	1	1	1	0	0	0	1	1	0	0	1	0	1	0	1	1	0	1	1	1	0	1		12562	12349	12389	12299	13047
Bacteria	Acidobacteria	Sva0725	Sva0725	unclassified	sfA	unclassified	58272	EU491394.1 gg_id:259756 Abundance and microbial life ocean crust seafloor lavas Hawai'i South Point X3 clone P0X3b5G09	1	1	1	0	1	0	1	1	1	1	1	0	1	1	1	1	1	0	1	1	1	1	0	1	0	1	1	1	1	0	0	0	1	0	1		12463	12500	12511	11941	12671
Bacteria	Acidobacteria	Sva0725	Sva0725	unclassified	sfE	unclassified	58850	EU734969.1 gg_id:314393 assemblages sediment station DBSE Northern Bering Sea clone 063D30	1	1	1	0	1	0	1	1	0	1	1	0	1	1	1	1	0	1	1	0	0	0	0	1	0	1	0	0	1	0	0	0	1	0	0		12205	11989	12090	11794	12297
Bacteria	Acidobacteria	Sva0725	Sva0725	unclassified	sfC	unclassified	58577	FJ269329.1 gg_id:585767 Microbes marine sponges sponge tissue clone XB3C09F	0	1	1	1	1	0	1	1	0	1	1	1	0	1	1	0	1	0	0	0	1	1	0	0	0	0	1	0	0	0	0	1	1	0	1		12564	12193	12232	12286	13006
Bacteria	Acidobacteria	Sva0725	Sva0725	unclassified	sfA	unclassified	58472	EF125465.1 gg_id:187788 mangrove soil clone MSB-2Y4	0	0	0	0	1	0	1	1	0	0	1	0	1	1	1	1	0	0	1	1	0	1	0	1	1	1	1	1	1	0	0	0	1	0	1		11817	11468	11600	11020	12217
Bacteria	Acidobacteria	Sva0725	Sva0725	unclassified	sfA	unclassified	58326	EU652606.1 gg_id:279002 Seasonal variation microbial Yel Sea sediment clone D8S-76	1	0	0	0	1	0	1	1	0	0	1	0	1	1	1	0	0	0	0	0	0	1	0	1	1	1	1	0	1	0	0	1	1	0	1		12332	11602	11595	11529	12454
Bacteria	Acidobacteria	Sva0725	Sva0725	unclassified	sfJ	unclassified	58739	FJ425650.1 gg_id:363109 communnities healthy and diseased colonies Caribbean coral Montastrea faveolata gp10 clone MD3.62	0	0	1	0	1	0	1	1	1	0	1	0	0	0	0	0	0	0	1	0	1	0	0	1	0	1	1	1	1	0	0	0	1	0	1		12420	11861	12269	11911	12522
Bacteria	Acidobacteria	Sva0725	Sva0725	unclassified	sfJ	unclassified	58092	EF092234.1 gg_id:264224 Persistent Axinella corrugata Geobacter clone B2706_E4	0	0	0	0	0	0	1	1	0	0	1	0	0	1	1	0	0	0	0	0	1	1	0	1	0	1	0	0	1	0	0	0	0	0	0		11870	10971	11400	10821	11614
Bacteria	Acidobacteria	Sva0725	Sva0725	unclassified	sfD	unclassified	58720	EU617739.1 gg_id:337079 Seasonal variation microbial Yel Sea sediment clone D13S-60	0	0	0	0	0	0	1	1	0	0	1	0	1	1	1	0	0	0	1	0	0	1	0	1	0	1	1	0	1	0	0	0	1	0	0		12094	11526	11856	11167	12072
Bacteria	Acidobacteria	Sva0725	Sva0725	unclassified	sfA	unclassified	58139	EU734999.1 gg_id:311554 assemblages sediment station DBSE Northern Bering Sea clone 093B48	0	0	0	0	1	1	1	1	0	1	0	0	0	1	1	1	1	0	0	0	1	1	0	0	0	0	0	0	1	0	0	0	1	0	1		12425	12306	12117	11917	12752
Bacteria	Acidobacteria	Sva0725	Sva0725	unclassified	sfB	unclassified	58240	FJ444736.1 gg_id:588064 Cotton Rhizosphere cotton rhizosphere clone 4h-60	0	0	0	0	0	0	1	1	0	0	1	0	1	0	0	0	0	0	1	0	0	1	0	1	0	1	1	0	1	0	0	0	0	0	0		11549	11528	11714	11101	12137
Bacteria	Acidobacteria	Sva0725	Sva0725	unclassified	sfK	unclassified	58364	DQ289910.1 gg_id:168493 Microbial Carbon and Nitrogen Cycling Sediments South Atlantic Bight Permeable Shelf Sediment clone LC3-26	0	0	0	0	0	0	1	1	0	0	1	0	1	1	1	0	0	0	0	0	0	1	0	1	0	1	1	0	1	0	0	0	0	0	0		11846	11325	11513	10780	12108
Bacteria	Acidobacteria	Sva0725	Sva0725	unclassified	sfA	unclassified	57844	EF125450.1 gg_id:186035 mangrove soil clone MSB-2F3	0	0	0	0	1	0	1	1	1	0	1	0	0	1	1	0	0	0	0	0	0	1	0	1	0	0	0	0	1	0	0	0	1	0	0		12093	11784	11841	12009	12447
Bacteria	Acidobacteria	Sva0725	Sva0725	unclassified	sfA	unclassified	58545	AJ241003.1 gg_id:1702 Norway:(Svalbard)Hornsund clone Sva0725	0	0	0	0	0	0	1	1	0	0	1	0	1	1	1	0	1	0	0	0	0	1	0	1	0	1	0	0	1	0	0	0	0	0	0		11323	11040	11221	11245	11604
Bacteria	Acidobacteria	Sva0725	Sva0725	unclassified	sfL	unclassified	58334	EU735636.1 gg_id:326715 archaeal structures and pristine soils China oil contaminated soil Jidong Oilfield clone SC170	0	0	0	0	0	0	1	1	0	0	1	0	1	1	0	0	0	0	0	0	0	1	0	0	0	1	1	0	1	0	0	0	0	0	0		11393	11104	11204	10759	11976
Bacteria	Acidobacteria	Sva0725	Sva0725	unclassified	sfF	unclassified	57874	AY225642.1 gg_id:98176 Mid-Atlantic Ridge hydrothermal sediment clone AT-s3-59	0	0	0	0	0	0	1	1	0	0	1	0	0	1	0	0	0	0	0	0	0	1	0	1	0	1	0	0	1	0	0	0	0	0	0		11697	10905	11192	10428	11771
Bacteria	Acidobacteria	Sva0725	Sva0725	unclassified	sfA	unclassified	57941	AY225643.1 gg_id:96804 Mid-Atlantic Ridge hydrothermal sediment clone AT-s3-37	0	0	0	0	0	0	1	1	0	0	1	0	0	1	1	0	0	0	0	0	0	1	0	0	0	1	0	0	1	0	0	0	0	0	0		11944	11513	11413	11235	11965
Bacteria	Acidobacteria	Sva0725	Sva0725	unclassified	sfE	unclassified	58058	DQ521809.1 gg_id:161180 Anaerobic Methane Oxidizing ANME-1b Archaea Hypersaline Sediments Gulf Mexico sediments clone SURF-GC205-Bac5	0	0	0	0	0	0	1	1	0	0	0	0	0	0	0	0	0	0	0	0	0	1	0	1	0	1	0	0	1	0	0	1	0	0	0		11333	10218	10598	10243	11237
Bacteria	Acidobacteria	Sva0725	Sva0725	unclassified	sfF	unclassified	58192	FJ202186.1 gg_id:347056 and White Plague Disease-Induced Changes Caribbean Coral Montastraea faveolata kept aquarium 23 days clone SGUS759	0	0	0	0	0	0	1	0	0	0	1	0	0	0	0	0	0	0	0	0	0	1	0	1	0	1	1	0	1	0	0	0	0	0	0		11344	10467	10570	10075	11406
Bacteria	Acidobacteria	Sva0725	Sva0725	unclassified	sfA	unclassified	58812	GU369908.1 gg_id:532228 and mats vents Arc white microbial film on pebble aphotic zone shal hydrothermal vent region Volcano 1 South Tonga Arc. depth=189.1m clone V1B07b280	0	0	0	0	0	0	1	1	0	0	0	0	0	1	1	0	0	0	0	0	0	0	0	1	0	1	0	0	1	0	0	0	0	0	0		11142	10670	10808	9678	11206
Bacteria	Acidobacteria	Sva0725	Sva0725	unclassified	sfA	unclassified	58408	FJ358923.1 gg_id:550228 and redox-stratified sediments marine reef sandy sediment clone SO13	0	0	0	0	0	0	1	1	0	0	1	0	0	0	1	0	0	0	0	0	0	0	0	0	0	0	0	0	1	0	0	0	0	0	0		11117	10770	10864	10130	11437
Bacteria	Acidobacteria	Sva0725	Sva0725	unclassified	sfA	unclassified	58654	EU287099.1 gg_id:251889 Pacific arctic surface sediment clone P13-6	0	0	0	0	0	0	1	0	0	0	1	0	0	1	1	0	0	0	0	0	0	0	0	0	0	0	0	1	0	0	0	0	0	0	0		11788	11371	11583	11276	12044
Bacteria	Acidobacteria	Sva0725	Sva0725	unclassified	sfB	unclassified	57866	EU132194.1 gg_id:255963 tallgrass prarie soil clone FFCH12382	0	0	0	0	0	0	1	1	0	0	0	0	0	0	0	0	0	0	0	0	0	0	0	1	0	1	0	0	0	0	0	0	0	0	0		10892	10670	10733	9677	11005
Bacteria	Acidobacteria	Sva0725	Sva0725	unclassified	sfB	unclassified	58021	AY703465.1 gg_id:139386 Detection and ly acidobacterial analyses Altamira Cave clone ALT41	0	0	0	0	0	0	1	1	0	0	0	0	0	0	0	0	0	0	0	0	0	0	0	0	0	1	0	0	0	0	0	0	0	0	0		10712	9904	10342	9169	10611
Bacteria	Acidobacteria	Sva0725	Sva0725	unclassified	sfE	unclassified	58562	AB294958.1 gg_id:219459 -dependent & analyses hydrothermal system off Taketomi Island Japan microbial mat shal submarine hot spring clone pItb-vmat-57	0	0	0	0	0	0	1	0	0	0	0	0	0	0	0	0	0	0	0	0	0	0	0	0	0	1	0	0	0	0	0	0	0	0	0		10852	10604	10751	9803	10741
Bacteria	Acidobacteria	Sva0725	Sva0725	unclassified	sfG	unclassified	58652	FJ437927.1 gg_id:543301 Benthic okenone production Fayetteville New York Green Lake surface sediments 16.5 m water depth clone FGL7S_B139	0	0	0	0	0	0	0	0	0	0	0	0	0	0	0	0	0	0	0	0	0	0	0	0	0	0	0	0	0	1	0	0	0	1	0		12951	12861	13028	12668	13279
Bacteria	Acidobacteria	Sva0725	Sva0725	unclassified	sfB	unclassified	58355	EF516941.1 gg_id:223804 grassland soil clone FCPP416	0	0	0	0	0	0	1	0	0	0	0	0	0	0	0	0	0	0	0	0	0	0	0	0	0	0	0	0	0	0	0	0	0	0	0		10397	9562	10030	9019	10168
Bacteria	Acidobacteria	Sva0725	Sva0725	unclassified	sfA	unclassified	58813	EU734944.1 gg_id:320242 assemblages sediment station DBSE Northern Bering Sea clone 036C37	0	0	0	0	0	0	0	0	0	0	0	0	0	0	0	0	0	0	0	1	0	0	0	0	0	0	0	0	0	0	0	0	0	0	0		12429	12011	12105	11699	12601
Bacteria	Acidobacteria	Sva0725	Sva0725	unclassified	sfD	unclassified	58837	EU287096.1 gg_id:257517 Pacific arctic surface sediment clone P13-3	0	0	0	0	0	0	1	0	0	0	0	0	0	0	0	0	0	0	0	0	0	0	0	0	0	0	0	0	0	0	0	0	0	0	0		10855	10422	10649	10209	11224
Bacteria	Acidobacteria	Sva0725	Sva0725	unclassified	sfI	unclassified	58872	EU132115.1 gg_id:241435 tallgrass prarie soil clone FFCH1005	0	0	0	0	0	0	0	0	0	0	0	0	0	0	0	0	0	0	0	0	0	0	0	0	0	0	0	0	0	0	0	0	0	0	1		12099	11548	12027	10834	12098
Bacteria	Acidobacteria	Sva0725	unclassified	unclassified	sfA	unclassified	50996	DQ833472.1 gg_id:169792 detected analyses depth sediment Guanting Reservoir clone 5-38	0	0	0	0	0	0	0	0	0	0	1	0	1	0	0	0	0	0	0	0	0	0	0	0	0	0	0	0	1	0	0	0	0	0	0		11338	10982	11125	11053	11967
Bacteria	Acidobacteria	Sva0725	unclassified	unclassified	sfA	unclassified	51125	EU528207.1 gg_id:286946 Seasonal Dynamics Mudflat Mouth Major Kentucky Lake Reservoir Tributary sediment clone 4.4.7	0	0	0	0	0	0	0	0	0	0	0	0	0	0	0	0	0	0	0	0	0	0	0	0	0	0	0	1	1	0	0	0	0	0	1		12248	12022	11769	11449	12175
Bacteria	Actinobacteria	Actinobacteria	0319-7L14	unclassified	sfC	unclassified	55837	EU132482.1 gg_id:248375 tallgrass prarie soil clone FFCH5992	0	0	0	0	1	0	1	1	0	0	1	0	1	1	1	1	1	0	1	0	0	1	0	1	0	1	1	1	1	0	0	0	1	0	1		12028	11541	11712	11455	12420
Bacteria	Actinobacteria	Actinobacteria	0319-7L14	unclassified	sfB	unclassified	41677	GQ263065.1 gg_id:547749 Structure Simulated Level Waste Site simulated level waste site clone F2_188X	0	0	0	0	1	0	1	1	0	0	1	0	1	1	1	0	0	0	0	0	0	1	0	1	0	1	1	0	1	0	0	0	0	0	1		11930	10784	11224	10996	12173
Bacteria	Actinobacteria	Actinobacteria	0319-7L14	unclassified	sfC	unclassified	54917	FJ444654.1 gg_id:577683 Cotton Rhizosphere cotton rhizosphere clone 2h-26	0	0	0	1	0	0	0	0	0	1	0	0	0	0	0	0	1	0	0	1	0	1	0	0	0	1	1	0	1	0	1	1	1	0	0		12565	12052	12282	12143	12705
Bacteria	Actinobacteria	Actinobacteria	0319-7L14	unclassified	sfA	unclassified	41119	EU133029.1 gg_id:249727 tallgrass prarie soil clone FFCH18764	0	0	0	0	0	0	1	1	0	0	1	0	1	1	0	0	0	0	0	0	0	1	0	1	0	1	1	0	1	0	0	0	0	0	1		11546	11298	11279	10520	11774
Bacteria	Actinobacteria	Actinobacteria	0319-7L14	unclassified	sfA	unclassified	41258	FJ479273.1 gg_id:591093 species richness estimates obtained nearly and simulated pyrosequencing-generated fragments -based surveys undisturbed tall grass prairie top 5 cm clone p22i09ok	0	0	0	0	0	0	1	1	0	0	1	0	1	1	0	0	0	0	0	0	0	1	0	1	0	1	1	0	1	0	0	0	0	0	0		11421	10977	11222	10776	11826
Bacteria	Actinobacteria	Actinobacteria	0319-7L14	unclassified	sfA	unclassified	41305	GQ263231.1 gg_id:574576 Structure Simulated Level Waste Site simulated level waste site clone F3_41X	0	0	0	0	0	0	1	1	0	0	1	0	1	1	1	0	0	0	0	0	0	1	0	1	0	1	0	0	1	0	0	0	0	0	0		11596	10491	10945	10686	11765
Bacteria	Actinobacteria	Actinobacteria	0319-7L14	unclassified	sfB	unclassified	41945	DQ906794.1 gg_id:235305 Oman subsurface soil clone 2A-14	0	0	0	0	0	0	1	1	0	0	1	0	0	1	0	0	0	0	0	0	0	1	0	1	0	1	1	0	1	0	0	0	0	0	0		11318	10564	10759	10948	12121
Bacteria	Actinobacteria	Actinobacteria	0319-7L14	unclassified	sfA	unclassified	41329	EU132594.1 gg_id:253941 tallgrass prarie soil clone FFCH10110	0	0	0	0	1	0	1	1	0	0	0	0	0	1	1	0	0	0	0	0	0	0	0	0	0	1	0	0	1	0	0	0	0	0	0		11807	11770	11716	11386	12160
Bacteria	Actinobacteria	Actinobacteria	0319-7L14	unclassified	sfA	unclassified	41849	AJ863190.1 gg_id:121375 poplar tree microcosm bulk soil unflooded clone 20BSU18	0	0	0	0	0	0	1	1	0	0	1	0	0	0	0	0	0	0	0	0	0	1	0	1	0	1	0	0	1	0	0	0	0	0	0		11139	10479	10714	10316	11406
Bacteria	Actinobacteria	Actinobacteria	0319-7L14	unclassified	sfA	unclassified	42299	FJ478871.1 gg_id:513347 species richness estimates obtained nearly and simulated pyrosequencing-generated fragments -based surveys undisturbed tall grass prairie top 5 cm clone p7h05ok	0	0	0	0	0	0	1	1	0	0	1	0	0	0	1	0	0	0	0	0	0	0	0	1	0	1	0	0	1	0	0	0	0	0	0		11778	10983	11400	10684	11903
Bacteria	Actinobacteria	Actinobacteria	0319-7L14	unclassified	sfA	unclassified	41256	FJ478643.1 gg_id:581307 species richness estimates obtained nearly and simulated pyrosequencing-generated fragments -based surveys undisturbed tall grass prairie top 5 cm clone p25j08ok	0	0	0	0	0	0	1	1	0	0	0	0	0	0	0	0	0	0	0	0	0	0	0	0	0	1	0	0	1	0	0	0	0	0	0		10997	10337	11094	10416	11448
Bacteria	Actinobacteria	Actinobacteria	0319-7L14	unclassified	sfA	unclassified	42161	FJ479097.1 gg_id:545487 species richness estimates obtained nearly and simulated pyrosequencing-generated fragments -based surveys undisturbed tall grass prairie top 5 cm clone p7n05ok	0	0	0	0	0	0	1	1	0	0	0	0	0	0	0	0	0	0	0	0	0	0	0	0	0	1	0	0	1	0	0	0	0	0	0		11223	10660	11029	10423	11627
Bacteria	Actinobacteria	Actinobacteria	0319-7L14	unclassified	sfA	unclassified	41102	DQ129284.1 gg_id:137747 microarray level air two cities Texas urban aerosol clone AKIW896	0	0	0	0	0	0	0	0	0	0	0	0	0	0	0	0	0	0	0	0	0	0	0	0	0	0	0	0	1	0	0	0	0	0	0		11865	11519	11527	11636	11427
Bacteria	Actinobacteria	Actinobacteria	0319-7L14	unclassified	sfA	unclassified	41404	EU133117.1 gg_id:237496 tallgrass prarie soil clone FFCH5344	0	0	0	0	0	0	0	0	0	0	0	0	0	0	0	0	0	0	0	0	0	0	0	0	0	0	0	0	0	0	0	0	0	0	0		12044	11676	11924	11812	12392
Bacteria	Actinobacteria	Actinobacteria	0319-7L14	unclassified	sfA	unclassified	42126	FJ479558.1 gg_id:577549 species richness estimates obtained nearly and simulated pyrosequencing-generated fragments -based surveys undisturbed tall grass prairie top 5 cm clone p36k06ok	0	0	0	0	0	0	0	0	0	0	0	0	0	0	0	0	0	0	0	0	0	0	0	0	0	0	0	0	1	0	0	0	0	0	0		11919	11244	11481	11413	12275
Bacteria	Actinobacteria	Actinobacteria	0319-7L14	unclassified	sfA	unclassified	42380	EU132575.1 gg_id:238110 tallgrass prarie soil clone FFCH10523	0	0	0	0	0	0	0	0	1	0	0	0	0	0	0	0	0	0	0	0	0	0	0	0	0	0	0	0	0	0	0	0	0	0	0		13164	13321	13339	13171	13550
Bacteria	Actinobacteria	Actinobacteria	Acidimicrobiales	Acidimicrobiaceae	unclassified	unclassified	42372	AY792236.1 gg_id:128358 Temporal Variation and Humic Lake clone CrystalBog2A8	1	1	1	1	1	1	1	1	1	1	1	1	1	1	1	1	1	1	1	1	1	1	1	1	1	1	1	1	1	1	1	1	1	1	1		12789	12238	12576	12529	13048
Bacteria	Actinobacteria	Actinobacteria	Acidimicrobiales	Acidimicrobiaceae	Acidimicrobium	Acidimicrobium ferrooxidans	43654	U75647.1 gg_id:11419 Acidimicrobium ferrooxidans	1	1	1	1	1	1	1	1	1	1	1	1	1	1	1	1	1	1	1	1	1	1	1	1	1	1	1	1	1	1	1	1	1	1	1		12827	12722	12786	12654	12963
Bacteria	Actinobacteria	Actinobacteria	Acidimicrobiales	AKIW874	unclassified	unclassified	43988	FJ670881.1 gg_id:525442 Synecology primary and secondary habitats Escherichia coli O157:H7 feedlot surface MARC beef cattle feedlot	1	1	1	1	1	1	1	1	1	1	1	1	1	1	1	1	1	1	1	1	1	1	1	1	1	1	1	1	1	0	1	1	1	1	1		12941	12540	12800	12558	12836
Bacteria	Actinobacteria	Actinobacteria	Acidimicrobiales	EB1017	unclassified	unclassified	42479	GQ340213.1 gg_id:584272 Prokaryotic Marathonas Reservoir Greece water column clone VE07-28-BAC	1	1	1	1	1	1	1	1	1	1	1	1	1	1	1	1	1	1	1	1	1	1	1	1	1	1	1	1	1	0	1	1	1	0	1		13020	12260	12701	12447	13166
Bacteria	Actinobacteria	Actinobacteria	Acidimicrobiales	Acidimicrobiaceae	unclassified	unclassified	42676	GQ487905.1 gg_id:582749 Microbial metal soil polluted heavy metals clone T1-39	1	1	1	1	1	1	1	1	1	1	1	1	1	1	1	1	1	0	1	1	1	1	1	1	1	1	1	1	1	0	1	1	1	1	1		13079	12997	13105	12463	13311
Bacteria	Actinobacteria	Actinobacteria	Acidimicrobiales	Acidimicrobiaceae	unclassified	unclassified	42818	FJ466121.1 gg_id:557394 and carbon monoxide-oxidizing across successional on recent Hawaiian 1959 Kilauea volcanic deposit clone C203	1	1	1	1	1	1	1	1	1	1	1	1	1	1	1	1	1	1	1	1	1	1	1	1	1	1	1	1	1	0	1	1	1	0	1		13143	13048	13143	12076	13188
Bacteria	Actinobacteria	Actinobacteria	Acidimicrobiales	Acidimicrobiaceae	unclassified	unclassified	41097	GQ402621.1 gg_id:540625 Accessing microbial biodiversity and metabolic potential tropical -based approach peat swamp forest soil clone PW102	1	1	1	1	1	1	1	1	1	1	1	1	1	1	1	1	1	1	1	1	1	1	1	1	1	1	1	1	1	0	0	0	1	0	1		12494	11986	12221	12127	12712
Bacteria	Actinobacteria	Actinobacteria	Acidimicrobiales	CL500-29	unclassified	unclassified	42717	GQ850547.1 gg_id:563246 surface water northern Bering Sea clone u72	1	1	1	1	1	1	1	1	0	1	1	0	1	1	1	1	1	1	1	1	0	1	0	1	1	1	1	1	1	1	1	1	1	1	1		12566	12286	12459	12065	12782
Bacteria	Actinobacteria	Actinobacteria	Acidimicrobiales	CL500-29	unclassified	unclassified	43725	FJ827871.1 gg_id:550926 Seasonal nutrient additions eutrophic integrated lake epilimnion clone ME012F1	1	1	1	0	1	1	1	1	0	1	1	0	1	1	1	1	1	1	1	1	1	1	1	1	1	1	1	1	1	1	1	1	1	1	1		12748	12225	12284	11872	12842
Bacteria	Actinobacteria	Actinobacteria	Acidimicrobiales	Acidimicrobiaceae	unclassified	unclassified	43753	DQ458030.1 gg_id:157129 acid mine drainage clone DX38	0	1	1	1	1	0	1	1	1	1	1	1	1	1	1	1	1	0	1	1	1	1	1	1	1	1	1	1	1	0	1	1	1	0	1		12854	12850	12908	12452	13337
Bacteria	Actinobacteria	Actinobacteria	Acidimicrobiales	CL500-29	unclassified	unclassified	43291	EU803621.1 gg_id:346911 It's all ranking aquatic Lake Gatun clone 5C231220	1	1	1	0	1	0	1	1	0	0	1	0	1	1	1	1	1	1	1	1	0	1	0	1	1	1	1	1	1	1	1	1	1	1	1		12687	11989	12359	11268	12811
Bacteria	Actinobacteria	Actinobacteria	Acidimicrobiales	Acidimicrobiaceae	unclassified	unclassified	42716	AF454307.1 gg_id:56545 actinobacterium clone ML817J-10	1	1	1	0	1	0	1	1	0	0	1	0	1	1	1	1	1	0	1	0	0	1	0	1	1	1	1	1	1	0	1	1	1	1	1		12207	11839	12043	11552	12468
Bacteria	Actinobacteria	Actinobacteria	Acidimicrobiales	EB1017	unclassified	unclassified	42959	FJ478803.1 gg_id:584385 species richness estimates obtained nearly and simulated pyrosequencing-generated fragments -based surveys undisturbed tall grass prairie top 5 cm clone p25l10ok	1	1	1	0	1	0	1	1	0	0	1	0	1	1	1	1	1	1	1	1	0	1	1	1	1	1	1	1	1	0	1	1	1	0	1		12304	11996	12207	11231	12423
Bacteria	Actinobacteria	Actinobacteria	Acidimicrobiales	ZA3409c	unclassified	unclassified	43648	GQ350844.1 gg_id:535697 Metagenome versatile chemolithoautotroph expanding oceanic dead zones Saanich Inlet 200 m depth clone SHBH506	1	1	1	0	1	1	1	1	0	1	1	1	1	1	1	1	1	0	1	0	0	1	0	1	1	1	1	1	1	0	0	1	1	0	1		12644	11940	12201	12010	12507
Bacteria	Actinobacteria	Actinobacteria	Acidimicrobiales	Acidimicrobiaceae	unclassified	unclassified	42970	AM749739.1 gg_id:236029 Isolation ing candidate division soils New Zealand steam-affected geothermal soil clone Wkt_04	1	0	1	0	1	1	1	1	1	0	1	0	1	1	1	1	1	0	1	0	1	1	0	1	1	1	1	1	1	0	1	1	1	0	1		12359	12000	12145	11834	12682
Bacteria	Actinobacteria	Actinobacteria	Acidimicrobiales	Microthrixaceae	unclassified	unclassified	43227	EU488068.1 gg_id:540668 lucinid bivalve- symbiotic system: significance geochemical habitat on symbiont and siliciclastic sedment Thalassia sea grass bed clone CK_1C4_40	1	0	0	0	1	1	1	1	0	0	1	0	1	1	1	1	1	0	1	0	1	1	0	1	1	1	1	1	1	0	1	1	1	0	1		12423	11369	11754	11753	12535
Bacteria	Actinobacteria	Actinobacteria	Acidimicrobiales	Acidimicrobiaceae	unclassified	unclassified	43679	GQ402759.1 gg_id:590637 Accessing microbial biodiversity and metabolic potential tropical -based approach peat swamp forest soil clone PW353	1	1	1	0	1	1	1	1	0	1	1	0	1	1	1	1	1	0	1	1	0	1	0	0	0	1	1	1	1	1	1	1	1	0	1		12386	12134	12185	11985	12610
Bacteria	Actinobacteria	Actinobacteria	Acidimicrobiales	JdFBGBact	unclassified	unclassified	43840	DQ270650.1 gg_id:142032 hydrothermal carbonate chimney clone LC1228B-35	0	1	1	0	1	0	1	1	0	1	1	0	1	1	1	1	1	0	1	0	0	1	0	1	1	1	1	1	1	0	1	1	1	0	1		12149	12007	12202	11507	12671
Bacteria	Actinobacteria	Actinobacteria	Acidimicrobiales	SC3-41	unclassified	unclassified	43891	FJ615171.1 gg_id:578870 Microbial dynamics seasonally fjord: British Columbia Saanich Inlet depth 10m anoxic marine fjord clone SI021806_10FB	0	1	1	1	1	0	1	1	1	1	1	0	0	1	1	0	1	1	1	1	1	0	1	1	0	1	1	1	1	0	0	0	1	0	1		12604	12616	12674	12346	12653
Bacteria	Actinobacteria	Actinobacteria	Acidimicrobiales	Acidimicrobiaceae	unclassified	unclassified	42763	GU168002.1 gg_id:578668 Iron Oxidizing Various Sulfidic Mine Waste Dumps heap soil	0	1	1	1	1	0	1	1	1	1	1	0	1	0	0	1	0	1	0	1	1	0	1	1	1	1	1	1	1	1	0	0	1	0	1		12719	12543	12614	12469	12643
Bacteria	Actinobacteria	Actinobacteria	Acidimicrobiales	Iamiaceae	Iamia	unclassified	43900	AB360448.1 gg_id:265034 Iamibacter majanohamensis str. NBRC 102561	1	1	1	0	0	0	1	1	0	0	1	0	1	1	1	0	0	0	1	1	0	1	1	1	1	1	1	1	1	0	1	1	1	0	1		12587	12023	12190	10616	12055
Bacteria	Actinobacteria	Actinobacteria	Acidimicrobiales	EB1017	unclassified	unclassified	42497	EU340186.1 gg_id:256498 on Aquatic Macrophytes Geothermally Active Area Sedge Bay Yellowstone Lake WY aquatic macrophytes geothermally active area clone 2\SC\6	1	1	1	0	1	0	1	1	0	0	1	0	1	1	1	1	1	0	1	0	0	1	0	1	1	1	1	1	1	0	0	1	1	0	1		12300	11793	12110	11656	12386
Bacteria	Actinobacteria	Actinobacteria	Acidimicrobiales	CL500-29	unclassified	unclassified	43664	GQ016492.1 gg_id:493175 Topographical and Temporal Human Skin Microbiome skin interdigital web space clone nbw774a06c1	1	0	1	0	0	0	1	1	0	0	1	0	1	1	1	1	0	0	1	1	0	0	0	1	1	1	1	1	1	0	1	1	1	0	1		12356	11635	12133	11604	12159
Bacteria	Actinobacteria	Actinobacteria	Acidimicrobiales	AKIW874	unclassified	unclassified	43231	AM936173.1 gg_id:539531 Dynamics during identified and SSU libraries pilot-scale bioremediation process hydrocarbon-contaminated soil clone CMIC6	1	0	0	0	1	0	1	1	0	0	1	0	1	1	1	1	1	0	1	0	0	0	0	1	0	1	1	0	1	1	1	1	1	0	1		12313	11742	11955	11982	12255
Bacteria	Actinobacteria	Actinobacteria	Acidimicrobiales	ZA3409c	unclassified	unclassified	43487	GQ346944.1 gg_id:577150 Metagenome versatile chemolithoautotroph expanding oceanic dead zones Saanich Inlet 100 m depth clone SGPZ586	0	1	0	0	1	0	1	1	1	0	1	0	1	1	1	1	1	0	1	1	0	1	0	1	0	1	1	1	1	0	0	1	0	0	1		12387	12033	12257	11767	12487
Bacteria	Actinobacteria	Actinobacteria	Acidimicrobiales	CL500-29	unclassified	unclassified	42505	FN582327.1 gg_id:583303 situ detection (Hippocampus guttulatus) intestinal content and mucus farmed seahorses clone HG149	1	1	0	0	0	0	1	1	0	0	0	0	0	1	1	0	0	1	1	1	0	0	0	1	1	1	0	1	1	0	0	0	0	0	0		12385	11756	11949	9710	11219
Bacteria	Actinobacteria	Actinobacteria	Acidimicrobiales	Acidimicrobiaceae	unclassified	unclassified	42854	X92706.1 gg_id:12861 peat bog clone TM214	1	0	0	0	1	0	1	1	0	1	1	0	0	1	0	0	0	0	1	0	0	0	0	1	0	1	1	1	1	0	1	1	0	0	1		12181	11971	11964	11979	12597
Bacteria	Actinobacteria	Actinobacteria	Acidimicrobiales	wb1_P06	unclassified	unclassified	43748	FJ203655.1 gg_id:315494 and White Plague Disease-Induced Changes Caribbean Coral Montastraea faveolata healthy tissue clone SHFH758	0	0	0	0	1	0	1	1	0	0	1	0	1	1	1	1	1	0	0	0	0	1	0	1	0	1	1	1	1	0	1	1	1	0	1		11828	11657	11600	10841	12225
Bacteria	Actinobacteria	Actinobacteria	Acidimicrobiales	wb1_P06	unclassified	unclassified	44126	EU374087.1 gg_id:272708 southern Cretan margin (eastern Mediterranean Sea) canyon and slope sediment clone HCM3MC78_8D_FL	0	0	0	0	1	0	1	1	0	0	1	0	1	1	0	0	0	0	0	0	0	1	0	0	0	1	1	1	1	0	0	0	1	0	1		12031	11631	11894	11005	12282
Bacteria	Actinobacteria	Actinobacteria	Acidimicrobiales	EB1017	unclassified	unclassified	43983	EU335429.1 gg_id:251886 Changes microbial metabolic and along hydrogeochemically variable profile unsaturated C horizon soil aggregate clone BacC-u_070	0	1	1	1	1	1	0	0	0	1	1	0	0	0	0	0	0	0	0	0	1	0	0	0	0	1	0	1	0	0	0	0	1	0	1		12566	12054	12288	12166	12562
Bacteria	Actinobacteria	Actinobacteria	Acidimicrobiales	ZA3409c	unclassified	unclassified	43360	GQ347157.1 gg_id:538949 Metagenome versatile chemolithoautotroph expanding oceanic dead zones Saanich Inlet 125 m depth clone SGSC536	1	0	0	0	1	0	1	1	0	0	1	0	1	1	1	0	0	0	0	0	0	1	0	1	0	1	0	0	1	0	0	1	1	0	1		12549	11680	11909	11054	12321
Bacteria	Actinobacteria	Actinobacteria	Acidimicrobiales	Acidimicrobiaceae	unclassified	unclassified	44144	GQ246415.1 gg_id:592877 Temporal and spatial China North Yel Sea sediments clone Ld1-20	0	0	0	0	0	0	1	1	0	0	1	0	1	1	1	0	0	0	0	0	0	1	0	1	1	1	1	0	1	0	1	0	0	0	0		11849	11067	11183	10029	11608
Bacteria	Actinobacteria	Actinobacteria	Acidimicrobiales	Iamiaceae	unclassified	unclassified	43661	CT573827.1 gg_id:156127 Evry municipal wastewater treatment plant clone 013H08_B_SD_P15	0	0	0	0	1	1	1	1	0	1	1	0	1	0	0	1	0	0	1	0	0	0	0	0	0	1	1	1	0	0	0	0	1	0	1		11762	11256	11761	11092	12295
Bacteria	Actinobacteria	Actinobacteria	Acidimicrobiales	AKIW874	unclassified	unclassified	43977	AM935924.1 gg_id:568855 Dynamics during identified and SSU libraries pilot-scale bioremediation process hydrocarbon-contaminated soil clone CMMB5	0	0	1	0	0	0	1	1	0	0	1	0	0	1	1	0	0	0	1	0	0	0	0	0	0	1	1	0	1	0	0	0	0	0	0		11651	10916	12150	10745	11811
Bacteria	Actinobacteria	Actinobacteria	Acidimicrobiales	CL500-29	unclassified	unclassified	42464	GQ093936.1 gg_id:424457 Topographical and Temporal Human Skin Microbiome skin toe web space clone nbw426h07c1	1	0	0	0	0	0	1	1	0	0	0	0	0	1	1	0	0	0	1	0	0	1	0	1	1	1	0	0	1	0	0	0	0	0	0		12092	11534	11794	10312	11585
Bacteria	Actinobacteria	Actinobacteria	Acidimicrobiales	CL500-29	unclassified	unclassified	43501	FJ152677.1 gg_id:354357 Changes ly soil (Mexico) flooding alkaline saline soils former lake Texcoco clone TX1A_125	0	0	0	0	0	0	1	1	0	0	1	0	1	1	0	0	0	0	0	0	0	1	0	1	0	1	1	0	1	0	0	0	0	0	0		11675	10868	11059	10434	11847
Bacteria	Actinobacteria	Actinobacteria	Acidimicrobiales	Acidimicrobiaceae	unclassified	unclassified	43581	FJ478790.1 gg_id:539421 species richness estimates obtained nearly and simulated pyrosequencing-generated fragments -based surveys undisturbed tall grass prairie top 5 cm clone p6h06ok	0	0	0	0	0	0	1	1	0	0	1	0	0	1	0	0	0	0	0	0	0	1	0	1	1	1	1	0	1	0	0	0	0	0	1		11640	11262	11649	10585	11829
Bacteria	Actinobacteria	Actinobacteria	Acidimicrobiales	CL500-29	unclassified	unclassified	43914	EU803967.1 gg_id:355005 It's all ranking aquatic Lake Gatun clone 5C231638	0	0	0	0	0	0	1	1	0	0	1	0	0	1	0	0	1	0	1	0	0	1	0	0	0	1	1	1	1	1	1	1	0	0	0		11939	11346	11491	9865	12117
Bacteria	Actinobacteria	Actinobacteria	Acidimicrobiales	Acidimicrobiaceae	unclassified	unclassified	42982	EU287048.1 gg_id:237721 Pacific arctic surface sediment clone B78-84	1	0	0	0	0	0	1	1	0	0	1	0	0	1	1	1	0	0	0	0	0	1	0	1	0	1	1	0	1	0	0	0	0	0	0		12123	11528	11860	11253	11970
Bacteria	Actinobacteria	Actinobacteria	Acidimicrobiales	Microthrixaceae	unclassified	unclassified	43576	GQ340284.1 gg_id:591444 Prokaryotic Marathonas Reservoir Greece water column clone B08-103-BAC	0	0	0	0	0	0	1	1	0	0	1	0	1	1	0	0	0	0	0	0	0	1	0	1	0	1	1	0	1	0	0	0	0	0	0		11532	11062	11147	10569	11798
Bacteria	Actinobacteria	Actinobacteria	Acidimicrobiales	Acidimicrobiaceae	unclassified	unclassified	43645	EU491711.1 gg_id:265696 Abundance and microbial life ocean crust seafloor lavas East Pacific Rise clone EPR3968-O8a-Bc44	0	0	0	0	0	0	1	1	0	0	1	0	0	1	0	0	0	0	0	0	0	0	0	1	1	1	1	1	1	0	0	0	0	0	0		11941	11459	11605	10281	11541
Bacteria	Actinobacteria	Actinobacteria	Acidimicrobiales	Acidimicrobiaceae	unclassified	unclassified	44128	DQ451513.1 gg_id:156849 forest soil clone FAC74	0	0	0	0	1	0	0	1	0	1	1	0	0	0	0	1	1	1	0	1	0	0	0	0	0	0	0	0	0	1	0	0	0	0	1		12569	12621	12566	12229	12848
Bacteria	Actinobacteria	Actinobacteria	Acidimicrobiales	Acidimicrobiaceae	unclassified	unclassified	44151	FJ543054.1 gg_id:518645 Microbiomic intestine earthworm Eisenia fetida fed ergovaline treatment gut clone B08-09B	0	0	0	0	0	0	1	1	0	0	1	0	0	1	0	0	0	0	0	0	0	1	0	1	0	1	1	0	1	0	0	1	1	0	1		11757	11272	11452	10085	11735
Bacteria	Actinobacteria	Actinobacteria	Acidimicrobiales	CL500-29	unclassified	unclassified	43345	AB491851.1 gg_id:554927 affiliation (Litopenaeus vannamei) Banyuwangi East Java microbial flocs floating brackish water pond whiteleg shrimp hatchery clone Bac89_Flocs	0	0	0	0	0	0	1	1	0	0	1	0	0	0	0	0	0	0	0	0	0	1	0	1	0	1	0	0	1	0	0	0	0	0	0		11573	10754	11273	10201	11369
Bacteria	Actinobacteria	Actinobacteria	Acidimicrobiales	ZA3409c	unclassified	unclassified	43429	GQ350379.1 gg_id:543378 Metagenome versatile chemolithoautotroph expanding oceanic dead zones Saanich Inlet 120 m depth clone SHBC591	0	1	0	0	0	0	1	1	0	0	1	0	1	1	0	0	0	0	1	0	0	0	0	1	1	1	1	1	1	0	0	0	0	0	0		11738	11708	11965	11155	11937
Bacteria	Actinobacteria	Actinobacteria	Acidimicrobiales	CL500-29	unclassified	unclassified	42488	DQ521525.1 gg_id:197548 Antarctic lake ice cover clone ANTLV2_G03	0	0	0	0	0	0	1	1	0	0	1	0	0	1	0	0	0	0	0	0	0	0	0	1	0	1	0	0	1	0	0	0	0	0	0		11618	11021	11331	10235	11595
Bacteria	Actinobacteria	Actinobacteria	Acidimicrobiales	Acidimicrobiaceae	unclassified	unclassified	42709	EU050926.1 gg_id:254366 libraries sediment Kings Bay Svalbard Arctic clone SS1_B_04_15	0	0	0	0	0	0	1	1	0	0	1	0	0	1	1	0	0	0	0	0	0	1	0	1	0	1	1	0	1	0	0	0	0	0	0		12023	11438	11618	10393	11845
Bacteria	Actinobacteria	Actinobacteria	Acidimicrobiales	Acidimicrobiaceae	unclassified	unclassified	42803	FJ152940.1 gg_id:328654 Changes ly soil (Mexico) flooding alkaline saline soils former lake Texcoco clone TX4CB_71	0	0	0	0	0	0	1	1	0	0	0	0	0	1	0	0	0	0	0	0	0	0	0	1	0	1	0	0	1	0	1	1	0	0	0		11106	10606	10797	9395	10817
Bacteria	Actinobacteria	Actinobacteria	Acidimicrobiales	Iamiaceae	unclassified	unclassified	43228	AY234598.1 gg_id:112160 soil isolate Ellin5247	0	0	1	1	0	0	0	0	0	1	1	0	0	0	0	1	0	1	1	0	0	0	1	0	0	1	1	0	0	0	0	0	1	0	0		12461	12379	12433	12175	12582
Bacteria	Actinobacteria	Actinobacteria	Acidimicrobiales	CL500-29	unclassified	unclassified	43341	EU703218.1 gg_id:392975 lakes on Eastern Tin Plateau oligosaline lake altitude 4718 masl clone XZNMC66	0	0	0	0	0	0	1	1	0	0	1	0	1	1	0	0	0	0	0	0	0	0	0	1	0	1	0	0	1	0	0	0	0	0	0		11493	10956	11572	11296	11715
Bacteria	Actinobacteria	Actinobacteria	Acidimicrobiales	Acidimicrobiaceae	unclassified	unclassified	44010	GU167997.1 gg_id:575724 Iron Oxidizing Various Sulfidic Mine Waste Dumps heap soil	0	0	0	0	0	0	1	1	0	0	1	0	1	1	0	0	0	0	0	0	0	0	0	1	0	1	1	0	1	0	0	0	0	0	0		11800	11195	11825	11295	12114
Bacteria	Actinobacteria	Actinobacteria	Acidimicrobiales	ZA3409c	unclassified	unclassified	42687	FJ615149.1 gg_id:582610 Microbial dynamics seasonally fjord: British Columbia Saanich Inlet depth 100m anoxic marine fjord clone SI021806_100ACB	0	0	0	0	0	0	1	1	0	0	1	0	0	1	0	0	0	0	0	0	0	0	0	1	0	1	0	0	1	0	0	0	0	0	0		11801	11198	11608	10709	11778
Bacteria	Actinobacteria	Actinobacteria	Acidimicrobiales	ZA3409c	unclassified	unclassified	42624	GQ350443.1 gg_id:557337 Metagenome versatile chemolithoautotroph expanding oceanic dead zones Saanich Inlet 120 m depth clone SHBC668	0	0	0	0	0	0	1	0	0	0	0	0	0	1	0	0	0	0	0	0	0	0	0	0	0	1	1	0	0	0	1	1	1	0	0		11794	11262	11311	10276	11958
Bacteria	Actinobacteria	Actinobacteria	Acidimicrobiales	Acidimicrobiaceae	unclassified	unclassified	43523	AF047642.1 gg_id:11393 acid mine drainage clone TRA2-10	0	0	0	0	0	0	1	1	0	0	0	0	1	1	1	1	0	0	0	0	0	0	0	0	0	1	0	0	1	0	0	1	0	0	0		12116	11573	11815	11119	12099
Bacteria	Actinobacteria	Actinobacteria	Acidimicrobiales	CL500-29	unclassified	unclassified	43598	GQ021461.1 gg_id:488207 Topographical and Temporal Human Skin Microbiome skin plantar heel clone nbu278d11c1	0	0	0	0	0	0	1	1	0	0	1	0	1	1	0	0	0	0	0	0	0	0	0	1	0	1	1	0	1	0	0	1	0	0	0		11772	10894	11288	11478	11914
Bacteria	Actinobacteria	Actinobacteria	Acidimicrobiales	Iamiaceae	unclassified	unclassified	43625	CU466701.1 gg_id:320666 Evry wastewater treatment plant anoxic basin clone	0	0	0	0	0	0	0	0	0	0	0	0	0	0	0	0	0	1	1	1	0	0	1	0	1	1	0	1	1	0	0	0	0	0	1		12499	12430	12494	12246	12464
Bacteria	Actinobacteria	Actinobacteria	Acidimicrobiales	ZA3612c	unclassified	unclassified	44108	GQ350624.1 gg_id:581082 Metagenome versatile chemolithoautotroph expanding oceanic dead zones Saanich Inlet 120 m depth clone SHBC907	0	0	0	0	0	0	1	1	0	0	1	0	1	0	0	0	0	0	0	0	0	1	0	1	0	1	1	0	1	0	0	0	0	0	0		11346	10430	10570	9817	11501
Bacteria	Actinobacteria	Actinobacteria	Acidimicrobiales	Acidimicrobiaceae	unclassified	unclassified	42582	GQ060701.1 gg_id:434040 Topographical and Temporal Human Skin Microbiome skin glabella clone nbw04d05c1	0	0	0	0	0	0	1	1	0	0	1	0	0	0	0	0	0	0	0	0	0	1	0	1	0	1	1	0	1	0	0	0	0	0	0		11969	11056	11073	9946	11751
Bacteria	Actinobacteria	Actinobacteria	Acidimicrobiales	wb1_P06	unclassified	unclassified	43191	DQ070807.1 gg_id:148554 Prokaryotic Structures Seafloor Basalts Varying Age and Juan de Fuca Ridge basalt glass 9N latitude East Pacific Rise clone 9NBGBact_68	0	0	0	0	0	0	1	1	0	0	1	0	0	1	1	0	0	0	0	0	0	1	0	1	0	1	0	0	1	0	0	0	0	0	0		11705	11026	11355	10496	11620
Bacteria	Actinobacteria	Actinobacteria	Acidimicrobiales	Iamiaceae	Iamia	unclassified	43386	FM209069.1 gg_id:533501 Dynamics during identified and SSU libraries pilot-scale bioremediation process hydrocarbon-contaminated soil clone delph1B1	0	0	0	0	0	0	1	1	0	0	0	0	0	0	0	0	0	0	0	0	0	0	0	1	0	1	0	0	1	0	0	0	0	0	0		11240	10878	10616	9255	10869
Bacteria	Actinobacteria	Actinobacteria	Acidimicrobiales	Acidimicrobiaceae	unclassified	unclassified	42589	AJ347027.1 gg_id:56660 sponge clone TK14	0	0	0	0	0	0	1	0	0	0	1	0	0	0	0	0	0	0	0	0	0	1	0	1	0	1	1	1	1	0	0	0	0	0	0		11354	11206	11091	10189	11662
Bacteria	Actinobacteria	Actinobacteria	Acidimicrobiales	Acidimicrobiaceae	unclassified	unclassified	42989	AM889149.1 gg_id:532624 structure superficial sediments Bizerte (Tunisia) southern Mediterranean coastal anthropized lagoon Sediments clone 1'C89	0	0	0	0	0	0	1	1	0	0	0	0	0	0	0	0	0	0	0	0	0	0	0	0	0	0	1	1	1	0	0	0	0	0	0		12040	11807	11766	11237	12199
Bacteria	Actinobacteria	Actinobacteria	Acidimicrobiales	Acidimicrobiaceae	unclassified	unclassified	43823	EU132486.1 gg_id:254897 tallgrass prarie soil clone FFCH10951	0	0	0	0	0	0	1	1	0	0	1	0	0	0	0	0	0	0	0	0	0	1	0	1	0	1	1	0	1	0	0	0	0	0	0		11096	10434	10902	10409	11789
Bacteria	Actinobacteria	Actinobacteria	Acidimicrobiales	EB1017	unclassified	unclassified	44051	EU335147.1 gg_id:243610 Changes microbial metabolic and along hydrogeochemically variable profile saturated C horizon soil aggregate clone BacC-s_026	0	0	0	0	0	0	0	0	0	0	1	0	1	1	1	1	0	0	1	0	0	0	0	0	0	0	0	0	0	0	0	0	0	0	0		11597	11635	11894	11596	12100
Bacteria	Actinobacteria	Actinobacteria	Acidimicrobiales	EB1017	unclassified	unclassified	44145	AB487439.1 gg_id:559205 Microbial responsive denitrification-inducing conditions rice paddy soil clone TSNIR003_O08	0	0	0	0	0	0	1	1	0	0	1	0	0	0	0	0	0	0	0	0	0	1	0	1	0	1	1	0	1	0	0	0	0	0	0		11151	10488	10791	10623	11850
Bacteria	Actinobacteria	Actinobacteria	Acidimicrobiales	AKIW874	unclassified	unclassified	42538	EU369127.1 gg_id:315138 libraries oyster shell clone MBIOS-11	0	0	0	0	0	0	1	1	0	0	0	0	0	0	0	0	0	0	0	0	0	1	0	1	0	1	0	0	1	0	1	0	0	0	0		11263	10266	10509	10314	11191
Bacteria	Actinobacteria	Actinobacteria	Acidimicrobiales	CL500-29	unclassified	unclassified	42677	EU236418.1 gg_id:298250 Haliclona gellius: sponge and symbionts 13 m depth Pacific Ocean clone Hg92G4	0	0	0	0	0	0	1	1	0	0	0	0	0	0	0	0	0	0	0	0	0	0	0	1	0	1	0	0	1	0	0	0	0	0	0		11716	10866	11436	9456	11105
Bacteria	Actinobacteria	Actinobacteria	Acidimicrobiales	EB1017	unclassified	unclassified	42799	EU925881.1 gg_id:350536 sediments sediment station DBS1 northern Bering Sea clone 087F85	0	0	0	0	0	0	1	1	0	0	0	0	0	0	0	0	0	0	0	0	0	1	0	1	0	1	1	0	1	0	0	0	0	0	0		11401	10815	10942	10302	11644
Bacteria	Actinobacteria	Actinobacteria	Acidimicrobiales	Acidimicrobiaceae	unclassified	unclassified	43052	FJ592827.1 gg_id:559669 Fumarole-supported islands biodiversity within hyperarid -elevation landscape on Puna de Atacama non-fumarole soil (elev. 5235 m) Socompa Volcano Andes clone G01_SB3A	0	0	0	0	0	0	0	0	0	0	1	0	0	1	0	0	0	0	0	0	0	0	0	0	0	1	1	0	0	0	0	1	0	0	0		11808	10997	11349	10650	11893
Bacteria	Actinobacteria	Actinobacteria	Acidimicrobiales	Acidimicrobiaceae	Acidimicrobium	Acidimicrobium ferrooxidans	43868	EF621760.1 gg_id:240050 Acidimicrobium ferrooxidans str. TH3	1	0	0	0	0	0	1	1	0	0	1	0	0	0	1	0	0	0	0	0	0	0	0	0	0	0	1	0	1	0	0	0	0	0	0		12153	11808	11958	11365	12415
Bacteria	Actinobacteria	Actinobacteria	Acidimicrobiales	Acidimicrobiaceae	unclassified	unclassified	43927	FJ478712.1 gg_id:548077 species richness estimates obtained nearly and simulated pyrosequencing-generated fragments -based surveys undisturbed tall grass prairie top 5 cm clone p22h12ok	0	0	0	0	0	0	1	1	0	0	1	0	0	0	0	0	0	0	0	0	0	1	0	1	0	1	0	0	1	0	0	0	0	0	0		11118	10931	11097	10539	11941
Bacteria	Actinobacteria	Actinobacteria	Acidimicrobiales	Acidimicrobiaceae	unclassified	unclassified	44109	FJ477629.1 gg_id:512880 gut symbionts are tightly linked herbivory ants whole extracted single ant clone 98I	0	0	0	0	0	0	1	1	0	0	1	0	0	0	0	0	0	0	0	0	0	1	0	1	0	1	0	0	1	0	0	0	0	0	0		11594	10927	11269	11061	11722
Bacteria	Actinobacteria	Actinobacteria	Acidimicrobiales	ZA3409c	unclassified	unclassified	42974	GQ351092.1 gg_id:548197 Metagenome versatile chemolithoautotroph expanding oceanic dead zones Saanich Inlet 200 m depth clone SHBH993	0	0	0	0	0	0	1	1	0	0	1	0	0	0	0	0	0	0	0	0	0	0	0	1	0	1	0	0	1	0	0	0	0	0	0		11161	10238	10668	10388	11381
Bacteria	Actinobacteria	Actinobacteria	Acidimicrobiales	CL500-29	unclassified	unclassified	43233	EU592386.1 gg_id:592515 Seasonal changes Salton Sea hypersaline water clone SSW178N	0	0	0	0	0	0	1	1	0	0	0	0	0	1	0	0	0	0	0	0	0	0	0	1	0	1	0	0	1	0	0	0	0	0	0		11283	10549	10843	10268	11230
Bacteria	Actinobacteria	Actinobacteria	Acidimicrobiales	Iamiaceae	unclassified	unclassified	43319	EU669633.1 gg_id:333608 soil clone S1-9	0	0	0	0	0	0	1	1	0	0	0	0	0	0	0	0	0	0	0	0	0	1	0	1	0	1	0	0	1	0	0	0	0	0	0		11191	10940	11497	10617	11171
Bacteria	Actinobacteria	Actinobacteria	Acidimicrobiales	Acidimicrobiaceae	unclassified	unclassified	43701	GQ225721.1 gg_id:582989 Acidithiomicrobium sp. str. P2	0	0	0	0	0	0	1	1	0	0	1	0	0	0	0	0	0	0	0	0	0	0	0	1	0	1	0	0	1	0	0	0	0	0	0		11364	10885	11130	10667	11994
Bacteria	Actinobacteria	Actinobacteria	Acidimicrobiales	EB1017	unclassified	unclassified	43731	EF019813.1 gg_id:213344 aspen rhizosphere clone Elev_16S_1157	0	0	0	0	0	0	1	1	0	0	0	0	0	0	0	0	0	0	0	0	0	1	0	1	0	1	0	0	1	0	0	0	0	0	0		11543	11249	11246	10819	11679
Bacteria	Actinobacteria	Actinobacteria	Acidimicrobiales	Acidimicrobiaceae	unclassified	unclassified	43875	AM259924.1 gg_id:245061 Chondrilla nucula-specific sponge mesohyl clone CN81	0	0	0	0	0	0	1	1	0	0	0	0	0	1	0	0	0	0	0	0	0	0	0	0	0	1	0	0	1	0	1	0	0	0	0		11267	11289	11301	9919	10820
Bacteria	Actinobacteria	Actinobacteria	Acidimicrobiales	ZA3409c	unclassified	unclassified	44041	GQ348458.1 gg_id:534913 Metagenome versatile chemolithoautotroph expanding oceanic dead zones Saanich Inlet 200 m depth clone SGTA660	0	0	0	0	0	0	1	1	0	0	0	0	1	0	0	0	0	0	0	0	0	0	0	1	0	1	0	0	1	0	0	0	0	0	0		10862	10108	10455	9538	11465
Bacteria	Actinobacteria	Actinobacteria	Acidimicrobiales	Iamiaceae	Iamia	unclassified	42481	AM935802.1 gg_id:543152 Dynamics during identified and SSU libraries pilot-scale bioremediation process hydrocarbon-contaminated soil clone AMAC12	0	0	0	0	0	0	1	1	0	0	0	0	0	0	0	0	0	0	0	0	0	0	0	1	0	1	0	0	1	0	0	0	0	0	0		10754	10293	10041	9041	10906
Bacteria	Actinobacteria	Actinobacteria	Acidimicrobiales	Acidimicrobiaceae	unclassified	unclassified	42524	AM936856.1 gg_id:573254 Dynamics during identified and SSU libraries pilot-scale bioremediation process hydrocarbon-contaminated soil clone CM14A6	0	0	0	0	0	0	0	0	0	0	1	0	0	1	0	0	0	0	0	0	0	1	0	0	0	1	0	0	1	0	0	0	0	0	0		11544	11559	11677	9750	11373
Bacteria	Actinobacteria	Actinobacteria	Acidimicrobiales	ntu14	unclassified	unclassified	42683	FJ356666.1 gg_id:556595 Intra- Microheterogeneity Multiple Displacement Single-cells Marine Cyanobacteria Lyngbya spp.: Impact on Fine-scale Resolution ocean water clone 3L-2	0	0	0	0	0	0	1	1	0	0	0	0	0	0	0	0	0	0	0	0	0	0	0	1	0	1	0	0	1	0	0	0	0	0	0		10894	10060	10429	9022	10636
Bacteria	Actinobacteria	Actinobacteria	Acidimicrobiales	AKIW874	unclassified	unclassified	42691	FJ479385.1 gg_id:534888 species richness estimates obtained nearly and simulated pyrosequencing-generated fragments -based surveys undisturbed tall grass prairie top 5 cm clone p22n13ok	0	0	0	0	0	0	1	0	0	0	0	0	0	0	0	0	0	0	0	0	0	0	0	0	0	0	0	0	1	0	0	0	0	0	0		11438	10871	10846	9937	11510
Bacteria	Actinobacteria	Actinobacteria	Acidimicrobiales	JdFBGBact	unclassified	unclassified	42757	FJ999602.1 gg_id:389275 sponge Haliclona simulans South China Sea clone B55	0	0	0	0	0	0	1	1	0	0	0	0	0	0	0	0	0	0	0	0	0	0	0	1	0	1	0	0	1	0	0	0	0	0	0		11554	11275	11566	10278	11481
Bacteria	Actinobacteria	Actinobacteria	Acidimicrobiales	JdFBGBact	unclassified	unclassified	42915	AM911370.1 gg_id:369680 Phenotype-specific (Scleractinia) their implications coral's nutrition health and cold-water coral Lophelia pertusa red variety clone D07_CR02_full	0	0	0	0	0	0	1	1	0	0	0	0	0	0	0	0	0	0	0	0	0	0	0	1	0	1	0	0	1	0	0	0	0	0	0		11214	11147	11300	10328	11521
Bacteria	Actinobacteria	Actinobacteria	Acidimicrobiales	CL500-29	unclassified	unclassified	42980	EU132614.1 gg_id:244549 tallgrass prarie soil clone FFCH10283	0	0	0	0	0	0	1	1	0	0	0	0	0	0	0	0	0	0	0	0	0	0	0	1	0	1	0	0	1	0	0	0	0	0	0		11094	10599	10740	9663	11347
Bacteria	Actinobacteria	Actinobacteria	Acidimicrobiales	CL500-29	unclassified	unclassified	42988	DQ316363.2 gg_id:155077 and seasonal dynamics Actinobacteria four lakes Northeastern Germany freshwater clone ST11-21	0	0	0	0	0	0	1	1	0	0	0	0	0	0	0	0	0	0	0	0	0	0	0	1	0	1	0	0	0	0	0	0	0	0	0		11278	10834	10646	10053	11573
Bacteria	Actinobacteria	Actinobacteria	Acidimicrobiales	JdFBGBact	unclassified	unclassified	43096	DQ070822.1 gg_id:146815 Prokaryotic Structures Seafloor Basalts Varying Age East Pacific Rise and Ridge basalt glass Cobb Seamount Juan de Fuca clone JdFBGBact_23	0	0	0	0	0	0	1	1	0	0	0	0	0	0	0	0	0	0	0	0	0	0	0	1	0	1	0	0	1	0	0	0	0	0	0		11710	11433	11673	10383	11659
Bacteria	Actinobacteria	Actinobacteria	Acidimicrobiales	Acidimicrobiaceae	unclassified	unclassified	43144	DQ906083.1 gg_id:222011 nickel resistance genes metagenome Tinto River rhizosphere clone ERF-H10	0	0	0	0	0	0	0	0	0	0	1	0	0	0	0	0	0	0	0	0	0	1	0	1	0	1	1	0	0	0	0	0	0	0	0		10491	9797	10522	9869	11135
Bacteria	Actinobacteria	Actinobacteria	Acidimicrobiales	wb1_P06	unclassified	unclassified	43275	FJ203322.1 gg_id:344834 and White Plague Disease-Induced Changes Caribbean Coral Montastraea faveolata diseased tissue clone SHFG742	0	0	0	0	0	0	1	1	0	0	0	0	0	0	0	0	0	0	0	0	0	1	0	0	0	1	0	0	1	0	0	0	0	0	0		11628	10500	10742	9986	11254
Bacteria	Actinobacteria	Actinobacteria	Acidimicrobiales	TK06	unclassified	unclassified	43306	FJ229956.1 gg_id:566439 Microbes marine sponges Indonesia: Manado clone XC1C08	0	0	0	0	0	0	1	1	0	0	0	0	0	0	0	0	0	0	0	0	0	0	0	1	0	1	0	0	1	0	0	0	0	0	0		11267	10899	11141	9319	10953
Bacteria	Actinobacteria	Actinobacteria	Acidimicrobiales	Iamiaceae	unclassified	unclassified	43372	AY234624.1 gg_id:112066 soil isolate Ellin5273	0	0	0	0	0	0	1	1	0	0	0	0	0	0	0	0	0	0	0	0	0	0	0	1	0	1	0	0	1	0	0	0	0	0	0		10792	10253	10558	9706	10853
Bacteria	Actinobacteria	Actinobacteria	Acidimicrobiales	Acidimicrobiaceae	unclassified	unclassified	43401	EU117171.1 gg_id:250067 Scratching surface rare biosphere tag primers recent progress made toward microbial census arctic tundra soil clone P5	0	0	0	0	0	0	1	0	0	0	0	0	0	0	0	0	0	0	0	0	0	0	0	1	0	1	0	0	1	0	0	0	0	0	0		10798	10390	10494	9895	11500
Bacteria	Actinobacteria	Actinobacteria	Acidimicrobiales	Microthrixaceae	unclassified	unclassified	43406	DQ450797.1 gg_id:160075 Microbial Alpine Tundra Wet Meadow Soil: Chloroflexi Cold Water-Saturated saturated alpine tundra wet meadow soil 0-20 cm clone G05_WMSP1	0	0	0	0	0	0	1	1	0	0	0	0	0	0	0	0	0	0	0	0	0	0	0	1	0	1	0	0	1	0	0	0	0	0	0		10805	10139	10402	9337	10828
Bacteria	Actinobacteria	Actinobacteria	Acidimicrobiales	CL500-29	unclassified	unclassified	43603	AJ575535.1 gg_id:98733 freshwater clone NM2	0	0	0	0	0	0	1	1	0	0	0	0	0	1	0	0	0	0	0	0	0	0	0	0	0	1	0	0	1	0	0	0	0	0	0		11564	11224	11496	9902	11477
Bacteria	Actinobacteria	Actinobacteria	Acidimicrobiales	Acidimicrobiaceae	unclassified	unclassified	43764	EU286995.1 gg_id:251178 Pacific arctic surface sediment clone B78-31	0	0	0	0	0	0	1	1	0	0	0	0	0	0	0	0	0	0	0	0	0	0	0	1	0	1	0	0	1	0	0	0	0	0	0		11380	10998	11226	9881	11208
Bacteria	Actinobacteria	Actinobacteria	Acidimicrobiales	CL500-29	unclassified	unclassified	43884	GU119245.1 gg_id:548930 Threatened Corals Provide Microbial Habitats reef water clone Reef_K06	0	0	0	0	0	0	1	1	0	0	0	0	0	0	0	0	0	0	0	0	0	0	0	1	0	1	0	0	1	0	0	0	0	0	0		10925	10085	10492	9694	11240
Bacteria	Actinobacteria	Actinobacteria	Acidimicrobiales	Acidimicrobiaceae	unclassified	unclassified	44009	FJ592832.1 gg_id:562817 Fumarole-supported islands biodiversity within hyperarid -elevation landscape on Puna de Atacama non-fumarole soil (elev. 5235 m) Socompa Volcano Andes clone F09_SB3A	0	0	0	0	0	0	1	1	0	0	0	0	0	0	0	0	0	0	0	0	0	1	0	1	0	1	0	0	0	0	0	0	0	0	0		11061	10028	10316	9339	10865
Bacteria	Actinobacteria	Actinobacteria	Acidimicrobiales	EB1017	unclassified	unclassified	42487	EU132666.1 gg_id:257176 tallgrass prarie soil clone FFCH1091	0	0	0	0	0	0	1	1	0	0	1	0	0	0	0	0	0	0	0	0	0	0	0	0	0	1	0	0	0	0	0	0	0	0	0		11192	10892	11187	10503	11422
Bacteria	Actinobacteria	Actinobacteria	Acidimicrobiales	AKIW874	unclassified	unclassified	42760	AM936749.1 gg_id:535040 Dynamics during identified and SSU libraries pilot-scale bioremediation process hydrocarbon-contaminated soil clone CM23B11	0	0	0	0	0	0	0	0	0	0	0	0	0	0	0	0	0	0	0	0	0	0	0	0	0	1	0	0	1	0	0	0	0	0	0		10599	9777	9762	9580	11006
Bacteria	Actinobacteria	Actinobacteria	Acidimicrobiales	CL500-29	unclassified	unclassified	43225	EU801921.1 gg_id:324132 It's all ranking aquatic Chesapeake Bay MD clone 3C003302	0	0	0	0	0	0	0	0	0	0	0	0	0	0	0	0	0	0	0	0	0	0	0	0	0	0	0	0	0	0	0	0	0	0	0		12402	11855	12194	11975	12366
Bacteria	Actinobacteria	Actinobacteria	Acidimicrobiales	JdFBGBact	unclassified	unclassified	43331	FN424398.1 gg_id:576054 structure sediments Bizerte (Tunisia) southern Mediterranean coastal anthropized lagoon sediment clone 2C32	0	0	0	0	0	0	1	1	0	0	0	0	0	0	0	0	0	0	0	0	0	0	0	0	0	1	0	0	1	0	0	0	0	0	0		11331	10885	11319	9307	10852
Bacteria	Actinobacteria	Actinobacteria	Acidimicrobiales	Acidimicrobiaceae	unclassified	unclassified	43577	EU133154.1 gg_id:256166 tallgrass prarie soil clone FFCH677	0	0	0	0	0	0	0	0	0	0	0	0	0	0	0	0	0	0	0	0	0	1	0	1	0	1	0	0	1	0	0	0	0	0	0		10524	9677	9682	8906	10924
Bacteria	Actinobacteria	Actinobacteria	Acidimicrobiales	Microthrixaceae	unclassified	unclassified	43614	AM176889.1 gg_id:160187 Recovery mangrove sediment clone SZB6	0	0	0	0	0	0	1	0	0	0	0	0	0	0	0	0	0	0	0	0	0	0	0	1	0	1	0	0	1	0	0	0	0	0	0		11479	11533	11574	10510	11849
Bacteria	Actinobacteria	Actinobacteria	Acidimicrobiales	ZA3409c	unclassified	unclassified	43686	EU265955.1 gg_id:588313 transition and zone within near-shore anoxic basin: Nitinat Lake depth 20 m clone Nit2A0620_28	0	0	0	0	0	0	0	1	0	1	1	0	0	1	0	0	0	0	0	0	0	0	0	0	0	0	0	0	0	0	0	0	0	0	0		10844	10543	10994	11045	11293
Bacteria	Actinobacteria	Actinobacteria	Acidimicrobiales	AKIW874	unclassified	unclassified	44132	EU132696.1 gg_id:254130 tallgrass prarie soil clone FFCH11231	0	0	0	0	0	0	1	0	0	0	1	0	0	0	0	0	0	0	0	0	0	0	0	1	0	1	0	0	0	0	0	0	0	0	0		11621	10657	10701	9997	11398
Bacteria	Actinobacteria	Actinobacteria	Acidimicrobiales	ZA3409c	unclassified	unclassified	42463	GQ350187.1 gg_id:550067 Metagenome versatile chemolithoautotroph expanding oceanic dead zones Saanich Inlet 120 m depth clone SHBC1111	0	0	0	0	0	0	0	0	0	0	0	0	0	0	0	0	0	0	0	0	0	0	0	1	0	1	0	0	1	0	0	0	0	0	0		10997	9684	10177	9416	10795
Bacteria	Actinobacteria	Actinobacteria	Acidimicrobiales	wb1_P06	unclassified	unclassified	42784	EU491133.1 gg_id:276243 Abundance and microbial life ocean crust seafloor lavas Loi'hi Seamount Pisces Peak X2 clone P9X2b3E09	0	0	0	0	0	0	1	1	0	0	0	0	0	0	0	0	0	0	0	0	0	0	0	0	0	1	0	0	0	0	0	0	0	0	0		11054	10541	10690	9319	10914
Bacteria	Actinobacteria	Actinobacteria	Acidimicrobiales	AKIW874	unclassified	unclassified	42848	AM936452.1 gg_id:564695 Dynamics during identified and SSU libraries pilot-scale bioremediation process hydrocarbon-contaminated soil clone CM38C9	0	0	0	0	0	0	1	0	0	0	0	0	0	0	0	0	0	0	0	0	0	0	0	0	0	0	0	0	0	0	0	0	0	0	0		10882	10179	11441	9871	11173
Bacteria	Actinobacteria	Actinobacteria	Acidimicrobiales	CL500-29	unclassified	unclassified	42977	DQ316381.2 gg_id:150770 and seasonal dynamics Actinobacteria four lakes Northeastern Germany freshwater clone STH11-7	0	0	0	0	0	0	0	0	0	0	0	0	0	0	0	0	0	0	0	0	0	1	0	0	0	0	0	0	0	0	0	0	0	0	0		10310	9799	9936	9678	11039
Bacteria	Actinobacteria	Actinobacteria	Acidimicrobiales	Acidimicrobiaceae	unclassified	unclassified	43132	GU167995.1 gg_id:562452 Iron Oxidizing Various Sulfidic Mine Waste Dumps heap soil	0	0	0	0	0	0	0	1	0	0	1	0	0	0	0	0	0	0	0	0	0	1	0	0	0	0	0	0	0	0	0	0	0	0	0		11080	10923	11312	10459	11594
Bacteria	Actinobacteria	Actinobacteria	Acidimicrobiales	AKIW874	unclassified	unclassified	43199	AM936677.1 gg_id:537218 Dynamics during identified and SSU libraries pilot-scale bioremediation process hydrocarbon-contaminated soil clone CM17H3	0	0	0	0	0	0	0	0	0	0	0	0	0	1	0	0	0	0	0	0	0	0	0	0	0	0	0	0	0	0	0	0	0	0	0		11112	10352	11537	10089	11364
Bacteria	Actinobacteria	Actinobacteria	Acidimicrobiales	Acidimicrobiaceae	unclassified	unclassified	43388	EU236409.1 gg_id:289344 Haliclona gellius: sponge and symbionts 13 m depth Pacific Ocean clone Hg92E9	0	0	0	0	0	0	1	0	0	0	0	0	0	0	0	0	0	0	0	0	0	0	0	0	0	0	0	0	0	0	0	0	0	0	0		11301	11008	11364	10200	11307
Bacteria	Actinobacteria	Actinobacteria	Acidimicrobiales	JdFBGBact	unclassified	unclassified	44016	EU491619.1 gg_id:264768 Abundance and microbial life ocean crust seafloor lavas East Pacific Rise clone EPR3970-MO1A-Bc33	0	0	0	0	0	0	1	0	0	0	0	0	0	0	0	0	0	0	0	0	0	1	0	0	0	1	0	0	0	0	0	0	0	0	0		10889	9932	10220	9300	11273
Bacteria	Actinobacteria	Actinobacteria	Acidimicrobiales	Acidimicrobiaceae	unclassified	unclassified	41281	GQ402557.1 gg_id:582560 Accessing microbial biodiversity and metabolic potential tropical -based approach peat swamp forest soil clone PW013	0	0	0	0	0	0	1	0	0	0	0	0	0	0	0	0	0	0	0	0	0	0	0	0	0	0	0	0	1	0	0	0	0	0	0		11524	10630	10653	10279	11425
Bacteria	Actinobacteria	Actinobacteria	Acidimicrobiales	Acidimicrobiaceae	unclassified	unclassified	41473	X92710.1 gg_id:11426 peat bog clone TM262	0	0	0	0	0	0	0	0	0	0	0	0	0	0	0	0	0	0	0	0	0	0	0	0	0	1	0	0	0	0	0	1	0	0	0		10809	9675	9784	9375	10857
Bacteria	Actinobacteria	Actinobacteria	Acidimicrobiales	Iamiaceae	Iamia	unclassified	42515	EU440650.1 gg_id:537124 Soil are Changed Agricultural Practices agricultural soil clone Plot17-H03	0	0	0	0	0	0	0	0	0	0	0	0	0	0	0	0	0	0	0	0	0	0	0	0	0	1	0	0	1	0	0	0	0	0	0		10970	10256	10632	9449	10762
Bacteria	Actinobacteria	Actinobacteria	Acidimicrobiales	CL500-29	unclassified	unclassified	42542	EU803985.1 gg_id:310703 It's all ranking aquatic Lake Gatun clone 5C231663	0	0	0	0	0	0	0	0	0	0	0	0	0	0	0	0	0	0	0	0	0	0	0	0	0	0	0	0	0	0	0	0	0	0	0		11580	10325	10558	10456	11615
Bacteria	Actinobacteria	Actinobacteria	Acidimicrobiales	Acidimicrobiaceae	unclassified	unclassified	42570	X92703.1 gg_id:11394 peat bog clone TM208	0	0	0	0	0	1	0	0	0	0	0	0	0	0	0	0	0	0	0	0	0	0	1	0	0	0	0	0	0	0	0	0	0	0	0		12841	12874	12976	12957	13107
Bacteria	Actinobacteria	Actinobacteria	Acidimicrobiales	Acidimicrobiaceae	unclassified	unclassified	42608	FJ674692.1 gg_id:509223 Synecology primary and secondary habitats Escherichia coli O157:H7 feedlot surface MARC beef cattle feedlot	0	0	0	0	0	0	0	0	0	0	0	0	0	0	0	0	0	0	0	0	0	0	0	0	0	1	0	0	1	0	0	0	0	0	0		10519	9929	9975	9097	10580
Bacteria	Actinobacteria	Actinobacteria	Acidimicrobiales	AKIW874	unclassified	unclassified	42627	AM936076.1 gg_id:535146 Dynamics during identified and SSU libraries pilot-scale bioremediation process hydrocarbon-contaminated soil clone CMPE3	0	0	0	0	0	0	0	0	0	0	0	0	0	0	0	0	0	0	0	0	0	0	0	0	0	0	0	0	0	0	0	0	0	0	0		10649	10267	10507	8912	10341
Bacteria	Actinobacteria	Actinobacteria	Acidimicrobiales	wb1_P06	unclassified	unclassified	42656	FJ203303.1 gg_id:331758 and White Plague Disease-Induced Changes Caribbean Coral Montastraea faveolata diseased tissue clone SHFG722	0	0	0	0	0	0	1	1	0	0	0	0	0	0	0	0	0	0	0	0	0	0	0	0	0	0	0	0	0	0	0	0	0	0	0		10763	9894	10094	8876	10974
Bacteria	Actinobacteria	Actinobacteria	Acidimicrobiales	Acidimicrobiaceae	unclassified	unclassified	42777	EU370274.1 gg_id:364140 structure photosynthetic complex biofilm acidophilic streams Rio Tinto (SW Spain) extreme acidic river mean pH 2.3 and concentration heavy metals clone CEM_Eug_c8	0	0	0	0	0	0	0	1	0	0	0	0	0	1	0	0	0	0	0	0	0	0	0	0	0	0	0	0	0	0	0	0	0	0	0		11635	11269	11586	10868	11657
Bacteria	Actinobacteria	Actinobacteria	Acidimicrobiales	CL500-29	unclassified	unclassified	42806	DQ316383.2 gg_id:156257 and seasonal dynamics Actinobacteria four lakes Northeastern Germany freshwater clone STH5-13	0	0	0	0	0	0	1	0	0	0	0	0	0	0	0	0	0	0	0	0	0	0	0	0	0	1	0	0	0	0	0	0	0	0	0		10931	10429	10756	9298	10833
Bacteria	Actinobacteria	Actinobacteria	Acidimicrobiales	Iamiaceae	unclassified	unclassified	42958	FJ478585.1 gg_id:512041 species richness estimates obtained nearly and simulated pyrosequencing-generated fragments -based surveys undisturbed tall grass prairie top 5 cm clone p7g16ok	0	0	0	0	0	0	0	1	0	0	0	0	0	0	0	0	0	0	0	0	0	0	0	0	0	1	0	0	0	0	0	0	0	0	0		10623	10349	10846	8715	10168
Bacteria	Actinobacteria	Actinobacteria	Acidimicrobiales	AKIW874	unclassified	unclassified	43253	AM936847.1 gg_id:543272 Dynamics during identified and SSU libraries pilot-scale bioremediation process hydrocarbon-contaminated soil clone CM24G10	0	0	0	0	0	0	0	0	0	0	1	0	0	0	0	0	0	0	0	0	0	0	0	0	0	0	0	0	0	0	0	0	0	0	0		11144	10586	11403	10270	11424
Bacteria	Actinobacteria	Actinobacteria	Acidimicrobiales	AKIW874	unclassified	unclassified	43574	AM935941.1 gg_id:575680 Dynamics during identified and SSU libraries pilot-scale bioremediation process hydrocarbon-contaminated soil clone CMMD6	0	0	0	0	0	0	0	0	0	0	0	0	0	0	0	0	0	0	0	0	0	0	0	0	0	0	0	0	0	0	0	0	0	0	0		10877	10077	11521	9682	10945
Bacteria	Actinobacteria	Actinobacteria	Acidimicrobiales	AKIW874	unclassified	unclassified	43622	AM935557.1 gg_id:536057 Dynamics during identified and SSU libraries pilot-scale bioremediation process hydrocarbon-contaminated soil clone AMHH4	0	0	0	0	0	0	1	1	0	0	0	0	0	0	0	0	0	0	0	0	0	0	0	0	0	0	0	0	0	0	0	0	0	0	0		11589	10630	11328	10561	11579
Bacteria	Actinobacteria	Actinobacteria	Acidimicrobiales	Acidimicrobiaceae	unclassified	unclassified	44015	AB254776.1 gg_id:160500 Biogenic Fe-oxyhydroxides nodules (takashikozo) encrusted iron-oxide reducing sediments Takashikozo (reference matrix) clone TakashiC-B1	0	0	0	0	0	0	0	0	0	0	1	0	0	0	0	0	0	0	0	0	0	0	0	0	0	0	1	0	0	0	0	0	0	0	0		11892	11502	11652	10769	12010
Bacteria	Actinobacteria	Actinobacteria	Acidimicrobiales	wb1_P06	unclassified	unclassified	42512	AF317769.1 gg_id:136346 Nullarbor cave clone wb1_P06	0	0	0	0	0	0	0	0	0	0	0	0	0	0	0	0	0	0	0	0	0	0	0	0	0	1	0	0	0	0	0	0	0	0	0		9894	8607	8811	7523	9419
Bacteria	Actinobacteria	Actinobacteria	Acidimicrobiales	AKIW874	unclassified	unclassified	42622	DQ129383.1 gg_id:138117 microarray level air two cities Texas urban aerosol clone AKIW874	0	0	0	0	0	0	0	0	0	0	0	0	0	0	0	0	0	0	0	0	0	0	0	0	0	1	0	0	0	0	0	0	0	0	0		10516	10423	10303	9636	10796
Bacteria	Actinobacteria	Actinobacteria	Acidimicrobiales	Acidimicrobiaceae	unclassified	unclassified	42673	DQ450881.1 gg_id:156584 acidophile waste ore deposits acid mine drainage site clone S5	0	0	0	0	0	0	1	0	0	0	0	0	0	0	0	0	0	0	0	0	0	0	0	0	0	0	0	0	0	0	0	0	0	0	0		11972	10880	11487	11531	12268
Bacteria	Actinobacteria	Actinobacteria	Acidimicrobiales	Acidimicrobiaceae	unclassified	unclassified	42723	DQ458034.1 gg_id:157830 acid mine drainage clone DX65	0	0	0	0	0	0	0	0	0	0	0	0	0	0	0	0	0	0	0	0	0	0	0	0	0	1	0	0	0	0	0	0	0	0	0		10412	9811	10688	9424	10945
Bacteria	Actinobacteria	Actinobacteria	Acidimicrobiales	ZA3409c	unclassified	unclassified	43079	GQ347207.1 gg_id:563738 Metagenome versatile chemolithoautotroph expanding oceanic dead zones Saanich Inlet 125 m depth clone SGSC658	0	0	0	0	0	0	0	0	0	0	0	0	0	0	0	0	0	0	0	0	0	0	0	0	0	1	0	0	0	0	0	0	0	0	0		10654	9697	10517	10010	10893
Bacteria	Actinobacteria	Actinobacteria	Acidimicrobiales	Acidimicrobiaceae	unclassified	unclassified	43120	DQ906070.1 gg_id:221609 nickel resistance genes metagenome Tinto River rhizosphere clone ERF-D12	0	0	0	0	0	0	0	0	0	0	0	0	0	0	0	0	0	0	0	0	0	0	0	0	0	0	0	0	0	0	0	0	0	0	0		11941	11570	11667	11661	12344
Bacteria	Actinobacteria	Actinobacteria	Acidimicrobiales	CL500-29	unclassified	unclassified	43197	EU234292.1 gg_id:253600 penicillin G production wastewater receiving river and un techniques upstream Wang Yang River clone D32	0	0	0	0	0	0	0	1	0	0	0	0	0	0	0	0	0	0	0	0	0	0	0	0	0	0	0	0	0	0	0	0	0	0	0		11489	11348	11601	10485	11903
Bacteria	Actinobacteria	Actinobacteria	Acidimicrobiales	CL500-29	unclassified	unclassified	43260	EU234258.1 gg_id:237217 river and un techniques downstream Wang Yang River receiving penicillin G production wastewater clone C54	0	0	0	0	0	0	0	0	0	0	0	0	0	0	0	0	0	0	0	0	0	0	0	0	0	0	0	0	0	0	0	0	0	0	0		11331	11181	11173	9960	11592
Bacteria	Actinobacteria	Actinobacteria	Acidimicrobiales	Acidimicrobiaceae	unclassified	unclassified	43292	DQ451514.1 gg_id:156655 forest soil clone FAC75	0	0	0	0	0	0	0	0	0	0	0	0	0	0	0	0	0	0	0	0	0	0	0	0	0	1	0	0	0	0	0	0	0	0	0		10731	9795	9895	9037	10863
Bacteria	Actinobacteria	Actinobacteria	Acidimicrobiales	JdFBGBact	unclassified	unclassified	43326	AB476265.1 gg_id:574727 Compositional and functional transition epibiotic microbial hydrothermal vent galatheid crab during aquarium rearing ventral setae Shinkaia crosnieri clone IHE3_140	0	0	0	0	0	0	1	0	0	0	0	0	0	0	0	0	0	0	0	0	0	0	0	0	0	0	0	0	0	0	0	0	0	0	0		10508	10082	10515	8669	10020
Bacteria	Actinobacteria	Actinobacteria	Acidimicrobiales	ZA3409c	unclassified	unclassified	43334	GQ350426.1 gg_id:542333 Metagenome versatile chemolithoautotroph expanding oceanic dead zones Saanich Inlet 120 m depth clone SHBC646	0	0	0	0	0	0	0	0	0	0	0	0	0	0	0	0	0	0	0	0	0	0	0	0	0	1	0	0	0	0	0	0	0	0	0		10539	9248	9553	8893	10349
Bacteria	Actinobacteria	Actinobacteria	Acidimicrobiales	TK06	unclassified	unclassified	43339	FJ229949.1 gg_id:575087 Microbes marine sponges USA: Key Largo Florida clone XB3E12F	0	0	0	0	0	0	0	0	0	0	0	0	0	1	0	0	0	0	0	0	0	0	0	0	0	0	0	0	0	0	0	0	0	0	0		11747	10482	10811	10620	11819
Bacteria	Actinobacteria	Actinobacteria	Acidimicrobiales	JdFBGBact	unclassified	unclassified	43492	GU118878.1 gg_id:542569 Threatened Corals Provide Microbial Habitats clone Past_I10	0	0	0	0	0	0	0	1	0	0	0	0	0	0	0	0	0	0	0	0	0	0	0	0	0	0	0	0	0	0	0	0	0	0	0		10825	10648	11066	9858	11191
Bacteria	Actinobacteria	Actinobacteria	Acidimicrobiales	AKIW874	unclassified	unclassified	43594	AM936815.1 gg_id:537760 Dynamics during identified and SSU libraries pilot-scale bioremediation process hydrocarbon-contaminated soil clone CM24B1	0	0	0	0	0	0	0	0	0	0	0	0	0	0	0	0	0	0	0	0	0	0	0	0	0	1	0	0	0	0	0	0	0	0	0		13199	13179	13153	12977	13332
Bacteria	Actinobacteria	Actinobacteria	Acidimicrobiales	Acidimicrobiaceae	unclassified	unclassified	43735	AJ347031.1 gg_id:60177 sponge clone TK39	0	0	0	0	0	0	1	0	0	0	0	0	0	0	0	0	0	0	0	0	0	0	0	0	0	0	0	0	0	0	0	0	0	0	0		11262	10769	11133	10797	11535
Bacteria	Actinobacteria	Actinobacteria	Acidimicrobiales	Microthrixaceae	unclassified	unclassified	43767	EF019788.1 gg_id:215846 aspen rhizosphere clone Elev_16S_974	0	0	0	0	0	0	0	0	0	0	0	0	0	0	0	0	0	0	0	0	0	0	0	0	0	1	0	0	0	0	0	0	0	0	0		11378	9684	10045	10291	11048
Bacteria	Actinobacteria	Actinobacteria	Acidimicrobiales	EB1017	unclassified	unclassified	43889	FJ478634.1 gg_id:562659 species richness estimates obtained nearly and simulated pyrosequencing-generated fragments -based surveys undisturbed tall grass prairie top 5 cm clone p25m06ok	0	0	0	0	0	0	0	0	0	0	0	0	0	0	0	0	0	0	0	0	0	0	0	0	0	1	0	0	0	0	0	0	0	0	0		10630	10332	10456	9084	10594
Bacteria	Actinobacteria	Actinobacteria	Acidimicrobiales	Acidimicrobiaceae	unclassified	unclassified	43911	GQ094396.1 gg_id:410072 Topographical and Temporal Human Skin Microbiome skin toe web space clone nbw428h10c1	0	0	0	0	0	0	0	0	0	0	0	0	0	0	0	0	0	0	0	0	0	0	0	0	0	0	0	0	0	0	0	0	0	0	0		10675	9771	10405	9754	10844
Bacteria	Actinobacteria	Actinobacteria	Acidimicrobiales	Acidimicrobiaceae	unclassified	unclassified	43980	EU491192.1 gg_id:260851 Abundance and microbial life ocean crust seafloor lavas Loi'hi Seamount Pisces Peak X2 clone P9X2b7D10	0	0	0	0	0	0	0	0	0	0	0	0	0	0	0	0	0	0	0	0	0	0	0	0	0	1	0	0	0	0	0	0	0	0	0		10516	9756	9926	8964	10577
Bacteria	Actinobacteria	Actinobacteria	Acidimicrobiales	Acidimicrobiaceae	unclassified	unclassified	44079	X92695.1 gg_id:11399 peat bog clone TM56	0	0	0	0	0	0	0	0	0	0	0	0	0	0	0	0	0	0	0	0	0	0	0	0	0	1	0	0	0	0	0	0	0	0	0		11483	10673	10915	10681	11480
Bacteria	Actinobacteria	Actinobacteria	Actinomycetales	Corynebacteriaceae	Corynebacterium	unclassified	28504	GQ041775.1 gg_id:373458 Topographical and Temporal Human Skin Microbiome skin glabella clone nbw932d10c1	1	1	1	1	1	1	1	1	1	1	1	1	1	1	1	1	1	1	1	1	1	1	1	1	1	1	1	1	1	1	1	1	1	1	1		13404	13095	13149	13102	13580
Bacteria	Actinobacteria	Actinobacteria	Actinomycetales	Corynebacteriaceae	Corynebacterium	unclassified	28754	GQ062877.1 gg_id:408403 Topographical and Temporal Human Skin Microbiome skin plantar heel clone nbw37c12c1	1	1	1	1	1	1	1	1	1	1	1	1	1	1	1	1	1	1	1	1	1	1	1	1	1	1	1	1	1	1	1	1	1	1	1		13089	13106	13135	12751	13389
Bacteria	Actinobacteria	Actinobacteria	Actinomycetales	Corynebacteriaceae	Corynebacterium	unclassified	29039	GQ055961.1 gg_id:391023 Topographical and Temporal Human Skin Microbiome skin nare clone nbw1041e08c1	1	1	1	1	1	1	1	1	1	1	1	1	1	1	1	1	1	1	1	1	1	1	1	1	1	1	1	1	1	1	1	1	1	1	1		13442	13257	13414	13187	13639
Bacteria	Actinobacteria	Actinobacteria	Actinomycetales	Corynebacteriaceae	Corynebacterium	unclassified	29382	GQ042736.1 gg_id:457424 Topographical and Temporal Human Skin Microbiome skin external auditory canal clone nbw943h11c1	1	1	1	1	1	1	1	1	1	1	1	1	1	1	1	1	1	1	1	1	1	1	1	1	1	1	1	1	1	1	1	1	1	1	1		13346	13122	13250	13121	13441
Bacteria	Actinobacteria	Actinobacteria	Actinomycetales	Corynebacteriaceae	Corynebacterium	unclassified	29861	GQ037107.1 gg_id:390130 Topographical and Temporal Human Skin Microbiome skin occiput clone nbu388h11c1	1	1	1	1	1	1	1	1	1	1	1	1	1	1	1	1	1	1	1	1	1	1	1	1	1	1	1	1	1	1	1	1	1	1	1		13234	13128	13149	12927	13499
Bacteria	Actinobacteria	Actinobacteria	Actinomycetales	Corynebacteriaceae	Corynebacterium	unclassified	30177	GQ026676.1 gg_id:439156 Topographical and Temporal Human Skin Microbiome skin antecubital fossa clone nbw895c02c1	1	1	1	1	1	1	1	1	1	1	1	1	1	1	1	1	1	1	1	1	1	1	1	1	1	1	1	1	1	1	1	1	1	1	1		13324	13069	13242	12952	13500
Bacteria	Actinobacteria	Actinobacteria	Actinomycetales	Corynebacteriaceae	Corynebacterium	unclassified	30430	GQ031262.1 gg_id:454129 Topographical and Temporal Human Skin Microbiome skin retroauricular crease clone nbw871c03c1	1	1	1	1	1	1	1	1	1	1	1	1	1	1	1	1	1	1	1	1	1	1	1	1	1	1	1	1	1	1	1	1	1	1	1		13465	13252	13410	13160	13562
Bacteria	Actinobacteria	Actinobacteria	Actinomycetales	Corynebacteriaceae	Corynebacterium	unclassified	30536	GQ065395.1 gg_id:396081 Topographical and Temporal Human Skin Microbiome skin popliteal fossa clone nbw86c12c1	1	1	1	1	1	1	1	1	1	1	1	1	1	1	1	1	1	1	1	1	1	1	1	1	1	1	1	1	1	1	1	1	1	1	1		13512	13239	13241	13125	13751
Bacteria	Actinobacteria	Actinobacteria	Actinomycetales	Corynebacteriaceae	Corynebacterium	unclassified	30787	GQ017781.1 gg_id:491887 Topographical and Temporal Human Skin Microbiome skin inguinal crease clone nbu131e08c1	1	1	1	1	1	1	1	1	1	1	1	1	1	1	1	1	1	1	1	1	1	1	1	1	1	1	1	1	1	1	1	1	1	1	1		13056	13016	13231	13292	13119
Bacteria	Actinobacteria	Actinobacteria	Actinomycetales	Corynebacteriaceae	Corynebacterium	unclassified	30849	GQ090593.1 gg_id:380677 Topographical and Temporal Human Skin Microbiome skin popliteal fossa clone nbw336a03c1	1	1	1	1	1	1	1	1	1	1	1	1	1	1	1	1	1	1	1	1	1	1	1	1	1	1	1	1	1	1	1	1	1	1	1		13653	13348	13409	13314	13787
Bacteria	Actinobacteria	Actinobacteria	Actinomycetales	Corynebacteriaceae	Corynebacterium	unclassified	31003	GQ045105.1 gg_id:414080 Topographical and Temporal Human Skin Microbiome skin antecubital fossa clone nbw983b07c1	1	1	1	1	1	1	1	1	1	1	1	1	1	1	1	1	1	1	1	1	1	1	1	1	1	1	1	1	1	1	1	1	1	1	1		13298	13091	13240	12991	13477
Bacteria	Actinobacteria	Actinobacteria	Actinomycetales	Corynebacteriaceae	Corynebacterium	unclassified	33115	GQ034926.1 gg_id:374090 Topographical and Temporal Human Skin Microbiome skin glabella clone nbu329f10c1	1	1	1	1	1	1	1	1	1	1	1	1	1	1	1	1	1	1	1	1	1	1	1	1	1	1	1	1	1	1	1	1	1	1	1		13125	12694	12662	12630	13262
Bacteria	Actinobacteria	Actinobacteria	Actinomycetales	Corynebacteriaceae	Corynebacterium	unclassified	33895	GQ046960.1 gg_id:412036 Topographical and Temporal Human Skin Microbiome skin gluteal crease clone nbw1006g12c1	1	1	1	1	1	1	1	1	1	1	1	1	1	1	1	1	1	1	1	1	1	1	1	1	1	1	1	1	1	1	1	1	1	1	1		13031	12820	13070	12754	13311
Bacteria	Actinobacteria	Actinobacteria	Actinomycetales	Corynebacteriaceae	Corynebacterium	unclassified	34173	GQ028641.1 gg_id:381517 Topographical and Temporal Human Skin Microbiome skin plantar heel clone nbw857a10c1	1	1	1	1	1	1	1	1	1	1	1	1	1	1	1	1	1	1	1	1	1	1	1	1	1	1	1	1	1	1	1	1	1	1	1		12926	12366	12532	12368	13086
Bacteria	Actinobacteria	Actinobacteria	Actinomycetales	Corynebacteriaceae	Corynebacterium	unclassified	34464	GQ083334.1 gg_id:462578 Topographical and Temporal Human Skin Microbiome skin antecubital fossa clone nbw302e06c1	1	1	1	1	1	1	1	1	1	1	1	1	1	1	1	1	1	1	1	1	1	1	1	1	1	1	1	1	1	1	1	1	1	1	1		12832	12840	12943	12903	13036
Bacteria	Actinobacteria	Actinobacteria	Actinomycetales	Corynebacteriaceae	Corynebacterium	unclassified	34646	GQ014956.1 gg_id:494710 Topographical and Temporal Human Skin Microbiome skin axillary vault clone nbw814c07c1	1	1	1	1	1	1	1	1	1	1	1	1	1	1	1	1	1	1	1	1	1	1	1	1	1	1	1	1	1	1	1	1	1	1	1		13142	13217	13358	13201	13339
Bacteria	Actinobacteria	Actinobacteria	Actinomycetales	Corynebacteriaceae	Corynebacterium	unclassified	35042	GQ014413.1 gg_id:495254 Topographical and Temporal Human Skin Microbiome skin axillary vault clone nbw811a12c1	1	1	1	1	1	1	1	1	1	1	1	1	1	1	1	1	1	1	1	1	1	1	1	1	1	1	1	1	1	1	1	1	1	1	1		12918	12851	13022	12788	13254
Bacteria	Actinobacteria	Actinobacteria	Actinomycetales	Corynebacteriaceae	Corynebacterium	unclassified	35165	GQ100322.1 gg_id:390018 Topographical and Temporal Human Skin Microbiome skin nare clone nbw480f05c1	1	1	1	1	1	1	1	1	1	1	1	1	1	1	1	1	1	1	1	1	1	1	1	1	1	1	1	1	1	1	1	1	1	1	1		13653	13348	13409	13314	13787
Bacteria	Actinobacteria	Actinobacteria	Actinomycetales	Corynebacteriaceae	Corynebacterium	unclassified	35235	GQ026812.1 gg_id:393313 Topographical and Temporal Human Skin Microbiome skin antecubital fossa clone nbw899b08c1	1	1	1	1	1	1	1	1	1	1	1	1	1	1	1	1	1	1	1	1	1	1	1	1	1	1	1	1	1	1	1	1	1	1	1		13926	13737	13930	13822	13976
Bacteria	Actinobacteria	Actinobacteria	Actinomycetales	Corynebacteriaceae	Corynebacterium	unclassified	35254	GQ042089.1 gg_id:454579 Topographical and Temporal Human Skin Microbiome skin alar crease clone nbw936b08c1	1	1	1	1	1	1	1	1	1	1	1	1	1	1	1	1	1	1	1	1	1	1	1	1	1	1	1	1	1	1	1	1	1	1	1		13263	13491	13644	13329	13404
Bacteria	Actinobacteria	Actinobacteria	Actinomycetales	Corynebacteriaceae	Corynebacterium	unclassified	35383	GQ003877.1 gg_id:505784 Topographical and Temporal Human Skin Microbiome skin nare clone nbu58d09c1	1	1	1	1	1	1	1	1	1	1	1	1	1	1	1	1	1	1	1	1	1	1	1	1	1	1	1	1	1	1	1	1	1	1	1		13234	13114	13149	12927	13499
Bacteria	Actinobacteria	Actinobacteria	Actinomycetales	Propionibacteriaceae	Propionibacterium	Propionibacterium acnes	40158	GQ050607.1 gg_id:418890 Topographical and Temporal Human Skin Microbiome skin umbilicus clone nbu488a06c1	1	1	1	1	1	1	1	1	1	1	1	1	1	1	1	1	1	1	1	1	1	1	1	1	1	1	1	1	1	1	1	1	1	1	1		12729	12484	12580	12430	13117
Bacteria	Actinobacteria	Actinobacteria	Actinomycetales	Propionibacteriaceae	Propionibacterium	Propionibacterium acnes	40264	GQ052941.1 gg_id:387423 Topographical and Temporal Human Skin Microbiome skin volar forearm clone nbw1076f11c1	1	1	1	1	1	1	1	1	1	1	1	1	1	1	1	1	1	1	1	1	1	1	1	1	1	1	1	1	1	1	1	1	1	1	1		13156	13006	13173	13119	13444
Bacteria	Actinobacteria	Actinobacteria	Actinomycetales	Propionibacteriaceae	Propionibacterium	unclassified	40367	GQ091123.1 gg_id:425273 Topographical and Temporal Human Skin Microbiome skin occiput clone nbw342d09c1	1	1	1	1	1	1	1	1	1	1	1	1	1	1	1	1	1	1	1	1	1	1	1	1	1	1	1	1	1	1	1	1	1	1	1		13060	13070	12915	12522	13216
Bacteria	Actinobacteria	Actinobacteria	Actinomycetales	Corynebacteriaceae	Corynebacterium	unclassified	28691	GQ036445.1 gg_id:435496 Topographical and Temporal Human Skin Microbiome skin palm clone nbu364f02c1	1	0	1	1	1	1	1	1	1	1	1	1	1	1	1	1	1	1	1	1	1	1	1	1	1	1	1	1	1	1	1	1	1	1	1		13427	12894	13039	12766	13669
Bacteria	Actinobacteria	Actinobacteria	Actinomycetales	Corynebacteriaceae	Corynebacterium	unclassified	29743	GQ055491.1 gg_id:416360 Topographical and Temporal Human Skin Microbiome skin occiput clone nbw1116b10c1	1	1	1	1	1	1	1	1	0	1	1	1	1	1	1	1	1	1	1	1	1	1	1	1	1	1	1	1	1	1	1	1	1	1	1		13116	12824	12991	12562	13274
Bacteria	Actinobacteria	Actinobacteria	Actinomycetales	Corynebacteriaceae	Corynebacterium	unclassified	30513	GQ051356.1 gg_id:374838 Topographical and Temporal Human Skin Microbiome skin external auditory canal clone nbu444d09c1	1	1	1	1	1	1	1	1	1	1	1	0	1	1	1	1	1	1	1	1	1	1	1	1	1	1	1	1	1	1	1	1	1	1	1		13081	12997	13044	12754	13411
Bacteria	Actinobacteria	Actinobacteria	Actinomycetales	Corynebacteriaceae	Corynebacterium	unclassified	30996	GQ080155.1 gg_id:463719 Topographical and Temporal Human Skin Microbiome skin alar crease clone nbw1134h07c1	1	1	1	1	1	0	1	1	1	1	1	1	1	1	1	1	1	1	1	1	1	1	1	1	1	1	1	1	1	1	1	1	1	1	1		13567	13337	13552	13488	13706
Bacteria	Actinobacteria	Actinobacteria	Actinomycetales	Corynebacteriaceae	Corynebacterium	unclassified	32497	GQ011680.1 gg_id:497987 Topographical and Temporal Human Skin Microbiome skin occiput clone nbw795c04c1	0	1	1	1	1	1	1	1	1	1	1	1	1	1	1	1	1	1	1	1	1	1	1	1	1	1	1	1	1	1	1	1	1	1	1		13758	13807	13820	13503	14015
Bacteria	Actinobacteria	Actinobacteria	Actinomycetales	Corynebacteriaceae	Corynebacterium	unclassified	32675	GQ010162.1 gg_id:499503 Topographical and Temporal Human Skin Microbiome skin toe web space clone nbw783e08c1	1	1	1	1	1	1	1	1	1	1	1	0	1	1	1	1	1	1	1	1	1	1	1	1	1	1	1	1	1	1	1	1	1	1	1		12809	12360	12620	12143	12950
Bacteria	Actinobacteria	Actinobacteria	Actinomycetales	Corynebacteriaceae	Corynebacterium	unclassified	33258	GQ053691.1 gg_id:433211 Topographical and Temporal Human Skin Microbiome skin toe web space clone nbu575a09c1	1	1	1	1	1	1	1	1	0	1	1	1	1	1	1	1	1	1	1	1	1	1	1	1	1	1	1	1	1	1	1	1	1	1	1		13370	13013	13387	12938	13636
Bacteria	Actinobacteria	Actinobacteria	Actinomycetales	Corynebacteriaceae	Corynebacterium	unclassified	35009	GQ083917.1 gg_id:419464 Topographical and Temporal Human Skin Microbiome skin nare clone nbw255e08c1	1	1	1	1	1	1	1	1	0	1	1	1	1	1	1	1	1	1	1	1	1	1	1	1	1	1	1	1	1	1	1	1	1	1	1		13114	12804	12991	12562	13269
Bacteria	Actinobacteria	Actinobacteria	Actinomycetales	Corynebacteriaceae	Corynebacterium	unclassified	35107	GQ038243.1 gg_id:382704 Topographical and Temporal Human Skin Microbiome skin toe web space clone nbu382c03c1	1	1	1	1	1	1	1	1	1	1	1	1	1	1	1	1	1	1	1	1	1	1	1	1	0	1	1	1	1	1	1	1	1	1	1		12566	12192	12689	12523	13130
Bacteria	Actinobacteria	Actinobacteria	Actinomycetales	Corynebacteriaceae	Corynebacterium	unclassified	36091	GQ042217.1 gg_id:376193 Topographical and Temporal Human Skin Microbiome skin nare clone nbw937f05c1	1	1	1	1	1	0	1	1	1	1	1	1	1	1	1	1	1	1	1	1	1	1	1	1	1	1	1	1	1	1	1	1	1	1	1		13342	13254	13463	13459	13586
Bacteria	Actinobacteria	Actinobacteria	Actinomycetales	Corynebacteriaceae	Corynebacterium	unclassified	37056	FJ671897.1 gg_id:525508 Synecology primary and secondary habitats Escherichia coli O157:H7 feedlot surface MARC beef cattle feedlot	1	1	1	1	1	1	1	1	0	1	1	1	1	1	1	1	1	1	1	1	1	1	1	1	1	1	1	1	1	1	1	1	1	1	1		12831	12364	12528	12213	12820
Bacteria	Actinobacteria	Actinobacteria	Actinomycetales	Corynebacteriaceae	unclassified	unclassified	37440	GQ010682.1 gg_id:498982 Topographical and Temporal Human Skin Microbiome skin glabella clone nbw737e12c1	1	1	1	1	1	1	1	1	1	1	1	1	1	1	1	1	1	1	1	1	1	1	1	1	0	1	1	1	1	1	1	1	1	1	1		13127	12518	12777	12360	12978
Bacteria	Actinobacteria	Actinobacteria	Actinomycetales	Nocardiaceae	Nocardia	unclassified	37593	AF277223.1 gg_id:40439 Nocardia soli str. W30	1	1	1	1	1	1	1	1	0	1	1	1	1	1	1	1	1	1	1	1	1	1	1	1	1	1	1	1	1	1	1	1	1	1	1		12777	12487	12590	12189	12959
Bacteria	Actinobacteria	Actinobacteria	Actinomycetales	ACK-M1	unclassified	unclassified	40477	AY863101.1 gg_id:111721 wastewater treatment pool clone SXAU070	1	1	1	1	1	1	1	1	1	1	1	1	1	1	1	1	1	1	1	1	1	1	1	1	1	1	1	1	1	1	1	1	1	0	1		12484	12653	12480	12328	12717
Bacteria	Actinobacteria	Actinobacteria	Actinomycetales	Propionibacteriaceae	Propionibacterium	Propionibacterium acnes	40692	GQ054501.1 gg_id:437722 Topographical and Temporal Human Skin Microbiome skin back clone nbw1089g02c1	1	0	1	1	1	1	1	1	1	1	1	1	1	1	1	1	1	1	1	1	1	1	1	1	1	1	1	1	1	1	1	1	1	1	1		12655	12472	12656	12679	13053
Bacteria	Actinobacteria	Actinobacteria	Actinomycetales	Corynebacteriaceae	Corynebacterium	unclassified	28695	GQ028139.1 gg_id:386868 Topographical and Temporal Human Skin Microbiome skin interdigital web space clone nbw853d12c1	1	1	1	1	1	1	1	1	0	1	1	1	1	1	1	1	1	1	1	1	1	1	0	1	1	1	1	1	1	1	1	1	1	1	1		12905	12128	12677	12089	13078
Bacteria	Actinobacteria	Actinobacteria	Actinomycetales	Corynebacteriaceae	Corynebacterium	unclassified	29518	GQ033838.1 gg_id:415288 Topographical and Temporal Human Skin Microbiome skin nare clone nbu339h05c1	1	1	1	1	1	1	1	1	1	1	1	1	1	1	1	1	1	1	1	0	1	1	0	1	1	1	1	1	1	1	1	1	1	1	1		12762	12326	12586	12417	13081
Bacteria	Actinobacteria	Actinobacteria	Actinomycetales	Corynebacteriaceae	Corynebacterium	unclassified	30652	GQ110548.1 gg_id:420481 Topographical and Temporal Human Skin Microbiome skin gluteal crease clone nbw661d11c1	1	1	1	1	1	1	1	1	1	1	1	0	1	1	1	1	1	1	1	1	1	1	1	1	1	1	1	1	1	1	1	1	1	1	1		13486	13449	13746	13471	13703
Bacteria	Actinobacteria	Actinobacteria	Actinomycetales	Corynebacteriaceae	Corynebacterium	unclassified	31221	GQ074688.1 gg_id:439300 Topographical and Temporal Human Skin Microbiome skin inguinal crease clone nbw165c12c1	0	1	1	1	1	1	1	1	1	1	1	0	1	1	1	1	1	1	1	1	1	1	1	1	1	1	1	1	1	1	1	1	1	1	1		12781	12647	12672	12628	12979
Bacteria	Actinobacteria	Actinobacteria	Actinomycetales	Corynebacteriaceae	Corynebacterium	unclassified	31464	GQ021126.1 gg_id:488542 Topographical and Temporal Human Skin Microbiome skin external auditory canal clone nbu272f05c1	0	1	1	1	1	1	1	1	1	1	1	0	1	1	1	1	1	1	1	1	1	1	1	1	1	1	1	1	1	1	1	1	1	1	1		13666	13649	13696	13588	13893
Bacteria	Actinobacteria	Actinobacteria	Actinomycetales	Corynebacteriaceae	Corynebacterium	unclassified	31936	GQ046100.1 gg_id:451203 Topographical and Temporal Human Skin Microbiome skin popliteal fossa clone nbw1035a12c1	1	0	1	1	1	1	1	1	1	1	1	0	1	1	1	1	1	1	1	1	1	1	1	1	1	1	1	1	1	1	1	1	1	1	1		12650	12657	12751	12676	12881
Bacteria	Actinobacteria	Actinobacteria	Actinomycetales	Corynebacteriaceae	Corynebacterium	unclassified	32105	GQ112732.1 gg_id:449347 Topographical and Temporal Human Skin Microbiome skin nare clone nbw587c06c1	1	1	1	1	1	1	1	1	1	1	1	1	1	1	1	1	1	1	1	0	1	1	0	1	1	1	1	1	1	1	1	1	1	1	1		12672	12528	12963	13070	13068
Bacteria	Actinobacteria	Actinobacteria	Actinomycetales	Corynebacteriaceae	Corynebacterium	unclassified	32378	GQ059745.1 gg_id:465334 Topographical and Temporal Human Skin Microbiome skin plantar heel clone nbw40b02c1	1	1	1	1	1	1	1	1	1	1	1	1	1	1	1	1	1	1	1	1	1	1	1	1	1	1	1	1	1	0	1	1	1	0	1		12992	12740	13070	12822	13225
Bacteria	Actinobacteria	Actinobacteria	Actinomycetales	Corynebacteriaceae	Corynebacterium	unclassified	32779	GQ036496.1 gg_id:427005 Topographical and Temporal Human Skin Microbiome skin inguinal crease clone nbu365d06c1	1	0	1	1	1	1	1	1	1	1	1	1	1	1	0	1	1	1	1	1	1	1	1	1	1	1	1	1	1	1	1	1	1	1	1		13109	12944	13318	13008	13460
Bacteria	Actinobacteria	Actinobacteria	Actinomycetales	Corynebacteriaceae	Corynebacterium	unclassified	33058	GQ034310.1 gg_id:453537 Topographical and Temporal Human Skin Microbiome skin manubrium clone nbu353f05c1	1	1	1	1	1	1	1	1	1	1	1	1	1	1	1	1	1	1	1	1	1	1	1	1	1	1	1	1	1	0	1	1	1	0	1		13095	12780	12636	12294	13206
Bacteria	Actinobacteria	Actinobacteria	Actinomycetales	Corynebacteriaceae	Corynebacterium	unclassified	33198	GQ044960.1 gg_id:448013 Topographical and Temporal Human Skin Microbiome skin antecubital fossa clone nbw981c12c1	1	1	1	1	1	1	1	1	1	1	1	1	1	1	1	1	1	1	1	1	1	1	1	1	1	1	1	1	1	1	1	1	1	1	1		13061	12696	12774	12652	13309
Bacteria	Actinobacteria	Actinobacteria	Actinomycetales	Corynebacteriaceae	Corynebacterium	unclassified	33502	GQ044899.1 gg_id:389498 Topographical and Temporal Human Skin Microbiome skin popliteal fossa clone nbw1034g02c1	1	1	1	1	1	1	1	1	0	1	1	1	1	1	0	1	1	1	1	1	1	1	1	1	1	1	1	1	1	1	1	1	1	1	1		13809	13701	13789	13520	13965
Bacteria	Actinobacteria	Actinobacteria	Actinomycetales	Corynebacteriaceae	Corynebacterium	unclassified	33671	GQ036643.1 gg_id:426710 Topographical and Temporal Human Skin Microbiome skin inguinal crease clone nbu367b11c1	0	1	1	1	1	1	1	1	1	1	1	1	1	1	1	1	1	1	1	1	1	1	1	1	0	1	1	1	1	1	1	1	1	1	1		13148	12367	12816	12403	13337
Bacteria	Actinobacteria	Actinobacteria	Actinomycetales	Corynebacteriaceae	Corynebacterium	unclassified	33873	GQ049249.1 gg_id:381419 Topographical and Temporal Human Skin Microbiome skin buttock clone nbu471h09c1	0	1	1	1	1	1	1	1	1	1	1	1	1	1	1	1	1	1	1	1	1	0	1	1	1	1	1	1	1	1	1	1	1	1	1		12811	12588	13053	13148	13222
Bacteria	Actinobacteria	Actinobacteria	Actinomycetales	Corynebacteriaceae	Corynebacterium	unclassified	34266	GQ077775.1 gg_id:406460 Topographical and Temporal Human Skin Microbiome skin inguinal crease clone nbw1160h05c1	1	1	1	1	1	1	1	1	1	1	1	1	0	1	0	1	1	1	1	1	1	1	1	1	1	1	1	1	1	1	1	1	1	1	1		12671	12266	12493	12569	13079
Bacteria	Actinobacteria	Actinobacteria	Actinomycetales	Corynebacteriaceae	Corynebacterium	unclassified	34359	GQ035538.1 gg_id:380100 Topographical and Temporal Human Skin Microbiome skin gluteal crease clone nbu373e01c1	0	1	1	1	1	1	1	1	1	1	1	0	1	1	1	1	1	1	1	1	1	1	1	1	1	1	1	1	1	1	1	1	1	1	1		13136	12716	13023	12645	13481
Bacteria	Actinobacteria	Actinobacteria	Actinomycetales	Corynebacteriaceae	Corynebacterium	unclassified	36035	GQ112212.1 gg_id:381887 Topographical and Temporal Human Skin Microbiome skin antecubital fossa clone nbw627b10c1	1	1	1	1	1	1	1	1	1	1	1	1	1	1	1	1	1	0	1	0	1	1	1	1	1	1	1	1	1	1	1	1	1	1	1		12606	12378	12864	12792	12993
Bacteria	Actinobacteria	Actinobacteria	Actinomycetales	Micrococcaceae	Arthrobacter	unclassified	40292	EU466484.1 gg_id:295678 bighorn sheep feces clone BH2_aao24e04	1	1	1	1	1	1	1	1	1	1	1	1	1	1	1	1	1	1	1	1	1	1	1	1	1	1	1	1	1	1	1	1	1	1	1		13156	13104	13147	12757	13296
Bacteria	Actinobacteria	Actinobacteria	Actinomycetales	Corynebacteriaceae	Corynebacterium	unclassified	28819	GQ046964.1 gg_id:434196 Topographical and Temporal Human Skin Microbiome skin gluteal crease clone nbw1006h07c1	1	1	1	1	1	1	1	1	1	1	1	0	1	1	1	1	1	1	1	1	1	1	1	1	1	1	1	1	1	1	1	1	1	1	1		12980	12643	12930	12804	13597
Bacteria	Actinobacteria	Actinobacteria	Actinomycetales	Corynebacteriaceae	Corynebacterium	unclassified	30105	GQ075167.1 gg_id:429577 Topographical and Temporal Human Skin Microbiome skin toe web space clone nbw169a05c1	1	0	1	1	1	1	1	1	1	1	1	1	1	1	1	1	1	1	1	1	1	0	1	1	1	1	1	1	1	0	1	1	1	1	1		12785	12900	13220	13495	13189
Bacteria	Actinobacteria	Actinobacteria	Actinomycetales	Corynebacteriaceae	Corynebacterium	unclassified	30943	GQ072050.1 gg_id:421406 Topographical and Temporal Human Skin Microbiome skin occiput clone nbw191e09c1	1	1	1	1	1	1	1	1	1	1	1	1	1	1	1	1	1	0	1	0	1	1	0	1	1	1	1	1	1	1	1	1	1	1	1		12835	12615	12375	12212	12800
Bacteria	Actinobacteria	Actinobacteria	Actinomycetales	Corynebacteriaceae	Corynebacterium	unclassified	32411	GQ034158.1 gg_id:422999 Topographical and Temporal Human Skin Microbiome skin retroauricular crease clone nbu351d11c1	1	0	1	1	1	1	1	1	1	1	1	0	1	1	1	1	1	1	1	1	1	1	1	1	1	1	1	1	1	1	1	1	1	1	1		13188	12879	13143	12617	13398
Bacteria	Actinobacteria	Actinobacteria	Actinomycetales	Corynebacteriaceae	Corynebacterium	unclassified	32528	GQ036543.1 gg_id:387151 Topographical and Temporal Human Skin Microbiome skin inguinal crease clone nbu366a02c1	1	1	1	1	1	1	1	1	1	1	1	0	1	1	1	1	1	1	1	1	1	0	1	1	1	1	1	1	1	1	0	1	1	1	1		12975	12765	13032	12784	13204
Bacteria	Actinobacteria	Actinobacteria	Actinomycetales	Corynebacteriaceae	Corynebacterium	unclassified	34161	GQ098633.1 gg_id:412340 Topographical and Temporal Human Skin Microbiome skin umbilicus clone nbw704f05c1	0	1	1	1	1	0	1	1	1	1	1	0	1	1	1	1	1	1	1	1	1	1	1	1	1	1	1	1	1	1	1	1	1	1	1		13945	14065	14052	13915	14012
Bacteria	Actinobacteria	Actinobacteria	Actinomycetales	Corynebacteriaceae	Corynebacterium	unclassified	35066	GQ005295.1 gg_id:504368 Topographical and Temporal Human Skin Microbiome skin toe web space clone nbu76c09c1	1	1	1	1	1	1	1	1	0	1	1	1	1	1	1	1	1	0	1	0	1	1	1	1	1	1	1	1	1	1	1	1	1	1	1		12709	12128	12624	12641	12942
Bacteria	Actinobacteria	Actinobacteria	Actinomycetales	Mycobacteriaceae	Mycobacterium	unclassified	38118	FJ382322.1 gg_id:577540 Potentially pathogenic and air stem cell transplant summer hospital shower water BMT unit clone 4S_4g02	1	1	1	1	1	1	1	1	1	1	1	0	1	1	1	1	1	1	1	1	1	1	1	1	0	1	1	1	1	0	1	1	1	1	1		12713	12579	12602	12058	12822
Bacteria	Actinobacteria	Actinobacteria	Actinomycetales	Pseudonocardiaceae	Saccharomonospora	unclassified	38130	AF127525.1 gg_id:13020 Saccharomonospora thermoviridis str22.1	1	1	1	1	1	1	1	1	0	1	1	1	1	1	1	1	1	1	1	1	1	1	1	1	1	1	1	1	1	0	1	1	1	0	1		12937	12667	12722	12634	12842
Bacteria	Actinobacteria	Actinobacteria	Actinomycetales	Micromonosporaceae	Salinispora	Salinispora arenicola	42183	FJ436031.1 gg_id:364369 Salinispora sp. str. YKPC3	1	1	1	1	1	1	1	1	1	1	1	1	1	1	1	1	1	1	1	1	1	1	0	1	1	1	1	1	1	0	1	1	1	0	1		12777	12434	12454	12300	13040
Bacteria	Actinobacteria	Actinobacteria	Actinomycetales	Corynebacteriaceae	Corynebacterium	unclassified	28641	GQ066383.1 gg_id:373044 Topographical and Temporal Human Skin Microbiome skin popliteal fossa clone nbw468h09c1	1	1	1	1	1	1	1	1	1	1	0	0	1	1	1	1	1	1	1	1	1	1	1	1	1	1	1	1	1	1	1	1	1	1	1		13376	13701	13837	13708	13724
Bacteria	Actinobacteria	Actinobacteria	Actinomycetales	Corynebacteriaceae	Corynebacterium	unclassified	30142	GQ059851.1 gg_id:461676 Topographical and Temporal Human Skin Microbiome skin external auditory canal clone nbw13f08c1	1	1	1	0	1	1	1	1	0	1	1	1	0	1	1	1	1	1	1	1	1	1	0	1	1	1	1	1	1	1	1	1	1	1	1		12759	12231	12360	11979	12844
Bacteria	Actinobacteria	Actinobacteria	Actinomycetales	Corynebacteriaceae	Corynebacterium	unclassified	30922	GQ029481.1 gg_id:459690 Topographical and Temporal Human Skin Microbiome skin occiput clone nbw862a03c1	1	1	1	1	1	1	1	1	1	1	1	1	1	1	1	1	1	0	1	0	1	1	0	1	1	1	1	1	1	0	1	1	1	1	1		12517	12160	12543	12137	12719
Bacteria	Actinobacteria	Actinobacteria	Actinomycetales	Corynebacteriaceae	Corynebacterium	unclassified	33407	GQ097047.1 gg_id:439117 Topographical and Temporal Human Skin Microbiome skin popliteal fossa clone nbw393c04c1	1	1	1	1	1	1	1	1	1	1	1	1	1	1	1	1	1	0	1	0	1	1	0	1	0	1	1	1	1	1	1	1	1	1	1		12366	12216	12287	12422	12414
Bacteria	Actinobacteria	Actinobacteria	Actinomycetales	Corynebacteriaceae	Corynebacterium	unclassified	34622	GQ006390.1 gg_id:503274 Topographical and Temporal Human Skin Microbiome skin gluteal crease clone nbu82h07c1	1	0	1	1	1	1	1	1	1	1	1	1	1	1	1	1	1	1	1	1	1	1	0	1	1	1	1	1	1	1	1	1	1	1	1		12730	12366	12423	12799	12716
Bacteria	Actinobacteria	Actinobacteria	Actinomycetales	Corynebacteriaceae	Corynebacterium	unclassified	36977	GQ060180.1 gg_id:468206 Topographical and Temporal Human Skin Microbiome skin external auditory canal clone nbw14b02c1	1	1	1	1	1	1	1	1	1	1	1	1	1	1	1	1	1	0	1	1	1	1	0	1	1	1	1	1	1	0	1	1	1	0	1		12720	12363	12221	12176	12793
Bacteria	Actinobacteria	Actinobacteria	Actinomycetales	Corynebacteriaceae	Corynebacterium	unclassified	37253	FJ675132.1 gg_id:513556 Synecology primary and secondary habitats Escherichia coli O157:H7 feedlot surface MARC beef cattle feedlot	0	0	1	1	1	0	1	1	1	1	1	0	1	1	1	1	1	1	1	1	1	1	1	1	1	1	1	1	1	1	1	1	1	1	1		12930	12608	12664	12473	13183
Bacteria	Actinobacteria	Actinobacteria	Actinomycetales	Corynebacteriaceae	Corynebacterium	unclassified	37303	GQ027942.1 gg_id:467102 Topographical and Temporal Human Skin Microbiome skin inguinal crease clone nbw851b11c1	0	1	1	1	1	1	1	1	0	1	1	0	1	1	1	1	1	1	1	1	1	1	1	1	0	1	1	1	1	1	1	1	1	1	1		12852	12226	12396	12329	12892
Bacteria	Actinobacteria	Actinobacteria	Actinomycetales	Microbacteriaceae	Microbacterium	unclassified	42206	AJ971860.1 gg_id:128207 Microbacterium sp. Bt 07	1	1	1	0	1	1	1	1	1	1	1	1	1	1	1	1	1	0	1	1	1	1	1	1	1	1	1	1	1	0	1	1	1	0	1		12092	12487	12105	11882	12444
Bacteria	Actinobacteria	Actinobacteria	Actinomycetales	Corynebacteriaceae	Corynebacterium	unclassified	32488	GQ059677.1 gg_id:441464 Topographical and Temporal Human Skin Microbiome skin plantar heel clone nbw38g09c1	1	1	1	1	1	1	1	1	0	1	1	1	1	1	1	1	1	1	1	1	0	1	0	1	1	1	1	1	1	0	1	1	1	0	1		12942	12236	12463	12174	13078
Bacteria	Actinobacteria	Actinobacteria	Actinomycetales	Corynebacteriaceae	Corynebacterium	unclassified	32747	GQ028141.1 gg_id:407668 Topographical and Temporal Human Skin Microbiome skin interdigital web space clone nbw853e03c1	1	0	1	1	1	1	1	1	1	1	1	0	1	1	0	1	1	1	1	1	1	1	0	1	0	1	1	1	1	1	1	1	1	1	1		12851	12191	12602	12182	12882
Bacteria	Actinobacteria	Actinobacteria	Actinomycetales	Corynebacteriaceae	Corynebacterium	unclassified	34353	GQ054108.1 gg_id:377082 Topographical and Temporal Human Skin Microbiome skin buttock clone nbw1098f11c1	1	1	1	1	1	1	1	1	0	1	1	0	1	1	1	1	1	1	1	1	1	0	1	0	1	1	1	1	1	1	1	1	1	1	1		12995	12733	12886	12701	13211
Bacteria	Actinobacteria	Actinobacteria	Actinomycetales	Corynebacteriaceae	Corynebacterium	unclassified	35719	GQ061136.1 gg_id:418688 Topographical and Temporal Human Skin Microbiome skin nare clone nbw10g02c1	1	1	1	1	1	1	0	1	0	1	1	1	1	1	1	1	1	1	1	1	1	1	1	1	0	1	1	1	1	1	0	1	1	0	1		13256	13044	13173	12803	13532
Bacteria	Actinobacteria	Actinobacteria	Actinomycetales	Corynebacteriaceae	Corynebacterium	Corynebacterium freneyi	37011	FN179322.1 gg_id:565070 Corynebacterium xerosis str. St53244	1	0	1	1	1	1	1	1	1	1	1	1	1	1	1	1	1	1	1	1	1	1	1	1	0	1	1	1	1	1	1	1	1	1	1		12754	12648	12708	12518	12941
Bacteria	Actinobacteria	Actinobacteria	Actinomycetales	Corynebacteriaceae	unclassified	unclassified	37394	GQ056930.1 gg_id:462486 Topographical and Temporal Human Skin Microbiome skin glabella clone nbw1038d10c1	1	1	1	0	1	1	1	1	0	1	1	0	1	1	1	1	1	1	1	1	1	1	1	1	1	1	1	1	1	0	1	1	1	0	1		12757	12538	12521	11769	12606
Bacteria	Actinobacteria	Actinobacteria	Actinomycetales	Corynebacteriaceae	unclassified	unclassified	38084	GQ011322.1 gg_id:498344 Topographical and Temporal Human Skin Microbiome skin alar crease clone nbw742b05c1	1	1	1	1	1	1	1	1	0	1	1	0	0	1	0	1	1	1	1	1	1	1	1	1	1	1	1	1	1	1	1	1	1	1	1		12621	12787	12754	13289	13000
Bacteria	Actinobacteria	Actinobacteria	Actinomycetales	Nocardioidaceae	Propionicimonas	unclassified	38824	GQ066469.1 gg_id:464430 Topographical and Temporal Human Skin Microbiome skin antecubital fossa clone nbw457h12c1	1	1	1	1	1	1	1	1	1	1	1	0	1	1	1	1	1	1	1	1	1	1	1	1	0	1	1	1	1	0	0	1	1	0	1		12681	12635	12712	12333	12957
Bacteria	Actinobacteria	Actinobacteria	Actinomycetales	Streptomycetaceae	Streptomyces	unclassified	39401	EF178689.1 gg_id:214132 Streptomyces roseoverticillatus str. NRRL B-3500	1	1	1	1	1	1	1	1	0	1	1	1	1	1	1	1	1	0	1	0	1	1	0	1	1	1	1	1	1	1	1	1	1	1	1		12495	12057	12257	12330	12874
Bacteria	Actinobacteria	Actinobacteria	Actinomycetales	Microbacteriaceae	unclassified	unclassified	41741	AJ575511.1 gg_id:96124 freshwater clone S10	1	0	1	1	1	1	1	1	1	1	1	1	1	1	1	1	1	1	1	1	1	1	1	1	0	1	1	1	0	0	1	1	1	0	1		12542	12532	12464	12282	12916
Bacteria	Actinobacteria	Actinobacteria	Actinomycetales	Corynebacteriaceae	Corynebacterium	unclassified	29631	GQ003899.1 gg_id:505762 Topographical and Temporal Human Skin Microbiome skin nare clone nbu58g02c1	1	0	1	1	1	1	1	1	1	1	1	0	1	1	0	1	1	1	1	1	1	1	0	1	1	1	1	1	1	0	1	1	1	0	1		12838	12314	12732	12313	13183
Bacteria	Actinobacteria	Actinobacteria	Actinomycetales	Corynebacteriaceae	Corynebacterium	unclassified	30017	GQ071534.1 gg_id:446888 Topographical and Temporal Human Skin Microbiome skin gluteal crease clone nbw185f05c1	1	0	1	0	1	1	1	1	0	1	1	1	1	1	1	1	1	0	1	0	1	1	0	1	1	1	1	1	1	1	1	1	1	1	1		12144	11671	12087	11967	12845
Bacteria	Actinobacteria	Actinobacteria	Actinomycetales	Corynebacteriaceae	Corynebacterium	unclassified	31307	GQ020642.1 gg_id:489026 Topographical and Temporal Human Skin Microbiome skin external auditory canal clone nbu272c09c1	1	1	1	1	1	1	1	1	0	1	1	0	1	1	0	1	1	1	1	1	1	1	1	0	1	1	1	1	1	1	1	1	1	1	1		13166	13009	13140	12958	13402
Bacteria	Actinobacteria	Actinobacteria	Actinomycetales	Corynebacteriaceae	Corynebacterium	unclassified	31616	GQ051222.1 gg_id:432784 Topographical and Temporal Human Skin Microbiome skin external auditory canal clone nbu442c07c1	1	1	1	1	1	1	1	1	0	1	1	1	1	1	1	1	1	0	1	0	0	1	0	1	0	1	1	1	1	1	1	1	1	1	1		12548	11926	12057	12074	12631
Bacteria	Actinobacteria	Actinobacteria	Actinomycetales	Corynebacteriaceae	Corynebacterium	unclassified	33149	GQ104591.1 gg_id:454472 Topographical and Temporal Human Skin Microbiome skin inguinal crease clone nbw566c06c1	1	1	1	1	1	1	1	1	0	1	1	1	1	1	1	1	1	0	1	0	1	1	0	1	1	1	1	1	1	0	1	1	1	0	1		12663	11891	12145	12419	12973
Bacteria	Actinobacteria	Actinobacteria	Actinomycetales	Corynebacteriaceae	Corynebacterium	unclassified	35905	GQ083746.1 gg_id:438231 Topographical and Temporal Human Skin Microbiome skin nare clone nbw253b10c1	1	1	1	0	1	1	1	1	1	1	1	0	1	1	1	1	1	1	1	1	1	1	1	1	1	1	1	1	1	0	0	1	1	0	1		12619	12549	12339	12017	12949
Bacteria	Actinobacteria	Actinobacteria	Actinomycetales	Corynebacteriaceae	Corynebacterium	unclassified	36942	GQ063595.1 gg_id:453436 Topographical and Temporal Human Skin Microbiome skin volar forearm clone nbw59b11c1	1	1	1	0	1	0	1	1	1	0	1	0	1	1	1	1	1	0	1	1	0	1	1	1	1	1	1	1	1	1	1	1	1	1	1		12517	12147	12383	11536	12700
Bacteria	Actinobacteria	Actinobacteria	Actinomycetales	Corynebacteriaceae	unclassified	unclassified	37802	GQ035038.1 gg_id:394340 Topographical and Temporal Human Skin Microbiome skin glabella clone nbu331b12c1	0	1	1	1	1	0	0	1	1	1	1	0	1	1	1	1	1	1	1	1	1	1	1	1	1	1	1	1	1	1	1	1	1	1	1		13481	13497	13278	13288	13535
Bacteria	Actinobacteria	Actinobacteria	Actinomycetales	Intrasporangiaceae	Knoellia	Knoellia subterranea	40546	EU867301.1 gg_id:581352 Knoellia subterranea str. CCGE2276	1	1	1	1	1	1	1	1	0	1	1	0	1	1	1	1	1	1	1	1	1	1	1	1	1	1	1	1	1	0	1	1	1	0	1		12145	11995	12087	12356	12861
Bacteria	Actinobacteria	Actinobacteria	Actinomycetales	Micrococcaceae	Arthrobacter	unclassified	42006	EU772057.1 gg_id:341415 Argali sheep feces clone AS3_aao18h04	1	1	1	0	1	0	1	1	1	1	1	0	1	1	1	1	1	0	1	1	1	1	0	1	1	1	1	1	1	1	1	1	1	0	1		12115	12143	12373	11536	12283
Bacteria	Actinobacteria	Actinobacteria	Actinomycetales	Corynebacteriaceae	Corynebacterium	unclassified	29008	GQ062823.1 gg_id:413115 Topographical and Temporal Human Skin Microbiome skin interdigital web space clone nbw36f08c1	1	0	0	1	1	1	1	1	1	1	1	0	1	1	0	1	1	1	1	1	1	1	1	1	1	1	1	1	1	0	0	1	1	0	1		12492	12288	12386	12285	12761
Bacteria	Actinobacteria	Actinobacteria	Actinomycetales	Corynebacteriaceae	Corynebacterium	unclassified	29648	GQ112726.1 gg_id:373392 Topographical and Temporal Human Skin Microbiome skin nare clone nbw587b09c1	0	0	1	1	1	0	1	1	1	1	1	0	1	1	1	1	1	1	1	1	1	1	1	0	0	1	1	1	1	1	1	1	1	1	1		13107	12500	13080	12915	13423
Bacteria	Actinobacteria	Actinobacteria	Actinomycetales	Corynebacteriaceae	Corynebacterium	unclassified	30761	GQ022610.1 gg_id:487059 Topographical and Temporal Human Skin Microbiome skin axillary vault clone nbu315f02c1	1	1	1	1	1	1	1	1	0	1	1	1	1	1	1	1	1	0	1	0	1	1	0	1	1	1	1	1	1	0	0	1	1	0	1		12769	12068	12297	12093	12981
Bacteria	Actinobacteria	Actinobacteria	Actinomycetales	Corynebacteriaceae	Corynebacterium	unclassified	31218	GQ112766.1 gg_id:393164 Topographical and Temporal Human Skin Microbiome skin nare clone nbw587h07c1	0	1	1	1	1	0	1	0	1	1	1	0	1	1	1	0	1	1	1	1	1	1	1	0	0	1	1	1	1	1	1	1	1	1	1		12766	12485	12520	12418	12990
Bacteria	Actinobacteria	Actinobacteria	Actinomycetales	Corynebacteriaceae	Corynebacterium	unclassified	31689	GQ092413.1 gg_id:464439 Topographical and Temporal Human Skin Microbiome skin inguinal crease clone nbw414d07c1	1	1	1	1	1	1	1	1	0	1	1	1	1	1	1	1	1	0	1	0	0	1	0	1	1	1	1	1	1	0	1	1	1	0	1		12819	11937	12377	12174	12939
Bacteria	Actinobacteria	Actinobacteria	Actinomycetales	Corynebacteriaceae	Corynebacterium	unclassified	33138	GQ075300.1 gg_id:431003 Topographical and Temporal Human Skin Microbiome skin toe web space clone nbw170e09c1	1	1	1	1	1	1	1	1	1	1	1	1	1	1	1	1	1	0	1	0	1	1	1	1	0	1	1	1	1	0	1	1	1	0	1		12321	12202	12469	13036	12834
Bacteria	Actinobacteria	Actinobacteria	Actinomycetales	Corynebacteriaceae	Corynebacterium	unclassified	34960	GQ014341.1 gg_id:495325 Topographical and Temporal Human Skin Microbiome skin axillary vault clone nbw810b07c1	0	1	1	1	1	1	1	1	0	1	1	0	1	1	1	1	1	1	1	1	1	1	1	1	1	1	1	1	1	0	1	1	1	1	1		12633	12093	12312	12975	12995
Bacteria	Actinobacteria	Actinobacteria	Actinomycetales	Corynebacteriaceae	Corynebacterium	unclassified	35512	GQ031608.1 gg_id:466594 Topographical and Temporal Human Skin Microbiome skin toe web space clone nbw888c06c1	0	0	1	1	1	0	1	1	1	1	1	1	1	1	1	1	1	0	1	0	1	1	0	1	0	1	1	1	1	1	1	1	1	1	1		12575	11867	12513	12117	12894
Bacteria	Actinobacteria	Actinobacteria	Actinomycetales	Frankiaceae	Frankia	unclassified	37754	AJ408874.1 gg_id:36926 Frankia sp. Sn4-3	1	1	1	0	1	1	1	1	1	1	1	1	1	1	1	1	1	0	1	1	1	1	1	1	1	1	1	1	1	0	0	1	1	0	1		12325	12305	12482	11995	12771
Bacteria	Actinobacteria	Actinobacteria	Actinomycetales	Corynebacteriaceae	unclassified	unclassified	37902	GQ015246.1 gg_id:494421 Topographical and Temporal Human Skin Microbiome skin palm clone nbw766b09c1	1	1	1	0	1	1	1	1	0	1	1	1	1	1	1	1	1	0	1	1	1	1	0	1	1	1	0	1	1	0	1	1	1	0	1		13004	12020	12319	11980	12538
Bacteria	Actinobacteria	Actinobacteria	Actinomycetales	Mycobacteriaceae	Mycobacterium	Mycobacterium xenopi	37995	AJ536033.1 gg_id:78273 Mycobacterium xenopi str. DSM 43995	1	1	0	0	1	1	1	1	0	1	1	0	1	1	1	1	1	0	1	0	1	1	0	1	1	1	1	1	1	1	1	1	1	1	1		12401	11960	12120	11747	12652
Bacteria	Actinobacteria	Actinobacteria	Actinomycetales	Corynebacteriaceae	unclassified	unclassified	38451	GQ011523.1 gg_id:498143 Topographical and Temporal Human Skin Microbiome skin occiput clone nbw793a03c1	1	1	1	1	1	1	1	1	0	1	1	1	1	1	1	1	1	0	1	1	0	1	0	1	0	1	1	1	1	0	1	1	1	0	1		12567	12115	12081	12182	12665
Bacteria	Actinobacteria	Actinobacteria	Actinomycetales	Propionibacteriaceae	Propionibacterium	Propionibacterium acnes	41012	GQ057389.1 gg_id:464911 Topographical and Temporal Human Skin Microbiome skin interdigital web space clone nbw1057d11c1	1	1	1	1	1	1	1	1	0	1	1	0	0	1	1	1	1	1	1	1	1	1	1	0	0	1	1	1	1	1	1	1	1	1	1		13172	12996	13103	13142	13504
Bacteria	Actinobacteria	Actinobacteria	Actinomycetales	Microbacteriaceae	Microbacterium	unclassified	41158	FJ950591.1 gg_id:428235 Microbacterium oxydans str. c97	1	0	1	0	1	1	1	1	1	1	1	1	1	1	1	1	1	0	1	0	0	1	0	1	1	1	1	1	1	1	1	1	1	0	1		12617	12198	12378	12029	12646
Bacteria	Actinobacteria	Actinobacteria	Actinomycetales	Streptosporangiaceae	Streptosporangium	unclassified	41846	EU132824.1 gg_id:243267 tallgrass prarie soil clone FFCH13569	1	1	1	0	1	0	1	1	1	1	1	0	1	1	1	1	1	0	1	0	0	1	0	1	1	1	1	1	1	1	1	1	1	1	1		12451	12162	12372	11860	12797
Bacteria	Actinobacteria	Actinobacteria	Actinomycetales	Corynebacteriaceae	Corynebacterium	unclassified	32529	GQ028888.1 gg_id:424234 Topographical and Temporal Human Skin Microbiome skin popliteal fossa clone nbw921h09c1	0	0	1	1	1	1	1	1	1	0	1	0	1	1	0	0	1	1	1	1	1	1	1	1	1	1	1	1	1	1	1	1	1	1	1		13284	12883	12934	12840	13317
Bacteria	Actinobacteria	Actinobacteria	Actinomycetales	Corynebacteriaceae	Corynebacterium	unclassified	35045	GQ048369.1 gg_id:438728 Topographical and Temporal Human Skin Microbiome skin inguinal crease clone nbu458h02c1	1	1	1	1	1	1	1	1	0	1	1	0	1	1	1	1	1	1	1	1	1	1	1	1	0	0	1	1	1	0	0	1	1	0	1		13179	12757	12822	12871	13144
Bacteria	Actinobacteria	Actinobacteria	Actinomycetales	Corynebacteriaceae	Corynebacterium	unclassified	36142	GQ034455.1 gg_id:442713 Topographical and Temporal Human Skin Microbiome skin external auditory canal clone nbu342d05c1	1	1	1	0	1	1	1	1	0	0	1	1	1	1	1	1	1	0	1	0	0	1	0	1	0	1	1	1	1	1	1	1	1	1	1		12167	11861	12119	11948	12555
Bacteria	Actinobacteria	Actinobacteria	Actinomycetales	Streptomycetaceae	Streptomyces	unclassified	38492	GU722514.1 gg_id:519338 Streptomyces seoulensis str. IFB-A01	1	1	1	1	1	1	0	1	1	1	0	0	1	1	1	1	1	1	1	1	1	1	1	1	1	1	1	1	0	1	1	1	0	1	1		13042	13062	13178	13497	13256
Bacteria	Actinobacteria	Actinobacteria	Actinomycetales	Propionibacteriaceae	Propionibacterium	Propionibacterium acnes	40159	GQ051243.1 gg_id:449196 Topographical and Temporal Human Skin Microbiome skin external auditory canal clone nbu442h06c1	1	0	1	0	1	0	1	1	0	1	1	0	1	1	1	1	1	0	1	1	1	1	0	1	1	1	1	1	1	1	1	1	1	1	0		12077	11882	12052	11939	12349
Bacteria	Actinobacteria	Actinobacteria	Actinomycetales	Brevibacteriaceae	Brevibacterium	Brevibacterium luteolum	40460	AB210987.2 gg_id:145220 Brevibacterium luteolum str. SSCS1-2	0	0	0	1	1	1	1	1	1	1	1	0	1	1	1	1	1	1	1	1	1	1	1	1	0	1	1	1	1	1	1	1	1	1	1		12527	12599	12628	12431	12902
Bacteria	Actinobacteria	Actinobacteria	Actinomycetales	Micrococcaceae	Arthrobacter	unclassified	40723	EU466295.1 gg_id:300985 bighorn sheep feces clone BH2_aao21e07	1	1	1	0	1	0	1	1	1	1	1	0	1	1	1	1	1	0	1	1	0	1	0	1	1	1	1	1	1	0	1	1	1	0	1		12527	12322	12356	11944	12527
Bacteria	Actinobacteria	Actinobacteria	Actinomycetales	Corynebacteriaceae	Corynebacterium	unclassified	28965	GQ028569.1 gg_id:380375 Topographical and Temporal Human Skin Microbiome skin interdigital web space clone nbw856a11c1	0	0	1	1	1	1	1	0	0	1	1	0	1	1	1	1	1	0	1	0	1	1	0	1	0	1	1	1	1	1	1	1	1	1	1		12066	12282	12695	12468	12485
Bacteria	Actinobacteria	Actinobacteria	Actinomycetales	Corynebacteriaceae	Corynebacterium	unclassified	30306	GQ031702.1 gg_id:453228 Topographical and Temporal Human Skin Microbiome skin antecubital fossa clone nbw892e03c1	0	1	1	1	1	1	1	1	0	1	1	0	1	1	1	1	1	1	1	1	1	1	1	1	0	1	1	1	1	0	1	1	1	0	1		12921	12369	12477	12491	13127
Bacteria	Actinobacteria	Actinobacteria	Actinomycetales	Corynebacteriaceae	Corynebacterium	unclassified	33144	GQ043578.1 gg_id:435145 Topographical and Temporal Human Skin Microbiome skin occiput clone nbw1015h07c1	1	0	0	1	1	1	1	1	0	1	1	1	1	1	1	1	1	0	1	0	1	1	0	1	0	1	1	1	1	1	1	1	1	1	1		12245	11662	11903	12399	12590
Bacteria	Actinobacteria	Actinobacteria	Actinomycetales	Corynebacteriaceae	Corynebacterium	unclassified	33488	GQ065408.1 gg_id:424202 Topographical and Temporal Human Skin Microbiome skin popliteal fossa clone nbw86e02c1	1	1	1	1	1	1	1	1	1	1	1	0	1	1	1	1	1	0	1	0	1	1	0	1	0	1	1	1	1	0	1	1	1	0	1		12255	12219	12558	12655	12623
Bacteria	Actinobacteria	Actinobacteria	Actinomycetales	Corynebacteriaceae	Corynebacterium	unclassified	34438	GQ015099.1 gg_id:494567 Topographical and Temporal Human Skin Microbiome skin axillary vault clone nbw815h10c1	0	0	1	1	1	1	1	1	0	0	1	1	1	1	1	1	1	0	1	0	0	1	0	1	0	1	1	1	1	1	1	1	1	1	1		12021	11483	11974	12137	12394
Bacteria	Actinobacteria	Actinobacteria	Actinomycetales	Corynebacteriaceae	Corynebacterium	unclassified	37076	GQ043626.1 gg_id:400242 Topographical and Temporal Human Skin Microbiome skin occiput clone nbw1016e06c1	0	0	1	1	1	1	1	1	1	1	1	0	0	1	0	0	1	1	1	1	1	1	1	1	1	1	1	1	1	1	1	1	1	1	1		12970	12788	12973	12658	13365
Bacteria	Actinobacteria	Actinobacteria	Actinomycetales	Corynebacteriaceae	unclassified	unclassified	38460	GQ010350.1 gg_id:499315 Topographical and Temporal Human Skin Microbiome skin glabella clone nbw736e11c1	1	0	1	1	1	0	1	1	0	1	1	0	1	1	1	1	1	0	1	1	1	0	1	1	0	1	1	1	1	0	1	1	1	0	1		12304	12249	12241	12882	12624
Bacteria	Actinobacteria	Actinobacteria	Actinomycetales	Propionibacteriaceae	Propionibacterium	unclassified	40518	GQ088206.1 gg_id:462314 Topographical and Temporal Human Skin Microbiome skin volar forearm clone nbw310b07c1	1	1	1	0	1	0	1	1	0	1	1	0	1	1	1	1	1	0	1	1	1	1	0	1	1	1	1	1	0	0	1	1	1	0	1		12425	12285	12351	11879	12608
Bacteria	Actinobacteria	Actinobacteria	Actinomycetales	Corynebacteriaceae	Corynebacterium	unclassified	29071	GQ027623.1 gg_id:402796 Topographical and Temporal Human Skin Microbiome skin inguinal crease clone nbw849g08c1	1	1	1	0	1	1	1	1	0	1	1	0	1	1	0	1	1	0	1	0	0	1	0	1	1	1	1	1	1	0	1	1	1	0	1		12421	11794	12028	11712	12668
Bacteria	Actinobacteria	Actinobacteria	Actinomycetales	Corynebacteriaceae	Corynebacterium	unclassified	29293	GQ025564.1 gg_id:454321 Topographical and Temporal Human Skin Microbiome skin antecubital fossa clone nbw890f04c1	0	1	1	0	1	0	1	0	0	1	1	0	1	1	1	1	1	1	1	1	1	0	1	1	1	1	1	1	1	1	0	1	1	1	1		13098	13202	13445	13341	13342
Bacteria	Actinobacteria	Actinobacteria	Actinomycetales	Corynebacteriaceae	Corynebacterium	unclassified	31163	GQ005161.1 gg_id:504501 Topographical and Temporal Human Skin Microbiome skin toe web space clone nbu74g06c1	0	0	1	0	1	1	1	1	0	1	1	0	1	1	1	1	1	0	1	0	0	1	0	1	0	1	1	1	1	1	1	1	1	1	1		11535	10727	11986	11485	12225
Bacteria	Actinobacteria	Actinobacteria	Actinomycetales	Corynebacteriaceae	Corynebacterium	unclassified	32280	GQ028623.1 gg_id:399203 Topographical and Temporal Human Skin Microbiome skin interdigital web space clone nbw856g06c1	1	0	1	0	1	1	1	1	1	0	1	0	1	1	0	0	0	1	1	0	1	1	0	1	1	1	1	1	1	1	1	1	1	1	1		12461	12257	12355	11994	12830
Bacteria	Actinobacteria	Actinobacteria	Actinomycetales	Corynebacteriaceae	Corynebacterium	unclassified	32309	GQ034713.1 gg_id:421023 Topographical and Temporal Human Skin Microbiome skin retroauricular crease clone nbu346a01c1	1	0	1	1	1	1	1	1	0	0	1	0	1	1	1	1	1	0	1	0	1	1	0	1	0	1	1	0	1	1	1	1	1	1	1		12154	11273	12072	12210	12440
Bacteria	Actinobacteria	Actinobacteria	Actinomycetales	Corynebacteriaceae	Corynebacterium	unclassified	33084	GQ028663.1 gg_id:421143 Topographical and Temporal Human Skin Microbiome skin plantar heel clone nbw857c08c1	0	0	1	1	1	0	1	1	1	1	1	0	0	1	0	1	1	1	1	1	1	1	1	0	0	1	0	1	1	1	1	1	1	1	1		12831	12562	12853	12730	13253
Bacteria	Actinobacteria	Actinobacteria	Actinomycetales	Corynebacteriaceae	Corynebacterium	unclassified	33688	GQ004499.1 gg_id:505162 Topographical and Temporal Human Skin Microbiome skin nare clone nbu59c04c1	1	1	0	0	1	1	1	1	0	0	1	1	1	1	1	1	1	0	1	0	1	1	0	1	0	1	1	1	1	1	1	1	1	0	1		12154	11704	11830	11915	12330
Bacteria	Actinobacteria	Actinobacteria	Actinomycetales	Corynebacteriaceae	Corynebacterium	unclassified	35717	GQ068422.1 gg_id:427514 Topographical and Temporal Human Skin Microbiome skin nare clone nbw150d07c1	1	0	0	0	1	1	1	1	0	0	1	0	1	1	1	1	1	1	1	1	1	1	0	0	0	1	1	1	1	1	1	1	1	1	1		12492	12631	12698	11815	12798
Bacteria	Actinobacteria	Actinobacteria	Actinomycetales	Corynebacteriaceae	Corynebacterium	unclassified	36980	EU776961.1 gg_id:333870 Naked mole-rat feces clone molerat_aai69a08	1	1	1	1	1	1	1	1	0	0	1	0	1	1	1	1	1	0	1	1	0	1	0	1	0	1	1	1	0	0	1	1	1	0	1		12298	12002	12227	12065	12578
Bacteria	Actinobacteria	Actinobacteria	Actinomycetales	Corynebacteriaceae	Corynebacterium	unclassified	37038	GQ070204.1 gg_id:387736 Topographical and Temporal Human Skin Microbiome skin axillary vault clone nbw179e02c1	0	1	1	0	1	0	1	1	1	1	1	0	1	1	1	1	0	0	1	1	1	0	0	1	1	1	1	1	1	1	0	1	1	0	1		12718	12392	12622	12019	12938
Bacteria	Actinobacteria	Actinobacteria	Actinomycetales	Corynebacteriaceae	Corynebacterium	unclassified	37144	GQ044253.1 gg_id:370832 Topographical and Temporal Human Skin Microbiome skin toe web space clone nbw974a04c1	0	0	1	1	1	0	1	0	1	1	1	0	1	1	1	1	1	1	0	0	1	1	1	0	0	1	1	1	1	1	1	1	1	1	1		12916	12434	13011	12801	13188
Bacteria	Actinobacteria	Actinobacteria	Actinomycetales	Nocardiaceae	Nocardia	Nocardia kruczakiae	37753	NR_028704.1 gg_id:584493 Nocardia cerradoensis str. Y9	1	1	0	1	0	1	0	1	0	1	1	1	1	1	1	1	1	1	1	0	1	1	0	1	0	1	1	1	1	1	0	1	1	1	1		12434	12650	12643	12736	12613
Bacteria	Actinobacteria	Actinobacteria	Actinomycetales	Micrococcaceae	Kocuria	Kocuria marina	40727	EU535439.1 gg_id:286683 profile human microbiota antecubital fossa (inner elbow) skin clone nbt02h07	1	0	1	0	1	1	1	1	1	1	1	1	1	1	1	1	0	0	1	0	0	1	0	1	1	1	1	1	1	0	0	1	1	0	1		12147	12000	12080	11877	12350
Bacteria	Actinobacteria	Actinobacteria	Actinomycetales	Micromonosporaceae	Virgisporangium	Virgisporangium ochraceum	41775	FJ479084.1 gg_id:564093 species richness estimates obtained nearly and simulated pyrosequencing-generated fragments -based surveys undisturbed tall grass prairie top 5 cm clone p32d21ok	1	1	1	0	1	1	1	1	1	1	1	1	1	1	1	1	1	0	1	1	0	1	0	1	1	1	1	1	1	0	1	1	1	0	1		12301	12353	12465	11982	12738
Bacteria	Actinobacteria	Actinobacteria	Actinomycetales	Corynebacteriaceae	Corynebacterium	unclassified	29693	GQ028499.1 gg_id:465434 Topographical and Temporal Human Skin Microbiome skin interdigital web space clone nbw855b07c1	1	0	0	0	1	1	1	1	0	0	1	0	1	1	1	1	1	0	1	0	0	1	0	1	0	1	1	1	1	1	1	1	1	1	1		12546	11392	11943	11465	12509
Bacteria	Actinobacteria	Actinobacteria	Actinomycetales	Corynebacteriaceae	Corynebacterium	unclassified	32200	GQ049405.1 gg_id:383087 Topographical and Temporal Human Skin Microbiome skin toe web space clone nbu476a11c1	0	0	0	0	1	0	1	1	0	0	1	1	1	1	1	1	1	0	1	0	0	1	0	1	1	1	1	1	1	1	1	1	1	1	1		11791	11334	11701	11632	12162
Bacteria	Actinobacteria	Actinobacteria	Actinomycetales	Corynebacteriaceae	Corynebacterium	unclassified	32416	GQ000940.1 gg_id:508722 Topographical and Temporal Human Skin Microbiome skin plantar heel clone nbu109f01c1	1	1	0	1	1	1	1	1	0	1	1	1	1	1	1	1	1	0	1	0	1	1	0	1	0	1	1	1	1	0	1	1	1	0	1		12480	11707	11962	12485	12470
Bacteria	Actinobacteria	Actinobacteria	Actinomycetales	Corynebacteriaceae	Corynebacterium	unclassified	34297	GQ100184.1 gg_id:387255 Topographical and Temporal Human Skin Microbiome skin nare clone nbw478h10c1	1	0	1	1	1	1	1	1	1	1	1	1	1	1	1	1	1	0	1	0	1	1	1	1	0	1	1	1	1	0	0	1	1	0	1		12212	12318	12388	12961	12641
Bacteria	Actinobacteria	Actinobacteria	Actinomycetales	Corynebacteriaceae	Corynebacterium	unclassified	34417	GQ026881.1 gg_id:376587 Topographical and Temporal Human Skin Microbiome skin antecubital fossa clone nbw900c03c1	1	0	1	0	1	1	1	1	0	1	1	0	1	1	1	1	1	0	1	0	0	1	0	1	0	1	1	1	1	0	1	1	1	0	1		12466	11692	11995	11902	12607
Bacteria	Actinobacteria	Actinobacteria	Actinomycetales	Corynebacteriaceae	Corynebacterium	unclassified	36550	GQ083847.1 gg_id:417117 Topographical and Temporal Human Skin Microbiome skin nare clone nbw254e09c1	1	1	1	1	1	1	1	0	0	1	1	0	1	1	1	1	1	0	1	0	1	1	0	0	0	1	1	1	1	0	0	1	1	0	1		12670	12426	12749	12829	12874
Bacteria	Actinobacteria	Actinobacteria	Actinomycetales	Corynebacteriaceae	Corynebacterium	unclassified	36995	GQ059701.1 gg_id:403791 Topographical and Temporal Human Skin Microbiome skin plantar heel clone nbw39c05c1	0	1	0	0	1	0	1	1	0	1	1	0	1	1	1	1	1	1	1	0	1	1	0	1	1	1	1	1	0	1	1	1	1	1	1		12753	12100	12706	12117	12920
Bacteria	Actinobacteria	Actinobacteria	Actinomycetales	Corynebacteriaceae	Corynebacterium	unclassified	37070	FJ671166.1 gg_id:531435 Synecology primary and secondary habitats Escherichia coli O157:H7 feedlot surface MARC beef cattle feedlot	1	0	1	0	0	0	1	1	1	0	1	0	0	1	1	1	1	1	1	1	1	0	1	1	1	1	1	1	1	0	1	1	1	1	1		12459	11282	12265	12430	12546
Bacteria	Actinobacteria	Actinobacteria	Actinomycetales	Corynebacteriaceae	Corynebacterium	unclassified	37319	GQ066542.1 gg_id:404199 Topographical and Temporal Human Skin Microbiome skin antecubital fossa clone nbw458h05c1	1	0	0	0	1	1	0	1	1	1	1	0	1	1	0	1	1	0	1	0	0	1	0	1	1	1	1	1	0	1	1	1	1	1	1		12499	11940	12214	11936	12507
Bacteria	Actinobacteria	Actinobacteria	Actinomycetales	Streptomycetaceae	Streptomyces	Streptomyces avellaneus	39593	EU521696.1 gg_id:264063 Streptomyces aureofaciens S38-2	1	0	0	1	1	1	1	1	0	1	1	0	1	1	1	1	1	0	0	0	1	1	0	0	0	1	1	1	1	0	1	1	1	1	1		12280	11873	11971	12114	12640
Bacteria	Actinobacteria	Actinobacteria	Actinomycetales	Micrococcaceae	Kocuria	Kocuria marina	40235	EU539757.1 gg_id:283591 profile human microbiota antecubital fossa (inner elbow) skin clone nbt105g08	1	1	1	0	1	1	1	1	0	1	1	1	1	1	1	1	1	0	1	0	0	1	0	1	0	1	1	1	1	0	0	1	1	0	1		12727	11931	12209	11757	12826
Bacteria	Actinobacteria	Actinobacteria	Actinomycetales	ACK-M1	unclassified	unclassified	40532	EU117835.1 gg_id:255319 Ecology Freshwater Actinobacteria acI Lineage lake epilimnion clone LT1E10	1	0	1	0	1	1	1	1	0	0	1	0	1	1	1	1	0	1	1	0	0	1	0	1	1	1	1	1	1	0	1	1	1	0	1		12514	12108	12212	11865	12621
Bacteria	Actinobacteria	Actinobacteria	Actinomycetales	Corynebacteriaceae	Corynebacterium	unclassified	30836	GQ110857.1 gg_id:441023 Topographical and Temporal Human Skin Microbiome skin gluteal crease clone nbw661g09c1	1	0	1	0	1	0	1	1	0	1	1	0	0	1	1	1	1	0	1	0	0	1	0	1	1	1	1	1	1	1	1	1	1	1	1		12217	12002	12014	11689	12349
Bacteria	Actinobacteria	Actinobacteria	Actinomycetales	Corynebacteriaceae	Corynebacterium	unclassified	33190	GQ012634.1 gg_id:497032 Topographical and Temporal Human Skin Microbiome skin volar forearm clone nbw800a07c1	0	0	1	1	1	0	1	0	1	1	1	1	1	1	1	1	1	0	1	0	1	0	0	0	0	1	1	1	1	1	1	1	1	1	1		11961	12087	12701	12347	12548
Bacteria	Actinobacteria	Actinobacteria	Actinomycetales	Corynebacteriaceae	Corynebacterium	unclassified	33576	GQ083771.1 gg_id:391115 Topographical and Temporal Human Skin Microbiome skin nare clone nbw253e08c1	1	1	1	1	1	1	1	1	0	1	1	0	1	1	1	1	1	0	1	0	1	1	0	1	1	1	1	1	1	0	1	1	1	0	1		12149	12093	12109	12468	12843
Bacteria	Actinobacteria	Actinobacteria	Actinomycetales	Corynebacteriaceae	Corynebacterium	unclassified	34066	GQ035603.1 gg_id:378276 Topographical and Temporal Human Skin Microbiome skin gluteal crease clone nbu374c10c1	0	0	0	1	1	1	1	0	1	1	1	0	1	1	1	1	1	0	1	1	1	1	0	1	1	1	0	1	1	0	1	1	1	0	1		12893	12789	12990	13212	13141
Bacteria	Actinobacteria	Actinobacteria	Actinomycetales	Corynebacteriaceae	Corynebacterium	unclassified	34611	GQ016811.1 gg_id:492856 Topographical and Temporal Human Skin Microbiome skin buttock clone nbw825g06c1	0	0	1	1	1	1	1	1	0	1	1	0	1	1	0	0	0	0	1	0	1	1	0	1	1	1	1	1	1	1	1	1	1	1	1		12611	11959	12194	12094	12832
Bacteria	Actinobacteria	Actinobacteria	Actinomycetales	Corynebacteriaceae	Corynebacterium	unclassified	36974	FJ672852.1 gg_id:511331 Synecology primary and secondary habitats Escherichia coli O157:H7 feedlot surface MARC beef cattle feedlot	1	0	0	0	1	0	1	1	0	0	1	0	1	1	1	1	1	0	1	0	0	1	0	1	0	1	1	1	1	1	1	1	1	1	1		12130	11247	11842	11022	12234
Bacteria	Actinobacteria	Actinobacteria	Actinomycetales	Corynebacteriaceae	Corynebacterium	unclassified	37231	FJ675287.1 gg_id:526391 Synecology primary and secondary habitats Escherichia coli O157:H7 feedlot surface MARC beef cattle feedlot	1	1	1	0	1	1	1	1	0	1	1	0	1	1	1	1	1	0	1	0	0	1	0	1	0	1	1	1	1	1	1	1	1	0	1		12539	11941	12133	11807	12600
Bacteria	Actinobacteria	Actinobacteria	Actinomycetales	Gordoniaceae	Gordonia	unclassified	37623	GQ047214.1 gg_id:422220 Topographical and Temporal Human Skin Microbiome skin buttock clone nbw1010a10c1	0	0	1	1	1	1	1	0	1	1	1	0	1	1	1	1	1	0	1	0	1	0	1	0	1	1	1	1	1	1	1	0	1	1	1		12577	12159	12751	12683	12827
Bacteria	Actinobacteria	Actinobacteria	Actinomycetales	Corynebacteriaceae	unclassified	unclassified	38028	GQ053083.1 gg_id:447552 Topographical and Temporal Human Skin Microbiome skin axillary vault clone nbw1082a05c1	1	0	0	1	0	0	1	1	0	1	1	0	1	1	0	1	1	0	1	1	1	1	1	1	0	1	1	0	1	1	0	0	1	1	1		12365	12433	12143	12401	12481
Bacteria	Actinobacteria	Actinobacteria	Actinomycetales	Streptomycetaceae	Streptomyces	unclassified	39650	EU214953.1 gg_id:274700 Streptomyces sp. str. CNS-730_SD06_MAR2	1	0	1	0	0	0	1	1	0	1	1	0	1	1	1	1	0	0	1	0	1	0	0	1	1	1	0	1	1	1	1	1	1	1	1		12506	11729	12198	11829	12725
Bacteria	Actinobacteria	Actinobacteria	Actinomycetales	Streptomycetaceae	Streptomyces	unclassified	39732	AY207599.1 gg_id:101288 Streptomyces scabiei str. KACC 20222	0	1	0	1	1	1	1	1	0	1	1	0	1	1	1	1	1	0	1	0	0	1	0	1	0	1	1	0	1	0	1	1	1	0	1		12761	11787	12279	12267	12564
Bacteria	Actinobacteria	Actinobacteria	Actinomycetales	Corynebacteriaceae	Corynebacterium	unclassified	32390	GQ066339.1 gg_id:416631 Topographical and Temporal Human Skin Microbiome skin popliteal fossa clone nbw468c10c1	1	0	0	1	1	0	1	1	1	0	1	0	1	1	0	1	1	0	1	0	0	1	1	1	1	1	1	1	1	0	0	1	1	0	1		12378	12146	12243	12121	12575
Bacteria	Actinobacteria	Actinobacteria	Actinomycetales	Corynebacteriaceae	Corynebacterium	unclassified	32683	GQ038398.1 gg_id:441225 Topographical and Temporal Human Skin Microbiome skin toe web space clone nbu384h05c1	1	0	1	1	1	1	1	1	1	1	1	1	1	1	1	1	1	0	1	0	1	0	1	1	0	1	1	1	1	0	0	1	1	0	1		12203	12126	12385	12960	12635
Bacteria	Actinobacteria	Actinobacteria	Actinomycetales	Corynebacteriaceae	Corynebacterium	unclassified	33538	GQ013317.1 gg_id:496349 Topographical and Temporal Human Skin Microbiome skin axillary vault clone nbw804c06c1	1	0	1	1	1	1	1	1	1	1	1	1	1	1	1	1	1	0	1	0	1	0	1	1	0	1	1	1	1	0	0	1	1	0	1		12205	12126	12385	13152	12634
Bacteria	Actinobacteria	Actinobacteria	Actinomycetales	Corynebacteriaceae	Corynebacterium	unclassified	34708	GQ054051.1 gg_id:443956 Topographical and Temporal Human Skin Microbiome skin buttock clone nbw1097h11c1	1	1	1	1	1	1	0	1	0	1	1	1	0	1	0	0	0	1	1	1	1	1	1	1	0	1	1	1	1	1	0	1	1	0	1		13251	12853	13171	12802	13529
Bacteria	Actinobacteria	Actinobacteria	Actinomycetales	Corynebacteriaceae	Corynebacterium	unclassified	34928	GQ097460.1 gg_id:436740 Topographical and Temporal Human Skin Microbiome skin popliteal fossa clone nbw395e02c1	1	0	0	0	1	1	1	1	0	1	1	0	1	1	1	1	1	0	1	0	0	1	0	1	0	1	1	1	1	0	0	1	1	0	1		12462	12056	12281	11874	12674
Bacteria	Actinobacteria	Actinobacteria	Actinomycetales	Corynebacteriaceae	Corynebacterium	unclassified	35819	GQ014906.1 gg_id:494760 Topographical and Temporal Human Skin Microbiome skin axillary vault clone nbw813f09c1	1	1	1	1	1	1	0	1	0	1	1	1	0	1	0	0	0	1	1	1	1	1	1	1	0	1	1	1	1	1	0	1	1	0	1		13252	12853	13171	12994	13528
Bacteria	Actinobacteria	Actinobacteria	Actinomycetales	Corynebacteriaceae	Corynebacterium	unclassified	36770	FJ671229.1 gg_id:529499 Synecology primary and secondary habitats Escherichia coli O157:H7 feedlot surface MARC beef cattle feedlot	1	1	0	1	1	1	0	1	0	1	1	1	1	1	1	0	1	1	0	1	0	1	0	0	0	1	1	1	1	0	1	1	0	1	0		12739	12751	12612	12565	12815
Bacteria	Actinobacteria	Actinobacteria	Actinomycetales	Corynebacteriaceae	Corynebacterium	unclassified	36781	GQ044312.1 gg_id:484626 Topographical and Temporal Human Skin Microbiome skin toe web space clone nbw974f04c1	0	0	0	0	0	0	1	1	0	1	1	0	1	1	1	1	1	0	0	1	0	1	0	1	0	1	1	1	1	1	1	1	1	1	1		11752	11572	11628	11004	12019
Bacteria	Actinobacteria	Actinobacteria	Actinomycetales	Corynebacteriaceae	Corynebacterium	unclassified	37139	GQ066077.1 gg_id:453400 Topographical and Temporal Human Skin Microbiome skin popliteal fossa clone nbw465c05c1	0	0	1	0	1	1	1	1	0	1	1	0	1	1	0	0	0	0	1	0	1	1	0	1	1	1	1	1	1	1	1	1	1	1	1		12577	11795	12105	11956	12761
Bacteria	Actinobacteria	Actinobacteria	Actinomycetales	Mycobacteriaceae	Mycobacterium	unclassified	37726	AM749747.1 gg_id:240515 Isolation ing candidate division soils New Zealand steam-affected geothermal soil clone Tik_01	1	1	0	0	1	0	1	1	0	1	1	0	1	1	1	1	1	0	1	0	0	1	0	1	1	1	1	1	1	0	1	1	1	0	1		12283	11814	11912	11503	12518
Bacteria	Actinobacteria	Actinobacteria	Actinomycetales	Streptomycetaceae	Streptomyces	unclassified	38506	EU521697.1 gg_id:262538 Streptomyces aureoversilis S49-1	0	0	1	0	1	1	1	1	0	1	1	0	0	1	1	1	0	0	1	0	0	0	1	1	1	1	1	1	1	1	0	0	1	1	1		12336	12036	12638	12264	12812
Bacteria	Actinobacteria	Actinobacteria	Actinomycetales	Streptomycetaceae	Streptomyces	unclassified	38643	EU828544.1 gg_id:562973 Streptomyces scabiei str. 14	0	0	0	0	1	0	1	1	0	1	1	0	1	1	1	1	1	0	1	1	1	1	1	0	0	1	1	1	1	1	1	1	1	0	1		12437	11974	12276	12009	12609
Bacteria	Actinobacteria	Actinobacteria	Actinomycetales	Intrasporangiaceae	unclassified	unclassified	40688	AM936449.1 gg_id:574141 Dynamics during identified and SSU libraries pilot-scale bioremediation process hydrocarbon-contaminated soil clone CM38C6	1	0	0	0	1	0	1	1	0	0	1	0	1	1	1	1	1	0	1	0	0	1	0	1	1	1	1	1	1	0	1	1	1	0	1		12222	11654	11727	11423	12654
Bacteria	Actinobacteria	Actinobacteria	Actinomycetales	Corynebacteriaceae	Corynebacterium	unclassified	31660	GQ050614.1 gg_id:409775 Topographical and Temporal Human Skin Microbiome skin umbilicus clone nbu488b04c1	0	1	0	1	1	0	1	1	1	0	1	0	0	0	0	1	0	1	0	1	0	0	1	1	1	1	1	1	1	1	1	1	1	1	1		13000	13023	13184	13095	13248
Bacteria	Actinobacteria	Actinobacteria	Actinomycetales	Corynebacteriaceae	Corynebacterium	unclassified	32722	GQ038325.1 gg_id:411998 Topographical and Temporal Human Skin Microbiome skin toe web space clone nbu383e11c1	0	0	0	0	1	1	1	1	0	1	1	0	1	1	1	1	1	0	1	1	1	1	0	1	0	1	1	1	1	0	1	1	1	0	1		11762	11445	11460	11737	13138
Bacteria	Actinobacteria	Actinobacteria	Actinomycetales	Corynebacteriaceae	Corynebacterium	unclassified	36678	GQ034265.1 gg_id:435695 Topographical and Temporal Human Skin Microbiome skin retroauricular crease clone nbu352h06c1	1	0	1	0	1	1	1	1	0	0	1	0	1	1	0	1	1	0	1	0	0	1	0	1	1	1	1	1	1	0	1	1	1	0	1		12719	11814	12346	11777	12721
Bacteria	Actinobacteria	Actinobacteria	Actinomycetales	Mycobacteriaceae	Mycobacterium	unclassified	37392	FJ382254.1 gg_id:510153 Potentially pathogenic and air stem cell transplant summer hospital shower water BMT unit clone 4S_3d10	1	0	0	0	1	0	1	1	0	0	1	1	1	1	1	1	1	0	1	0	0	1	0	1	1	1	1	0	1	0	1	1	1	0	0		12114	11306	11857	11525	12296
Bacteria	Actinobacteria	Actinobacteria	Actinomycetales	Corynebacteriaceae	unclassified	unclassified	38020	GQ083591.1 gg_id:452623 Topographical and Temporal Human Skin Microbiome skin alar crease clone nbw250h04c1	1	0	0	0	1	0	1	1	0	0	1	0	1	1	1	1	1	0	1	0	0	1	0	1	1	1	1	1	1	1	1	1	1	1	1		12076	11485	11692	11867	12451
Bacteria	Actinobacteria	Actinobacteria	Actinomycetales	Microbacteriaceae	Agromyces	unclassified	39225	AF503917.1 gg_id:85975 Agromyces albus str. VKM Ac-1800	1	0	0	0	1	1	1	1	0	1	1	0	1	1	1	1	1	0	1	0	0	1	0	1	0	1	1	1	1	0	1	1	1	0	1		12189	11579	11664	11936	12424
Bacteria	Actinobacteria	Actinobacteria	Actinomycetales	Nocardioidaceae	Actinopolymorpha	unclassified	39828	EU706350.1 gg_id:340457 Actinopolymorpha sp. str. YIM 48868	1	1	1	0	1	0	1	1	0	0	1	0	0	1	1	0	1	0	1	0	0	1	0	1	1	1	1	1	1	0	1	0	1	0	1		12068	11832	12029	11433	12533
Bacteria	Actinobacteria	Actinobacteria	Actinomycetales	Micrococcaceae	Arthrobacter	unclassified	40586	EF127626.1 gg_id:206672 Fossil Genes and Microbes Entombed Oldest Ice on Earth ice clone DLE004I	1	1	1	0	1	0	1	0	0	1	1	0	0	1	1	1	1	0	1	1	0	1	0	1	1	1	1	1	1	0	1	1	1	0	1		12182	12050	12050	11849	12390
Bacteria	Actinobacteria	Actinobacteria	Actinomycetales	Micrococcaceae	Arthrobacter	unclassified	40821	EU465747.1 gg_id:301915 argali sheep feces clone AS2_aao34f04	1	1	0	0	1	0	1	1	0	0	1	0	1	1	1	1	1	0	1	0	0	1	0	1	0	1	1	1	1	0	1	1	1	0	1		12345	11895	11930	11389	12266
Bacteria	Actinobacteria	Actinobacteria	Actinomycetales	Corynebacteriaceae	Corynebacterium	unclassified	29201	GQ031564.1 gg_id:453600 Topographical and Temporal Human Skin Microbiome skin toe web space clone nbw886g01c1	1	0	1	1	1	1	1	1	0	1	1	0	1	1	0	1	1	0	1	0	1	0	1	1	1	1	1	1	1	0	0	1	1	0	1		12421	12192	12551	12846	12619
Bacteria	Actinobacteria	Actinobacteria	Actinomycetales	Corynebacteriaceae	Corynebacterium	unclassified	31320	GQ062813.1 gg_id:427808 Topographical and Temporal Human Skin Microbiome skin interdigital web space clone nbw36e07c1	0	0	1	1	1	1	0	1	0	1	1	1	1	1	1	1	1	0	1	0	1	0	0	1	0	1	1	0	1	1	1	1	1	1	1		11746	11536	12106	12214	12231
Bacteria	Actinobacteria	Actinobacteria	Actinomycetales	Corynebacteriaceae	Corynebacterium	unclassified	31581	GQ075702.1 gg_id:425846 Topographical and Temporal Human Skin Microbiome skin toe web space clone nbw172d04c1	0	1	0	1	1	0	1	0	1	1	1	0	0	0	0	0	0	1	1	1	1	0	1	1	0	1	1	1	1	1	0	0	0	1	1		13344	13127	13395	13282	13632
Bacteria	Actinobacteria	Actinobacteria	Actinomycetales	Corynebacteriaceae	Corynebacterium	unclassified	32650	GQ016090.1 gg_id:493577 Topographical and Temporal Human Skin Microbiome skin gluteal crease clone nbw820h12c1	1	0	0	0	1	1	0	1	0	1	1	0	1	0	0	1	0	0	1	0	1	1	0	1	0	1	1	1	1	1	0	1	1	1	1		12225	11270	11546	11737	12421
Bacteria	Actinobacteria	Actinobacteria	Actinomycetales	Corynebacteriaceae	Corynebacterium	unclassified	32852	GQ025558.1 gg_id:447958 Topographical and Temporal Human Skin Microbiome skin antecubital fossa clone nbw890e09c1	0	0	0	0	1	0	1	1	0	1	1	0	1	1	0	1	1	0	1	0	0	1	0	1	0	1	1	1	1	1	1	1	1	1	1		12209	11412	11837	11574	12427
Bacteria	Actinobacteria	Actinobacteria	Actinomycetales	Corynebacteriaceae	Corynebacterium	unclassified	32857	GQ061963.1 gg_id:380326 Topographical and Temporal Human Skin Microbiome skin umbilicus clone nbw26d12c1	0	0	0	0	1	0	1	1	0	0	1	1	1	1	1	1	1	0	1	0	0	1	0	1	0	1	1	0	1	0	1	1	1	0	1		11925	11424	11791	11525	12296
Bacteria	Actinobacteria	Actinobacteria	Actinomycetales	Corynebacteriaceae	Corynebacterium	unclassified	33649	GQ100119.1 gg_id:407179 Topographical and Temporal Human Skin Microbiome skin nare clone nbw478b07c1	1	0	1	1	1	0	0	0	0	0	1	0	0	1	0	1	1	1	1	1	0	1	0	1	0	1	0	0	1	1	1	1	1	1	1		12460	12520	12337	12121	12595
Bacteria	Actinobacteria	Actinobacteria	Actinomycetales	Corynebacteriaceae	Corynebacterium	unclassified	34124	GQ014872.1 gg_id:494794 Topographical and Temporal Human Skin Microbiome skin axillary vault clone nbw813c09c1	0	0	0	0	1	0	1	1	0	0	1	0	1	1	1	1	1	0	1	0	0	1	0	1	0	1	1	0	1	1	1	1	1	1	1		11990	11261	11800	11654	12224
Bacteria	Actinobacteria	Actinobacteria	Actinomycetales	Corynebacteriaceae	Corynebacterium	unclassified	36948	GQ064935.1 gg_id:444199 Topographical and Temporal Human Skin Microbiome skin buttock clone nbw81b01c1	1	0	0	0	0	1	1	0	1	1	1	0	1	1	0	1	1	1	1	1	1	0	1	0	0	1	0	1	1	1	1	1	1	1	1		12925	12948	13131	13240	13092
Bacteria	Actinobacteria	Actinobacteria	Actinomycetales	Intrasporangiaceae	Knoellia	Knoellia subterranea	40346	AY167851.1 gg_id:77483 Knoellia sinensis str. SAFR-013	0	0	0	0	1	0	1	1	0	0	1	0	1	1	1	0	0	0	1	1	0	1	0	1	1	1	1	1	1	0	1	1	1	0	1		11960	11606	11716	11146	12551
Bacteria	Actinobacteria	Actinobacteria	Actinomycetales	Sanguibacteraceae	unclassified	unclassified	40565	FJ675290.1 gg_id:525081 Synecology primary and secondary habitats Escherichia coli O157:H7 feedlot surface MARC beef cattle feedlot	1	1	1	0	1	0	1	1	0	0	0	0	1	1	1	1	1	1	1	1	0	0	1	1	0	1	0	0	1	0	1	1	1	1	1		12467	11742	12304	12238	12677
Bacteria	Actinobacteria	Actinobacteria	Actinomycetales	ACK-M1	unclassified	unclassified	40894	EU117795.1 gg_id:246865 Ecology Freshwater Actinobacteria acI Lineage lake epilimnion clone LA1E10	0	0	0	0	1	0	1	1	0	0	1	0	1	1	1	1	1	0	1	0	0	1	0	1	0	1	1	1	1	0	1	1	1	0	1		11899	10975	11797	11151	12173
Bacteria	Actinobacteria	Actinobacteria	Actinomycetales	Thermomonosporaceae	Actinomadura	Actinomadura vinacea	41968	AF134070.1 gg_id:26732 Actinomadura vinacea str. JCM 3325T	0	1	1	0	1	0	1	1	0	0	1	0	1	1	1	1	1	0	1	0	0	1	0	1	0	1	1	1	1	0	1	1	1	0	1		12028	11843	11993	11763	12440
Bacteria	Actinobacteria	Actinobacteria	Actinomycetales	Corynebacteriaceae	Corynebacterium	unclassified	28942	GQ054998.1 gg_id:423058 Topographical and Temporal Human Skin Microbiome skin inguinal crease clone nbw1112c11c1	1	0	1	0	1	0	1	1	0	1	1	0	1	1	1	1	1	0	1	0	1	1	1	1	1	1	1	1	1	0	0	1	1	0	1		12242	12194	12537	12876	12715
Bacteria	Actinobacteria	Actinobacteria	Actinomycetales	Corynebacteriaceae	Corynebacterium	unclassified	28961	GQ010132.1 gg_id:499533 Topographical and Temporal Human Skin Microbiome skin toe web space clone nbw783b12c1	0	0	1	1	1	0	1	1	0	1	1	0	0	0	0	0	0	0	1	0	1	1	0	1	1	1	1	1	1	1	1	1	1	1	1		12778	12262	12367	12132	13045
Bacteria	Actinobacteria	Actinobacteria	Actinomycetales	Corynebacteriaceae	Corynebacterium	unclassified	31655	GQ033899.1 gg_id:391597 Topographical and Temporal Human Skin Microbiome skin retroauricular crease clone nbu348b11c1	1	0	0	0	1	0	1	1	0	0	1	0	1	1	1	1	1	0	0	0	0	1	0	1	0	1	1	0	1	1	1	1	1	1	1		12194	11255	11400	11529	12285
Bacteria	Actinobacteria	Actinobacteria	Actinomycetales	Corynebacteriaceae	Corynebacterium	unclassified	32017	GQ015228.1 gg_id:494437 Topographical and Temporal Human Skin Microbiome skin palm clone nbw765h11c1	0	0	0	0	1	1	1	1	0	0	1	0	1	1	1	1	1	0	0	0	0	1	0	1	0	1	1	1	1	1	0	0	1	1	1		12512	11197	11701	11313	12374
Bacteria	Actinobacteria	Actinobacteria	Actinomycetales	Frankiaceae	Frankia	unclassified	38101	AJ408873.1 gg_id:41130 Frankia sp. MgI5	1	1	1	0	1	0	1	1	0	0	1	0	1	1	1	0	0	0	1	1	0	1	0	1	1	1	1	1	1	0	1	1	1	0	1		12189	12038	12120	11428	12342
Bacteria	Actinobacteria	Actinobacteria	Actinomycetales	Corynebacteriaceae	unclassified	unclassified	38432	GQ003556.1 gg_id:506106 Topographical and Temporal Human Skin Microbiome skin alar crease clone nbu54d06c1	1	0	0	0	1	0	1	1	0	0	1	0	1	1	1	1	1	0	0	0	0	1	0	1	1	1	1	1	1	0	1	1	1	0	1		12157	11629	11424	11314	12309
Bacteria	Actinobacteria	Actinobacteria	Actinomycetales	Cellulomonadaceae	unclassified	unclassified	39882	EF520362.1 gg_id:234186 structure lakes: what controls ? acid-impacted lake clone ADK-MOh02-65	0	0	1	0	1	0	1	1	0	1	1	0	1	1	1	0	1	1	0	1	1	1	0	1	0	1	0	1	1	1	0	1	1	1	0		12532	12486	12595	11981	12982
Bacteria	Actinobacteria	Actinobacteria	Actinomycetales	ACK-M1	unclassified	unclassified	40369	EU117596.1 gg_id:255636 Ecology Freshwater Actinobacteria acI Lineage lake epilimnion clone CL1D7	0	0	1	1	1	0	0	1	1	1	1	0	0	0	1	0	1	0	1	0	1	0	0	0	0	0	1	1	1	1	1	1	1	0	1		12159	12233	12455	12053	12894
Bacteria	Actinobacteria	Actinobacteria	Actinomycetales	Corynebacteriaceae	Corynebacterium	unclassified	29480	GQ005284.1 gg_id:504379 Topographical and Temporal Human Skin Microbiome skin toe web space clone nbu76b10c1	0	0	0	0	1	1	1	0	0	1	1	0	1	1	1	0	1	0	1	0	0	0	0	0	0	1	1	0	1	1	1	1	1	1	1		11933	11328	11764	11715	12439
Bacteria	Actinobacteria	Actinobacteria	Actinomycetales	Corynebacteriaceae	Corynebacterium	unclassified	32688	GQ070040.1 gg_id:375697 Topographical and Temporal Human Skin Microbiome skin buttock clone nbw244h07c1	1	0	1	0	1	0	1	1	0	0	1	0	1	1	1	1	1	0	1	0	0	1	0	1	0	1	1	1	1	0	0	1	1	0	1		12047	12078	12257	12083	12319
Bacteria	Actinobacteria	Actinobacteria	Actinomycetales	Corynebacteriaceae	Corynebacterium	unclassified	32925	GQ113693.1 gg_id:416561 Topographical and Temporal Human Skin Microbiome skin volar forearm clone nbw634g05c1	0	0	0	0	1	0	1	0	0	1	1	0	1	1	0	1	1	1	0	1	0	0	1	0	0	1	1	1	1	1	0	1	1	1	1		13114	13076	13370	13178	13446
Bacteria	Actinobacteria	Actinobacteria	Actinomycetales	Corynebacteriaceae	Corynebacterium	unclassified	33359	GQ087768.1 gg_id:381008 Topographical and Temporal Human Skin Microbiome skin antecubital fossa clone nbw306h07c1	0	0	1	1	1	1	1	1	0	1	1	0	1	1	0	0	0	0	0	0	1	1	0	0	0	1	1	1	1	0	0	1	1	1	1		12461	11906	12283	12391	12987
Bacteria	Actinobacteria	Actinobacteria	Actinomycetales	Corynebacteriaceae	Corynebacterium	unclassified	34246	GQ083980.1 gg_id:446214 Topographical and Temporal Human Skin Microbiome skin nare clone nbw256e07c1	0	1	0	0	1	0	0	1	0	1	1	0	1	1	1	1	1	0	1	0	1	1	0	0	0	1	1	1	1	0	1	1	1	0	1		12050	11766	11822	11955	12591
Bacteria	Actinobacteria	Actinobacteria	Actinomycetales	Corynebacteriaceae	Corynebacterium	unclassified	36354	GQ003846.1 gg_id:505814 Topographical and Temporal Human Skin Microbiome skin nare clone nbu58a11c1	0	0	1	0	1	0	1	0	0	1	1	0	0	1	0	1	1	0	1	0	0	1	1	0	0	1	1	1	1	1	1	1	1	1	1		12575	12593	12665	12417	12771
Bacteria	Actinobacteria	Actinobacteria	Actinomycetales	Corynebacteriaceae	Corynebacterium	unclassified	36542	GQ080828.1 gg_id:467782 Topographical and Temporal Human Skin Microbiome skin axillary vault clone nbw1192b04c1	0	0	0	0	0	0	1	1	0	0	1	0	1	1	1	1	1	0	0	0	0	1	0	1	1	1	1	0	1	1	1	1	1	1	0		11318	11040	11290	10672	11660
Bacteria	Actinobacteria	Actinobacteria	Actinomycetales	Corynebacteriaceae	Corynebacterium	unclassified	36852	FJ675563.1 gg_id:528695 Synecology primary and secondary habitats Escherichia coli O157:H7 feedlot surface MARC beef cattle feedlot	0	0	0	0	1	0	1	1	0	1	1	0	1	0	0	0	1	0	0	0	0	1	0	1	1	1	1	1	1	0	1	1	1	1	1		12106	11906	11830	11307	12342
Bacteria	Actinobacteria	Actinobacteria	Actinomycetales	Corynebacteriaceae	unclassified	unclassified	37413	GQ050070.1 gg_id:442260 Topographical and Temporal Human Skin Microbiome skin occiput clone nbu482f02c1	0	0	1	1	1	1	0	1	1	1	0	0	0	1	0	0	1	1	0	1	1	1	1	1	0	0	0	1	1	1	0	1	1	1	1		13496	13467	13244	13285	13537
Bacteria	Actinobacteria	Actinobacteria	Actinomycetales	Mycobacteriaceae	Mycobacterium	Mycobacterium llatzerense	37496	FJ382118.1 gg_id:538954 Potentially pathogenic and air stem cell transplant summer hospital shower water BMT unit clone 4S_1e01	0	0	0	0	1	0	1	1	0	0	1	0	0	1	1	1	1	0	1	0	0	1	0	1	0	1	1	0	1	1	1	1	1	0	0		12173	11187	11614	11244	12214
Bacteria	Actinobacteria	Actinobacteria	Actinomycetales	Microbacteriaceae	Agromyces	unclassified	39733	AB023359.1 gg_id:12181 Agromyces bracchium str. IFO 16238	0	0	0	0	0	0	1	1	0	0	1	0	1	1	1	1	1	0	0	0	0	1	0	1	0	1	1	0	1	1	1	1	1	1	1		11896	11060	11292	11084	11992
Bacteria	Actinobacteria	Actinobacteria	Actinomycetales	Propionibacteriaceae	Propionibacterium	unclassified	40379	GQ045670.1 gg_id:447050 Topographical and Temporal Human Skin Microbiome skin volar forearm clone nbw989a12c1	0	0	0	0	1	0	0	1	0	1	1	0	1	1	1	1	1	0	1	0	0	0	0	1	0	0	1	1	0	1	1	0	1	1	1		12295	12017	12008	11506	12466
Bacteria	Actinobacteria	Actinobacteria	Actinomycetales	Micrococcaceae	Arthrobacter	unclassified	40703	DQ298160.1 gg_id:144051 Micrococcus sp. SWM_Isolation_2	0	1	1	0	1	0	0	0	1	1	0	0	0	1	1	1	1	1	1	0	0	1	0	0	0	0	1	1	0	1	1	1	1	0	1		12439	12124	12397	11915	12619
Bacteria	Actinobacteria	Actinobacteria	Actinomycetales	Micrococcaceae	Arthrobacter	unclassified	40945	EU466469.1 gg_id:289890 bighorn sheep feces clone BH2_aao24c02	1	0	1	0	1	0	1	1	0	0	1	0	1	1	1	0	0	0	1	0	0	1	0	1	1	1	1	1	1	0	0	1	1	0	1		12336	11983	12133	11091	12243
Bacteria	Actinobacteria	Actinobacteria	Actinomycetales	Intrasporangiaceae	unclassified	unclassified	40976	EU669598.1 gg_id:343748 soil clone S11-12	1	0	0	0	1	0	1	1	0	0	1	0	1	1	1	1	1	0	0	0	0	1	0	1	0	1	1	0	1	0	1	1	1	0	1		12095	11308	11688	11473	12472
Bacteria	Actinobacteria	Actinobacteria	Actinomycetales	Thermomonosporaceae	Actinoallomurus	Actinoallomurus iriomotensis	41172	AB364586.1 gg_id:247510 Actinomadura sp. str. TT 02-47 (=NBRC 103685)	0	1	0	0	0	0	1	1	0	0	1	0	1	1	1	0	0	0	1	1	0	1	0	1	0	1	1	1	1	0	1	1	0	0	1		12015	12052	11957	10915	11744
Bacteria	Actinobacteria	Actinobacteria	Actinomycetales	Microbacteriaceae	Microbacterium	unclassified	41740	EU362174.1 gg_id:356171 Microbacterium sp. str. C1	0	0	1	0	0	0	1	1	1	1	1	0	0	0	0	0	0	1	1	1	1	0	1	1	1	1	0	1	1	0	0	0	1	1	0		12652	12575	12498	12443	12753
Bacteria	Actinobacteria	Actinobacteria	Actinomycetales	Microbacteriaceae	Microbacterium	unclassified	41753	EU463262.1 gg_id:300958 naked mole-rat feces clone molerat_aai72e07	1	0	0	0	0	0	1	1	0	0	1	0	1	1	1	1	1	0	0	0	0	1	0	1	0	1	1	0	1	0	1	1	1	0	1		12061	11061	11098	11301	12015
Bacteria	Actinobacteria	Actinobacteria	Actinomycetales	Corynebacteriaceae	Corynebacterium	unclassified	30066	GQ048163.1 gg_id:459928 Topographical and Temporal Human Skin Microbiome skin inguinal crease clone nbu457c05c1	0	0	1	1	1	1	1	0	1	1	1	0	0	0	0	1	1	1	1	1	1	0	1	0	0	1	0	1	1	0	0	0	1	0	1		13024	13059	13115	12906	13297
Bacteria	Actinobacteria	Actinobacteria	Actinomycetales	Corynebacteriaceae	Corynebacterium	unclassified	30421	GQ028911.1 gg_id:388200 Topographical and Temporal Human Skin Microbiome skin plantar heel clone nbw857e07c1	0	0	0	0	0	0	1	1	0	0	1	0	1	1	1	1	1	0	0	0	0	1	0	1	0	1	1	0	1	1	1	1	1	1	0		11918	10721	11178	11052	11934
Bacteria	Actinobacteria	Actinobacteria	Actinomycetales	Corynebacteriaceae	Corynebacterium	unclassified	33131	GQ026334.1 gg_id:373103 Topographical and Temporal Human Skin Microbiome skin external auditory canal clone nbw839g01c1	0	0	0	1	1	1	1	1	0	1	1	1	1	1	1	1	1	0	1	0	1	1	0	1	0	1	1	0	1	0	1	1	1	0	0		12020	10978	11470	12379	12444
Bacteria	Actinobacteria	Actinobacteria	Actinomycetales	Corynebacteriaceae	Corynebacterium	unclassified	33801	GQ087084.1 gg_id:387281 Topographical and Temporal Human Skin Microbiome skin gluteal crease clone nbw353b12c1	0	1	1	1	1	0	1	0	0	1	1	0	1	1	1	0	1	1	1	1	1	0	1	0	1	0	0	1	1	0	0	1	0	0	0		12871	12265	12374	12766	13347
Bacteria	Actinobacteria	Actinobacteria	Actinomycetales	Corynebacteriaceae	Corynebacterium	unclassified	35021	GQ042392.1 gg_id:454053 Topographical and Temporal Human Skin Microbiome skin nare clone nbw939g06c1	0	0	0	0	1	0	1	0	0	0	1	0	1	1	0	1	1	1	1	1	0	1	0	0	0	1	1	1	1	0	0	1	1	0	1		12619	12722	12808	12593	12938
Bacteria	Actinobacteria	Actinobacteria	Actinomycetales	Corynebacteriaceae	Corynebacterium	unclassified	36137	GQ042583.1 gg_id:396772 Topographical and Temporal Human Skin Microbiome skin external auditory canal clone nbw942a07c1	1	0	1	1	1	1	0	1	0	1	1	0	0	1	0	0	1	1	1	1	1	0	1	0	0	0	1	1	0	1	0	1	0	0	1		13256	12878	13200	12782	13478
Bacteria	Actinobacteria	Actinobacteria	Actinomycetales	Corynebacteriaceae	Corynebacterium	unclassified	36828	GQ071129.1 gg_id:378198 Topographical and Temporal Human Skin Microbiome skin axillary vault clone nbw184c12c1	0	1	0	1	0	0	0	1	1	1	0	0	1	1	1	0	1	0	1	0	1	0	0	0	1	0	1	1	0	0	0	0	1	1	1		12542	12168	12507	12625	12990
Bacteria	Actinobacteria	Actinobacteria	Actinomycetales	Corynebacteriaceae	Corynebacterium	unclassified	36992	GQ076718.1 gg_id:393892 Topographical and Temporal Human Skin Microbiome skin axillary vault clone nbw735d06c1	0	0	1	0	1	0	1	1	1	1	0	0	1	1	1	1	1	0	1	0	1	0	0	1	0	1	1	1	1	0	1	1	1	1	1		12143	12064	12285	12024	12692
Bacteria	Actinobacteria	Actinobacteria	Actinomycetales	Corynebacteriaceae	Corynebacterium	unclassified	37099	GQ015917.1 gg_id:493750 Topographical and Temporal Human Skin Microbiome skin inguinal crease clone nbw770g11c1	0	0	0	1	1	0	1	1	0	1	1	0	1	1	1	1	1	0	1	0	1	1	0	1	0	1	1	1	1	0	0	1	1	0	1		12014	11371	11768	12112	12575
Bacteria	Actinobacteria	Actinobacteria	Actinomycetales	Streptomycetaceae	Streptomyces	unclassified	39041	EU364839.1 gg_id:330781 Streptomyces lavendulae str. Y7	0	0	1	1	1	0	1	1	0	1	1	0	1	1	1	0	1	1	0	1	1	1	0	0	0	0	1	1	1	1	1	1	1	0	0		12836	12265	12593	12561	13150
Bacteria	Actinobacteria	Actinobacteria	Actinomycetales	Streptomycetaceae	Streptomyces	unclassified	39666	EU124775.1 gg_id:245293 Streptomyces caelestis str. JS-7	0	0	1	1	1	1	0	1	0	1	1	0	1	1	0	0	0	1	0	1	1	1	1	0	0	1	1	1	1	1	0	1	0	1	1		12823	12633	12976	12624	13041
Bacteria	Actinobacteria	Actinobacteria	Actinomycetales	Propionibacteriaceae	unclassified	unclassified	40107	AM697132.1 gg_id:222046 sequencing libraries indoor dust clone BF0002B082	0	0	1	0	1	0	1	1	0	1	1	0	0	0	1	0	0	0	1	0	1	1	0	1	0	1	1	1	1	0	0	0	1	0	1		12188	11670	12000	11616	12799
Bacteria	Actinobacteria	Actinobacteria	Actinomycetales	Streptomycetaceae	Streptomyces	Streptomyces tanashiensis	40129	EU570537.1 gg_id:260010 Streptomyces narbonensis str. 173444	0	0	0	0	1	0	1	1	0	0	1	0	1	1	1	1	1	0	0	0	0	1	0	1	0	1	1	0	1	0	1	1	1	0	1		12106	11435	11751	11518	12358
Bacteria	Actinobacteria	Actinobacteria	Actinomycetales	ACK-M1	unclassified	unclassified	40244	EU117813.1 gg_id:241892 Ecology Freshwater Actinobacteria acI Lineage lake epilimnion clone LT1A9	0	0	0	0	1	1	0	1	0	0	1	0	1	1	1	1	1	0	1	0	0	1	0	0	0	0	1	1	0	1	0	1	1	0	1		12218	11907	12351	12096	12341
Bacteria	Actinobacteria	Actinobacteria	Actinomycetales	Micrococcaceae	Arthrobacter	unclassified	40577	EU465703.1 gg_id:298378 argali sheep feces clone AS2_aao33g09	1	0	0	0	1	0	1	1	0	0	1	0	1	1	1	0	0	0	1	0	0	1	0	1	1	1	1	1	1	0	0	0	1	0	1		12118	11616	11754	11125	12234
Bacteria	Actinobacteria	Actinobacteria	Actinomycetales	Propionibacteriaceae	Propionibacterium	Propionibacterium acnes	40635	GQ060511.1 gg_id:436699 Topographical and Temporal Human Skin Microbiome skin glabella clone nbw02f06c1	1	0	1	1	1	1	1	1	0	1	1	0	0	1	1	0	1	0	0	0	0	1	0	0	0	1	1	0	1	0	1	1	1	0	1		12150	11657	11989	12386	12372
Bacteria	Actinobacteria	Actinobacteria	Actinomycetales	Micrococcaceae	Arthrobacter	unclassified	40785	EU466584.1 gg_id:289914 argali sheep feces clone AS3_aao18a03	0	0	1	1	1	1	1	0	0	1	1	0	0	1	0	1	1	1	1	1	0	0	1	0	1	1	0	1	1	0	1	1	1	0	1		12734	12899	13071	13008	13097
Bacteria	Actinobacteria	Actinobacteria	Actinomycetales	Micromonosporaceae	unclassified	unclassified	41761	AB047515.1 gg_id:51864 Actinoplanes violaceus str. IFO 14458T	0	1	1	1	1	0	0	0	1	1	1	0	1	1	1	0	1	1	1	1	0	1	0	0	0	0	1	1	0	1	0	0	1	1	0		13028	13053	13052	12854	13287
Bacteria	Actinobacteria	Actinobacteria	Actinomycetales	Corynebacteriaceae	Corynebacterium	unclassified	28464	GQ034944.1 gg_id:383236 Topographical and Temporal Human Skin Microbiome skin glabella clone nbu329h08c1	1	0	1	0	1	0	1	1	0	0	1	0	1	1	0	1	1	0	1	0	0	1	0	0	0	0	1	0	1	0	1	1	1	0	0		12364	11682	12004	11584	12710
Bacteria	Actinobacteria	Actinobacteria	Actinomycetales	Corynebacteriaceae	Corynebacterium	unclassified	28547	GQ016032.1 gg_id:493634 Topographical and Temporal Human Skin Microbiome skin gluteal crease clone nbw820d01c1	0	0	0	0	1	0	1	0	1	1	1	0	1	1	0	1	1	1	0	1	1	0	0	1	0	1	0	1	1	0	0	1	1	1	1		13107	12841	13112	13493	13446
Bacteria	Actinobacteria	Actinobacteria	Actinomycetales	Corynebacteriaceae	Corynebacterium	unclassified	28882	GQ019977.1 gg_id:489689 Topographical and Temporal Human Skin Microbiome skin nare clone nbu201e08c1	1	0	0	0	1	0	1	1	0	0	1	0	1	1	0	0	1	0	1	0	0	1	0	1	0	1	1	0	1	0	0	1	1	0	0		12312	11347	11772	11516	12362
Bacteria	Actinobacteria	Actinobacteria	Actinomycetales	Corynebacteriaceae	Corynebacterium	unclassified	28989	GQ036679.1 gg_id:393363 Topographical and Temporal Human Skin Microbiome skin inguinal crease clone nbu367f01c1	0	0	0	0	1	1	1	1	0	1	1	0	0	1	1	1	1	0	1	0	0	1	0	1	0	1	1	1	1	0	0	1	1	0	1		12128	11780	11904	11976	12881
Bacteria	Actinobacteria	Actinobacteria	Actinomycetales	Corynebacteriaceae	Corynebacterium	unclassified	29243	GQ075679.1 gg_id:441004 Topographical and Temporal Human Skin Microbiome skin toe web space clone nbw172b03c1	0	0	0	0	1	0	1	1	0	1	1	0	1	1	0	1	1	0	1	0	0	0	1	1	0	1	1	1	1	1	0	1	1	1	1		11973	12156	12447	12362	12357
Bacteria	Actinobacteria	Actinobacteria	Actinomycetales	Corynebacteriaceae	Corynebacterium	unclassified	30060	GQ064277.1 gg_id:448126 Topographical and Temporal Human Skin Microbiome skin axillary vault clone nbw69a09c1	1	0	1	1	0	1	1	1	0	0	1	0	0	1	0	0	0	0	0	1	1	1	0	1	1	1	1	1	1	1	0	1	0	0	1		12746	12333	12401	12146	13070
Bacteria	Actinobacteria	Actinobacteria	Actinomycetales	Corynebacteriaceae	Corynebacterium	unclassified	30941	GQ036229.1 gg_id:391845 Topographical and Temporal Human Skin Microbiome skin palm clone nbu361g03c1	0	1	0	0	1	1	0	0	0	1	1	0	0	1	1	0	1	1	1	1	1	0	1	0	0	0	0	0	1	0	0	1	1	1	1		12576	12854	12801	12606	12947
Bacteria	Actinobacteria	Actinobacteria	Actinomycetales	Corynebacteriaceae	Corynebacterium	unclassified	31584	GQ029538.1 gg_id:397033 Topographical and Temporal Human Skin Microbiome skin occiput clone nbw862f12c1	0	0	0	1	1	1	1	1	0	0	1	0	1	1	0	1	1	1	1	1	1	1	0	1	0	1	1	1	1	0	0	1	0	0	1		12690	12165	12240	12445	12941
Bacteria	Actinobacteria	Actinobacteria	Actinomycetales	Corynebacteriaceae	Corynebacterium	unclassified	31593	GQ100277.1 gg_id:440048 Topographical and Temporal Human Skin Microbiome skin nare clone nbw480a10c1	1	0	0	0	0	0	1	1	0	0	1	0	1	1	0	1	1	0	1	0	0	0	0	0	0	1	0	1	1	1	1	1	1	1	1		12284	11604	12137	11497	12487
Bacteria	Actinobacteria	Actinobacteria	Actinomycetales	Corynebacteriaceae	Corynebacterium	unclassified	32231	GQ022483.1 gg_id:487185 Topographical and Temporal Human Skin Microbiome skin axillary vault clone nbu313d06c1	0	0	0	0	1	0	1	0	1	1	1	0	0	0	0	0	1	1	1	1	1	0	1	0	1	1	0	1	1	0	1	1	0	1	1		12975	12756	13026	13477	13286
Bacteria	Actinobacteria	Actinobacteria	Actinomycetales	Corynebacteriaceae	Corynebacterium	unclassified	32234	GQ048187.1 gg_id:398830 Topographical and Temporal Human Skin Microbiome skin inguinal crease clone nbu457h02c1	0	0	0	0	1	1	0	1	0	0	1	0	1	1	1	1	1	0	1	0	0	1	0	0	0	1	1	1	1	0	0	0	1	0	1		12484	11614	11804	11721	12666
Bacteria	Actinobacteria	Actinobacteria	Actinomycetales	Corynebacteriaceae	Corynebacterium	unclassified	33744	GQ033745.1 gg_id:384374 Topographical and Temporal Human Skin Microbiome skin nare clone nbu338e03c1	0	0	0	1	1	0	0	1	0	0	1	0	0	1	0	1	1	0	1	0	0	1	0	1	0	1	1	1	1	1	1	1	0	1	1		12512	12288	12289	12093	12835
Bacteria	Actinobacteria	Actinobacteria	Actinomycetales	Corynebacteriaceae	Corynebacterium	unclassified	35030	GQ013416.1 gg_id:496250 Topographical and Temporal Human Skin Microbiome skin axillary vault clone nbw805d11c1	1	0	1	1	1	1	0	0	0	1	1	0	0	1	0	0	1	1	1	1	1	0	1	0	0	0	1	1	0	1	0	1	0	0	1		13257	12878	13201	12974	13478
Bacteria	Actinobacteria	Actinobacteria	Actinomycetales	Corynebacteriaceae	Corynebacterium	unclassified	35240	GQ015028.1 gg_id:494638 Topographical and Temporal Human Skin Microbiome skin axillary vault clone nbw815b02c1	1	1	0	0	0	0	1	1	0	1	1	0	0	1	0	1	0	1	1	1	1	0	1	0	1	1	0	0	1	1	0	0	1	1	1		12585	12749	13013	12737	12942
Bacteria	Actinobacteria	Actinobacteria	Actinomycetales	Corynebacteriaceae	Corynebacterium	unclassified	35965	GQ003850.1 gg_id:505812 Topographical and Temporal Human Skin Microbiome skin nare clone nbu58b05c1	0	0	0	0	1	0	1	0	0	1	1	0	0	1	1	1	1	0	0	0	0	1	0	0	0	1	1	1	1	1	1	1	1	1	0		12313	12014	11868	11667	12320
Bacteria	Actinobacteria	Actinobacteria	Actinomycetales	Nocardiaceae	Rhodococcus	unclassified	37670	GU256288.1 gg_id:548520 Rhodococcus erythropolis str. CMGCZ	0	0	0	0	1	1	1	1	0	1	0	0	0	0	1	1	0	1	1	1	1	1	1	1	1	1	1	1	1	1	0	0	0	1	1		12995	12753	12792	13166	13126
Bacteria	Actinobacteria	Actinobacteria	Actinomycetales	Streptomycetaceae	Streptomyces	unclassified	39226	DQ826593.1 gg_id:164623 Streptomyces albidoflavus	1	0	0	0	1	0	1	1	0	0	1	0	0	1	1	0	1	0	1	0	0	1	0	0	0	1	1	0	1	0	1	1	1	0	1		12166	11238	11555	11502	12279
Bacteria	Actinobacteria	Actinobacteria	Actinomycetales	Micrococcaceae	Micrococcus	Micrococcus luteus	39946	DQ125716.1 gg_id:130481 uranium contaminated soil clone AKAU3812	0	1	0	0	1	0	0	0	0	0	1	0	1	1	1	0	1	0	1	0	0	1	1	1	1	1	1	1	1	1	1	1	1	0	1		11487	11967	11531	12060	12192
Bacteria	Actinobacteria	Actinobacteria	Actinomycetales	Micrococcaceae	Arthrobacter	unclassified	40701	EU465751.1 gg_id:290457 argali sheep feces clone AS2_aao34f10	1	1	0	0	0	0	1	1	0	0	1	0	1	1	0	0	0	0	1	0	0	1	0	1	1	1	1	0	1	0	0	1	1	0	0		12132	11756	11813	11427	12010
Bacteria	Actinobacteria	Actinobacteria	Actinomycetales	Streptosporangiaceae	Nonomuraea	unclassified	41898	FJ157184.1 gg_id:337753 Nonomuraea sp. str. YIM 61105	1	1	1	0	1	1	0	1	1	1	1	0	1	1	0	1	0	0	1	1	1	0	0	0	0	1	1	1	0	0	0	0	0	0	1		12641	12286	12457	12314	12779
Bacteria	Actinobacteria	Actinobacteria	Actinomycetales	Streptosporangiaceae	Nonomuraea	unclassified	42211	FJ830615.1 gg_id:537520 Nonomuraea sp. str. 51191	1	1	1	0	1	1	1	1	0	0	1	0	1	1	0	1	1	0	1	0	0	0	0	0	0	1	1	1	0	0	0	0	0	0	1		12302	11780	11988	11902	12590
Bacteria	Actinobacteria	Actinobacteria	Actinomycetales	Corynebacteriaceae	Corynebacterium	unclassified	28856	GQ028542.1 gg_id:385209 Topographical and Temporal Human Skin Microbiome skin interdigital web space clone nbw855f10c1	0	0	0	1	1	0	1	1	0	1	1	1	1	1	0	1	1	0	1	0	1	1	0	1	0	1	1	0	1	0	0	1	1	0	1		11863	11344	11779	12518	12490
Bacteria	Actinobacteria	Actinobacteria	Actinomycetales	Corynebacteriaceae	Corynebacterium	unclassified	28952	GQ036749.1 gg_id:435900 Topographical and Temporal Human Skin Microbiome skin inguinal crease clone nbu368d08c1	0	0	0	0	1	0	1	1	0	1	0	0	1	1	1	0	1	0	1	0	1	1	0	0	0	1	0	1	1	0	1	1	1	0	1		12041	11500	11854	11866	12728
Bacteria	Actinobacteria	Actinobacteria	Actinomycetales	Corynebacteriaceae	Corynebacterium	unclassified	29820	GQ050866.1 gg_id:376977 Topographical and Temporal Human Skin Microbiome skin nare clone nbu440b01c1	1	0	0	0	1	0	1	1	0	0	1	1	1	1	1	1	1	0	0	0	0	1	0	1	0	1	1	0	1	0	0	1	1	0	0		12284	11435	11622	11573	12281
Bacteria	Actinobacteria	Actinobacteria	Actinomycetales	Corynebacteriaceae	Corynebacterium	unclassified	30751	GQ028600.1 gg_id:410411 Topographical and Temporal Human Skin Microbiome skin interdigital web space clone nbw856e01c1	0	0	0	0	0	0	1	1	0	1	1	1	1	1	1	1	1	0	1	0	0	1	0	1	0	1	1	0	1	0	1	1	1	0	1		11517	11195	11932	11957	12071
Bacteria	Actinobacteria	Actinobacteria	Actinomycetales	Corynebacteriaceae	Corynebacterium	unclassified	33847	GQ033665.1 gg_id:449784 Topographical and Temporal Human Skin Microbiome skin nare clone nbu337c09c1	0	0	0	0	1	1	1	1	0	0	1	0	1	1	0	1	1	0	1	0	1	1	0	1	0	1	1	1	1	0	1	1	1	0	1		11485	11492	11269	11698	13135
Bacteria	Actinobacteria	Actinobacteria	Actinomycetales	Corynebacteriaceae	Corynebacterium	unclassified	33862	GQ003784.1 gg_id:505878 Topographical and Temporal Human Skin Microbiome skin nare clone nbu57c06c1	0	0	0	1	1	0	1	0	0	1	1	0	1	1	1	1	1	0	1	0	1	1	0	0	0	0	0	1	1	0	0	1	1	0	0		12131	11513	11400	12056	12734
Bacteria	Actinobacteria	Actinobacteria	Actinomycetales	Corynebacteriaceae	Corynebacterium	unclassified	35788	GQ042485.1 gg_id:377773 Topographical and Temporal Human Skin Microbiome skin nare clone nbw940g11c1	0	0	0	0	1	1	1	1	0	1	1	0	1	1	1	1	1	0	1	0	0	1	0	1	0	1	1	1	1	0	0	0	1	0	1		11973	11777	11867	11582	12698
Bacteria	Actinobacteria	Actinobacteria	Actinomycetales	Corynebacteriaceae	Corynebacterium	unclassified	37181	FJ671115.1 gg_id:530951 Synecology primary and secondary habitats Escherichia coli O157:H7 feedlot surface MARC beef cattle feedlot	1	0	0	0	1	0	0	1	0	0	1	0	1	1	0	1	1	1	0	1	0	1	0	1	0	1	0	1	1	0	1	1	0	0	1		12320	11534	11925	11373	12303
Bacteria	Actinobacteria	Actinobacteria	Actinomycetales	Corynebacteriaceae	unclassified	unclassified	37609	GQ049776.1 gg_id:447767 Topographical and Temporal Human Skin Microbiome skin occiput clone nbu481c08c1	1	1	0	0	0	0	1	1	0	1	0	0	0	1	0	1	1	0	1	1	0	1	0	1	1	1	0	0	0	0	1	1	1	0	1		12477	11741	11598	11460	12364
Bacteria	Actinobacteria	Actinobacteria	Actinomycetales	Actinosynnemataceae	Lentzea	Lentzea albidocapillata	37729	NR_028760.1 gg_id:578419 Lentzea californiensis str. NRRL B-16137	0	0	0	0	1	1	1	1	0	1	1	0	0	1	0	0	1	0	0	0	0	1	0	0	0	0	1	1	1	1	0	0	1	0	1		12464	11607	11887	12056	12439
Bacteria	Actinobacteria	Actinobacteria	Actinomycetales	Corynebacteriaceae	unclassified	unclassified	38457	GQ010861.1 gg_id:498804 Topographical and Temporal Human Skin Microbiome skin alar crease clone nbw740a04c1	0	0	0	0	1	0	1	1	0	1	1	0	0	1	0	1	1	0	0	0	0	1	0	0	0	1	1	1	1	0	1	1	0	0	0		12452	11672	11861	11307	12498
Bacteria	Actinobacteria	Actinobacteria	Actinomycetales	Microbacteriaceae	Agromyces	unclassified	38524	AY618217.2 gg_id:100282 Agromyces lapidis str. CD55	0	0	0	0	0	0	1	0	0	0	1	0	1	1	0	1	1	0	1	0	0	1	0	1	0	1	1	1	1	1	1	1	0	1	0		11397	11353	11476	10742	12096
Bacteria	Actinobacteria	Actinobacteria	Actinomycetales	Streptomycetaceae	Streptomyces	Streptomyces acidiscabies	39707	AB258461.1 gg_id:157832 Streptomyces acidiscabies	0	0	0	1	1	1	0	1	0	1	1	0	0	1	0	0	1	0	1	1	1	1	0	0	0	0	1	1	0	0	0	0	1	0	1		12832	13107	12929	13038	13173
Bacteria	Actinobacteria	Actinobacteria	Actinomycetales	Micrococcaceae	Kocuria	Kocuria marina	40405	EU537145.1 gg_id:282622 profile human microbiota antecubital fossa (inner elbow) skin clone nbt68d10	1	0	0	0	0	0	1	1	0	0	1	1	1	1	1	1	1	0	0	0	0	1	0	1	0	1	1	0	1	0	1	1	1	0	0		12185	11217	11460	11399	12019
Bacteria	Actinobacteria	Actinobacteria	Actinomycetales	Micrococcaceae	Arthrobacter	unclassified	40583	EU466556.1 gg_id:297032 argali sheep feces clone AS3_aao17e08	1	1	1	0	1	0	1	1	0	0	1	0	1	1	1	0	0	0	1	0	0	1	0	0	0	1	1	0	1	0	0	0	1	0	0		12065	11817	12170	11069	12187
Bacteria	Actinobacteria	Actinobacteria	Actinomycetales	Micrococcaceae	Arthrobacter	unclassified	40966	EU466304.1 gg_id:302254 bighorn sheep feces clone BH2_aao21f06	0	0	0	0	1	0	1	1	0	0	1	0	1	1	1	0	0	0	0	0	0	1	0	1	0	1	1	0	1	0	1	1	1	0	0		11802	11197	11434	11094	12228
Bacteria	Actinobacteria	Actinobacteria	Actinomycetales	ACK-M1	unclassified	unclassified	41021	EU117776.1 gg_id:249545 Ecology Freshwater Actinobacteria acI Lineage lake epilimnion clone ME7G10	0	0	0	0	1	1	1	1	0	1	1	0	1	1	1	1	1	0	1	0	1	1	0	1	0	1	1	1	1	0	0	0	1	0	1		11974	11638	11741	11943	12683
Bacteria	Actinobacteria	Actinobacteria	Actinomycetales	Streptosporangiaceae	Nonomuraea	unclassified	41276	AF277196.1 gg_id:41992 Nonomuraea asiatica	0	0	0	0	1	0	1	1	0	0	1	1	1	1	1	1	1	0	0	0	0	0	0	0	0	1	1	1	1	1	0	1	0	1	1		11973	11564	11945	11714	12285
Bacteria	Actinobacteria	Actinobacteria	Actinomycetales	Microbacteriaceae	Cryocola	unclassified	41592	EU918730.1 gg_id:306034 Leifsonia aquatica str. PBCC8	1	1	0	1	1	1	0	1	1	1	1	0	1	0	0	1	1	0	0	0	1	1	0	0	0	0	1	1	0	0	0	1	0	0	1		12742	12497	12705	12684	13106
Bacteria	Actinobacteria	Actinobacteria	Actinomycetales	Corynebacteriaceae	Corynebacterium	unclassified	28913	GQ016635.1 gg_id:493032 Topographical and Temporal Human Skin Microbiome skin gluteal crease clone nbw823h01c1	0	0	0	1	1	1	1	1	0	1	1	0	0	1	0	0	0	0	1	0	1	1	0	1	0	1	1	1	1	0	0	1	1	0	1		12281	12227	12425	12441	12992
Bacteria	Actinobacteria	Actinobacteria	Actinomycetales	Corynebacteriaceae	Corynebacterium	unclassified	29767	GQ028344.1 gg_id:375054 Topographical and Temporal Human Skin Microbiome skin gluteal crease clone nbw915g01c1	0	0	0	1	1	1	1	1	0	0	1	0	1	1	1	1	1	0	1	0	0	1	0	1	0	1	1	0	1	0	0	1	1	0	1		11829	11186	11508	12062	12296
Bacteria	Actinobacteria	Actinobacteria	Actinomycetales	Corynebacteriaceae	Corynebacterium	unclassified	30164	GQ025586.1 gg_id:465626 Topographical and Temporal Human Skin Microbiome skin antecubital fossa clone nbw890h11c1	0	0	0	0	0	0	1	1	0	0	1	0	1	1	1	1	1	0	0	0	0	1	0	1	0	1	1	0	1	1	1	1	1	1	0		11294	11020	11557	11173	12116
Bacteria	Actinobacteria	Actinobacteria	Actinomycetales	Corynebacteriaceae	Corynebacterium	unclassified	30466	GQ052297.1 gg_id:440831 Topographical and Temporal Human Skin Microbiome skin buttock clone nbu533h05c1	0	0	0	1	1	0	1	1	1	1	1	0	0	0	0	0	0	0	1	1	1	1	0	0	0	1	1	0	1	1	0	1	1	0	1		13165	12985	13092	13005	13306
Bacteria	Actinobacteria	Actinobacteria	Actinomycetales	Corynebacteriaceae	Corynebacterium	unclassified	31823	GQ009996.1 gg_id:499669 Topographical and Temporal Human Skin Microbiome skin toe web space clone nbw781f09c1	0	0	1	1	0	0	0	1	1	1	0	0	1	1	0	0	1	1	0	1	1	0	1	1	0	1	0	0	1	1	0	1	1	1	1		13403	13461	13500	13372	13693
Bacteria	Actinobacteria	Actinobacteria	Actinomycetales	Corynebacteriaceae	Corynebacterium	unclassified	33706	GQ077706.1 gg_id:370500 Topographical and Temporal Human Skin Microbiome skin inguinal crease clone nbw1160a08c1	1	0	0	0	1	0	1	1	0	1	1	0	1	0	0	0	1	0	1	0	0	0	0	1	0	0	1	1	1	1	1	1	1	1	1		12169	11527	11653	11740	12375
Bacteria	Actinobacteria	Actinobacteria	Actinomycetales	Corynebacteriaceae	Corynebacterium	unclassified	34318	GQ056289.1 gg_id:466671 Topographical and Temporal Human Skin Microbiome skin external auditory canal clone nbw1048h04c1	0	0	0	0	0	0	0	0	0	0	0	1	1	1	1	1	1	0	0	0	0	1	0	1	0	0	1	1	1	1	1	1	1	1	1		11818	10360	11420	10921	11619
Bacteria	Actinobacteria	Actinobacteria	Actinomycetales	Corynebacteriaceae	Corynebacterium	unclassified	36510	GQ040165.1 gg_id:382469 Topographical and Temporal Human Skin Microbiome skin manubrium clone nbw950h04c1	0	0	1	1	1	1	1	1	0	1	1	0	0	1	1	1	0	1	1	1	1	0	0	0	0	0	1	1	0	0	0	0	0	0	1		12767	12311	12630	12109	12958
Bacteria	Actinobacteria	Actinobacteria	Actinomycetales	Corynebacteriaceae	unclassified	unclassified	37877	GQ010344.1 gg_id:499321 Topographical and Temporal Human Skin Microbiome skin glabella clone nbw736e05c1	0	0	0	1	0	0	1	1	0	1	0	0	0	0	0	1	1	0	1	1	1	1	1	0	0	0	0	0	0	1	1	1	0	1	1		12928	12329	12320	12552	12751
Bacteria	Actinobacteria	Actinobacteria	Actinomycetales	Corynebacteriaceae	unclassified	unclassified	38281	GQ041811.1 gg_id:389968 Topographical and Temporal Human Skin Microbiome skin glabella clone nbw932h10c1	0	0	1	1	0	1	0	0	0	1	0	0	0	1	0	1	1	1	1	1	1	0	1	1	1	0	0	1	0	1	1	1	0	1	1		13092	12616	12740	12530	12998
Bacteria	Actinobacteria	Actinobacteria	Actinomycetales	Nocardioidaceae	unclassified	unclassified	38519	GQ088428.1 gg_id:414150 Topographical and Temporal Human Skin Microbiome skin volar forearm clone nbw312g05c1	1	0	0	0	1	0	1	1	0	1	1	0	1	1	1	1	1	0	0	0	0	1	0	1	0	1	1	1	1	0	0	1	1	0	1		12057	11235	11434	11296	12391
Bacteria	Actinobacteria	Actinobacteria	Actinomycetales	Nocardioidaceae	unclassified	unclassified	38861	GQ043925.1 gg_id:431801 Topographical and Temporal Human Skin Microbiome skin plantar heel clone nbw972h09c1	0	0	0	0	0	0	1	1	0	0	1	0	1	1	1	1	0	0	1	0	0	1	0	1	0	1	0	1	1	0	0	1	0	0	1		11979	11536	11628	10564	11695
Bacteria	Actinobacteria	Actinobacteria	Actinomycetales	Micrococcaceae	Arthrobacter	unclassified	40394	EU182882.1 gg_id:238119 Micrococcus sp. str. MH54	0	0	0	0	0	0	1	1	0	0	1	0	0	1	1	0	0	0	1	0	0	1	0	1	1	1	1	1	1	0	0	0	1	0	0		11920	11282	11932	10256	11615
Bacteria	Actinobacteria	Actinobacteria	Actinomycetales	Microbacteriaceae	Microbacterium	Microbacterium saperdae	41794	NR_024637.1 gg_id:556222 Microbacterium saperdae str. IFO 15038	0	0	0	0	1	0	1	1	0	0	1	0	1	1	1	1	1	0	0	0	0	1	0	0	0	0	1	0	0	0	1	1	1	0	1		12059	11401	11687	11532	12251
Bacteria	Actinobacteria	Actinobacteria	Actinomycetales	Corynebacteriaceae	Corynebacterium	unclassified	36381	GQ006538.1 gg_id:503125 Topographical and Temporal Human Skin Microbiome skin gluteal crease clone nbu84f08c1	0	0	0	0	1	0	1	1	0	1	1	0	1	1	1	0	1	0	1	0	0	1	0	1	0	1	1	0	1	0	0	1	1	0	1		12160	11319	11608	11308	12356
Bacteria	Actinobacteria	Actinobacteria	Actinomycetales	Corynebacteriaceae	Corynebacterium	unclassified	36472	GQ112822.1 gg_id:401591 Topographical and Temporal Human Skin Microbiome skin nare clone nbw588f12c1	0	0	0	0	1	0	1	0	0	1	1	0	0	1	0	1	1	0	0	0	1	1	0	0	0	1	1	1	1	1	1	1	1	1	1		12897	11674	12073	12559	12954
Bacteria	Actinobacteria	Actinobacteria	Actinomycetales	Corynebacteriaceae	Corynebacterium	unclassified	36759	GQ068520.1 gg_id:372529 Topographical and Temporal Human Skin Microbiome skin nare clone nbw151f06c1	0	0	0	1	1	0	0	0	0	0	1	0	1	1	1	1	1	0	0	0	0	1	0	1	0	1	0	0	1	0	1	1	0	0	0		12404	11955	12146	12088	12832
Bacteria	Actinobacteria	Actinobacteria	Actinomycetales	Corynebacteriaceae	Corynebacterium	unclassified	36984	GQ076606.1 gg_id:465828 Topographical and Temporal Human Skin Microbiome skin axillary vault clone nbw734a05c1	0	0	0	0	1	0	1	0	0	0	1	0	0	1	0	0	1	0	1	0	0	0	0	1	0	0	1	1	1	0	0	1	1	0	1		12249	11427	11772	11040	12401
Bacteria	Actinobacteria	Actinobacteria	Actinomycetales	Corynebacteriaceae	Corynebacterium	unclassified	37183	GQ108608.1 gg_id:404657 Topographical and Temporal Human Skin Microbiome skin axillary vault clone nbw650a04c1	0	0	0	0	0	0	1	1	0	0	1	0	1	1	0	1	1	0	0	0	0	0	0	1	1	0	1	0	0	0	1	1	1	0	1		11870	11664	11752	11647	12018
Bacteria	Actinobacteria	Actinobacteria	Actinomycetales	Corynebacteriaceae	Corynebacterium	unclassified	37259	GQ087753.1 gg_id:440413 Topographical and Temporal Human Skin Microbiome skin antecubital fossa clone nbw306g01c1	1	0	0	0	1	0	1	1	0	0	1	1	1	1	0	0	0	0	0	0	0	1	0	1	0	1	1	0	1	0	0	0	1	0	0		12079	10859	11137	10761	12291
Bacteria	Actinobacteria	Actinobacteria	Actinomycetales	Corynebacteriaceae	unclassified	unclassified	38046	GQ053826.1 gg_id:448751 Topographical and Temporal Human Skin Microbiome skin axillary vault clone nbw1086d11c1	0	0	0	0	0	0	0	1	0	0	0	0	1	1	1	1	1	0	1	0	0	1	0	1	0	0	1	0	0	1	1	0	1	1	1		12025	11111	11595	11612	12276
Bacteria	Actinobacteria	Actinobacteria	Actinomycetales	Nocardioidaceae	Nocardioides	unclassified	39081	FM872909.1 gg_id:364520 occupant source house floor dust clone FB04E04	0	0	0	0	1	0	1	1	0	0	1	0	0	1	0	1	0	0	1	0	0	1	0	0	0	1	1	1	1	0	0	0	1	0	1		11795	11408	11551	11187	12214
Bacteria	Actinobacteria	Actinobacteria	Actinomycetales	Micrococcaceae	Arthrobacter	unclassified	40387	EF682999.1 gg_id:255347 Eastern Mediterranean atmosphere clone F27_9F_FL	0	0	1	1	1	1	0	1	0	1	1	0	0	0	0	1	0	1	1	0	1	1	0	0	0	0	0	1	1	0	0	0	1	0	1		12715	12556	12997	12525	12784
Bacteria	Actinobacteria	Actinobacteria	Actinomycetales	Propionibacteriaceae	Propionibacterium	unclassified	40457	GQ086271.1 gg_id:456275 Topographical and Temporal Human Skin Microbiome skin interdigital web space clone nbw287f08c1	0	1	0	0	0	0	1	1	0	0	1	0	1	1	1	0	0	0	0	0	0	1	0	1	0	1	1	1	0	1	1	1	1	1	0		11837	11754	11665	10805	12083
Bacteria	Actinobacteria	Actinobacteria	Actinomycetales	Streptosporangiaceae	Microbispora	Microbispora rosea	41313	AY445640.1 gg_id:101747 Microbispora sp. str. LM 164	0	1	0	0	1	0	0	1	1	1	0	1	1	0	0	1	0	1	0	0	1	1	1	1	0	1	0	0	0	1	0	0	0	0	1		13306	13566	13340	13295	13206
Bacteria	Actinobacteria	Actinobacteria	Actinomycetales	Microbacteriaceae	Microbacterium	Microbacterium lacticum	41796	AM292071.1 gg_id:255365 Microbacterium sp. zf-98-I	0	1	0	0	1	0	1	1	0	0	1	0	0	1	1	0	1	0	1	0	0	1	0	0	0	1	1	1	1	0	0	1	1	0	1		12241	11712	11954	11853	12322
Bacteria	Actinobacteria	Actinobacteria	Actinomycetales	Corynebacteriaceae	Corynebacterium	unclassified	28806	GQ077342.1 gg_id:371064 Topographical and Temporal Human Skin Microbiome skin inguinal crease clone nbw1158a03c1	0	0	0	0	1	0	1	0	0	1	1	0	1	1	1	1	1	0	1	0	1	1	0	1	0	1	1	0	1	0	0	1	1	0	0		11746	11561	11844	12387	12177
Bacteria	Actinobacteria	Actinobacteria	Actinomycetales	Corynebacteriaceae	Corynebacterium	unclassified	28867	GQ022157.1 gg_id:487511 Topographical and Temporal Human Skin Microbiome skin volar forearm clone nbu302h09c1	0	0	1	0	1	0	1	1	0	1	1	0	1	1	1	1	0	0	1	0	0	1	0	1	0	1	1	0	1	0	0	1	1	0	0		12111	11918	12032	11726	12288
Bacteria	Actinobacteria	Actinobacteria	Actinomycetales	Corynebacteriaceae	Corynebacterium	unclassified	33300	GQ055972.1 gg_id:414112 Topographical and Temporal Human Skin Microbiome skin nare clone nbw1042d03c1	1	0	0	0	1	0	1	1	0	1	1	0	0	0	0	0	1	0	1	0	0	1	0	0	0	1	1	1	1	0	0	1	1	0	1		12121	11395	11768	11889	12665
Bacteria	Actinobacteria	Actinobacteria	Actinomycetales	Corynebacteriaceae	Corynebacterium	unclassified	33848	GQ004481.1 gg_id:505182 Topographical and Temporal Human Skin Microbiome skin nare clone nbu59a08c1	0	0	0	0	1	0	0	0	0	0	1	0	1	1	1	1	1	0	0	0	0	1	0	0	0	1	0	0	1	1	0	1	1	1	1		13060	12530	12546	12904	13108
Bacteria	Actinobacteria	Actinobacteria	Actinomycetales	Corynebacteriaceae	Corynebacterium	unclassified	34389	GQ031037.1 gg_id:463170 Topographical and Temporal Human Skin Microbiome skin toe web space clone nbw887c04c1	0	1	1	1	0	0	0	1	1	1	0	0	0	1	0	0	0	1	1	1	1	0	1	0	1	0	0	1	0	1	0	0	0	1	0		13554	13585	13779	13616	13777
Bacteria	Actinobacteria	Actinobacteria	Actinomycetales	Corynebacteriaceae	Corynebacterium	unclassified	35331	GQ046049.1 gg_id:392627 Topographical and Temporal Human Skin Microbiome skin volar forearm clone nbw993d05c1	0	1	0	1	1	0	0	1	0	1	1	0	0	1	1	0	0	0	1	0	0	1	0	0	0	0	0	1	1	1	0	1	1	1	1		12836	11705	11921	12064	12529
Bacteria	Actinobacteria	Actinobacteria	Actinomycetales	Corynebacteriaceae	Corynebacterium	unclassified	36867	GQ027928.1 gg_id:389685 Topographical and Temporal Human Skin Microbiome skin inguinal crease clone nbw851a06c1	0	0	0	0	1	0	1	0	0	0	1	0	0	1	0	1	1	0	1	0	0	1	0	0	0	1	1	0	1	1	1	1	1	0	0		12106	11641	11718	11554	12418
Bacteria	Actinobacteria	Actinobacteria	Actinomycetales	Corynebacteriaceae	Corynebacterium	unclassified	37068	GQ044234.1 gg_id:376016 Topographical and Temporal Human Skin Microbiome skin toe web space clone nbw973g08c1	0	0	0	0	1	0	1	0	0	1	1	0	1	1	1	0	1	1	0	0	0	0	0	1	0	1	0	0	1	0	0	1	1	0	1		12706	12867	13040	13343	13156
Bacteria	Actinobacteria	Actinobacteria	Actinomycetales	Corynebacteriaceae	Corynebacterium	unclassified	37376	FM873770.1 gg_id:358127 occupant source house mattress dust clone MA04D05	0	0	0	0	0	0	1	1	0	0	1	0	1	1	1	1	1	0	0	0	0	1	0	1	0	1	1	0	1	1	1	1	1	1	0		11243	10904	10557	11486	11897
Bacteria	Actinobacteria	Actinobacteria	Actinomycetales	Corynebacteriaceae	unclassified	unclassified	37494	GQ058255.1 gg_id:460139 Topographical and Temporal Human Skin Microbiome skin axillary vault clone nbw1078c12c1	0	0	0	1	1	0	1	1	0	1	1	0	1	1	0	1	1	0	0	0	1	1	0	1	0	1	1	0	1	0	0	1	1	0	0		11935	11392	11334	12235	12212
Bacteria	Actinobacteria	Actinobacteria	Actinomycetales	Nocardiaceae	Rhodococcus	unclassified	38394	DQ397663.1 gg_id:168347 Rhodococcus erythropolis str. Z6	0	0	0	0	0	0	1	1	0	0	1	0	1	1	1	1	1	0	0	0	0	0	0	1	0	1	1	0	1	1	1	1	0	1	0		12156	11294	11482	11675	11824
Bacteria	Actinobacteria	Actinobacteria	Actinomycetales	Nocardioidaceae	Nocardioides	Nocardioides oleivorans	38813	AJ698724.1 gg_id:103251 Nocardioides oleovorans str. DSM 16090 BAS3Type	0	0	0	0	0	0	1	1	0	0	1	0	1	1	1	0	0	0	0	0	0	1	0	1	0	1	1	0	1	0	0	1	0	0	0		11993	11478	11595	10870	11981
Bacteria	Actinobacteria	Actinobacteria	Actinomycetales	Streptomycetaceae	Streptacidiphilus	unclassified	39335	AY389139.1 gg_id:98108 Streptacidiphilus jiangxiensis str. 22202	0	0	0	0	0	0	1	1	0	0	1	0	0	1	1	0	1	0	0	0	0	1	0	1	1	1	1	1	1	0	0	1	1	0	1		11483	10822	11161	10692	12096
Bacteria	Actinobacteria	Actinobacteria	Actinomycetales	Streptomycetaceae	Streptomyces	Streptomyces cacaoi	39986	EU119207.1 gg_id:247947 Streptomyces sp. str. HBUM 49431	0	0	0	0	1	0	0	1	0	0	1	0	1	1	1	0	1	0	1	0	0	1	0	1	0	1	1	0	1	0	0	1	1	0	0		12308	11596	11604	11554	12387
Bacteria	Actinobacteria	Actinobacteria	Actinomycetales	Propionibacteriaceae	Propionibacterium	unclassified	40214	GQ060387.1 gg_id:403866 Topographical and Temporal Human Skin Microbiome skin antecubital fossa clone nbw50f09c1	0	0	0	0	0	0	0	1	0	0	1	0	1	1	1	0	1	0	0	0	0	0	0	1	0	0	1	0	0	1	1	0	1	1	0		11610	11654	11551	10813	12009
Bacteria	Actinobacteria	Actinobacteria	Actinomycetales	Propionibacteriaceae	Propionibacterium	unclassified	40333	GQ093411.1 gg_id:412498 Topographical and Temporal Human Skin Microbiome skin volar forearm clone nbw439c11c1	0	0	0	1	1	0	0	1	0	0	0	0	1	1	1	1	1	0	0	0	1	0	0	0	0	0	0	0	0	1	1	0	1	1	1		12690	12987	13047	12585	12842
Bacteria	Actinobacteria	Actinobacteria	Actinomycetales	Micrococcaceae	Sinomonas	unclassified	40561	DQ490462.1 gg_id:158249 Representation heterotrophic isolates respective libraries recent Hawaiian (<300 yr old) volcanic deposits clone KVD-1921-05	1	1	1	1	1	0	0	0	0	1	1	0	0	1	0	0	0	0	0	0	0	0	0	0	1	0	1	1	0	1	1	0	0	1	1		12298	12174	12356	12241	12579
Bacteria	Actinobacteria	Actinobacteria	Actinomycetales	Micromonosporaceae	unclassified	unclassified	41378	AY921724.1 gg_id:113702 farm soil clone AKYH579	0	0	0	0	1	0	1	1	0	0	1	0	1	1	1	1	1	0	0	0	0	1	0	1	0	1	1	1	1	0	1	1	1	0	0		11715	11554	11598	10803	12207
Bacteria	Actinobacteria	Actinobacteria	Actinomycetales	Microbacteriaceae	Microbacterium	unclassified	41556	EU362175.1 gg_id:355677 Microbacterium sp. str. C2(2008)	0	0	0	0	0	1	1	1	0	0	1	0	1	1	1	0	0	0	0	0	0	0	0	1	0	1	1	0	1	0	0	1	0	0	0		11632	11519	11701	11837	12108
Bacteria	Actinobacteria	Actinobacteria	Actinomycetales	Corynebacteriaceae	Corynebacterium	unclassified	29061	GQ005029.1 gg_id:504633 Topographical and Temporal Human Skin Microbiome skin toe web space clone nbu73d01c1	0	0	0	0	0	0	1	1	0	0	1	1	1	1	1	1	1	0	0	0	0	1	0	1	0	1	1	0	1	1	1	1	0	0	0		11870	11070	11448	11702	11980
Bacteria	Actinobacteria	Actinobacteria	Actinomycetales	Corynebacteriaceae	Corynebacterium	unclassified	29410	GQ044085.1 gg_id:399629 Topographical and Temporal Human Skin Microbiome skin occiput clone nbw1018g01c1	0	0	0	1	1	1	1	1	0	1	1	0	1	0	0	1	1	0	1	0	1	0	0	1	0	1	1	0	1	0	0	0	1	0	0		11578	11074	11781	12083	12251
Bacteria	Actinobacteria	Actinobacteria	Actinomycetales	Corynebacteriaceae	Corynebacterium	unclassified	33065	GQ077307.1 gg_id:413924 Topographical and Temporal Human Skin Microbiome skin inguinal crease clone nbw1157e06c1	0	0	0	0	1	0	1	0	0	1	0	0	1	1	0	1	1	0	0	0	1	0	1	1	1	1	0	1	1	0	0	0	1	0	1		13396	13103	13139	13245	13227
Bacteria	Actinobacteria	Actinobacteria	Actinomycetales	Corynebacteriaceae	Corynebacterium	unclassified	33637	GQ112477.1 gg_id:420122 Topographical and Temporal Human Skin Microbiome skin popliteal fossa clone nbw672d11c1	0	0	1	1	1	1	1	1	0	1	1	0	0	1	0	0	0	0	1	0	0	1	0	0	0	0	1	1	0	0	0	0	1	1	1		12527	11812	12311	12039	12784
Bacteria	Actinobacteria	Actinobacteria	Actinomycetales	Corynebacteriaceae	Corynebacterium	unclassified	35704	GQ042282.1 gg_id:435603 Topographical and Temporal Human Skin Microbiome skin nare clone nbw938d11c1	0	0	0	0	1	0	1	0	0	0	1	0	1	1	0	1	1	0	1	0	0	1	0	0	0	1	1	1	1	0	0	1	0	0	1		12217	12607	12628	12441	12417
Bacteria	Actinobacteria	Actinobacteria	Actinomycetales	Corynebacteriaceae	Corynebacterium	unclassified	37028	FJ674695.1 gg_id:526134 Synecology primary and secondary habitats Escherichia coli O157:H7 feedlot surface MARC beef cattle feedlot	0	1	0	0	0	0	0	1	0	0	1	0	1	1	1	0	1	0	0	0	0	1	0	0	0	1	1	0	1	0	1	1	1	0	0		12150	11843	11706	11446	12035
Bacteria	Actinobacteria	Actinobacteria	Actinomycetales	Cellulomonadaceae	unclassified	unclassified	37759	GU205310.1 gg_id:515585 unusual Microbial Venezuelan Tepui (Orthoquartzite) Cave: Dominance Chloroflexales group (RSC1) -Temperature Aphotic System sediment sampling site inside Roraima Sur Cave (orthoquartzite cave) clone RSC_LGE10	1	0	0	0	1	0	1	1	0	0	1	0	0	1	0	0	0	0	1	0	0	1	0	1	0	1	1	0	1	0	0	1	0	0	1		12730	11544	11673	10960	12238
Bacteria	Actinobacteria	Actinobacteria	Actinomycetales	Pseudonocardiaceae	Amycolatopsis	unclassified	37768	AF466097.1 gg_id:63970 Amycolatopsis sp. str. GY142	0	0	0	0	0	0	1	1	0	0	1	0	1	1	0	0	0	0	0	0	0	1	0	1	0	1	1	0	1	0	0	1	1	0	0		11468	10804	11122	10811	11790
Bacteria	Actinobacteria	Actinobacteria	Actinomycetales	Nocardiaceae	Nocardia	Nocardia beijingensis	37822	AF154129.1 gg_id:13609 Nocardia beijingensis str. AS4.1521T	0	0	0	0	1	0	1	0	0	1	1	0	0	0	0	0	1	1	1	0	1	0	0	0	0	1	1	1	1	0	1	1	1	0	1		12237	12060	12226	12558	12765
Bacteria	Actinobacteria	Actinobacteria	Actinomycetales	Microbacteriaceae	Agromyces	unclassified	39814	AY737778.1 gg_id:99366 Agromyces subbeticus str. z33	0	0	0	0	0	0	0	0	0	0	1	0	1	1	0	0	1	0	0	0	0	1	0	1	0	1	0	0	1	0	1	1	1	0	0		11519	11250	11344	11422	12086
Bacteria	Actinobacteria	Actinobacteria	Actinomycetales	Micrococcaceae	Arthrobacter	unclassified	40209	GQ009577.1 gg_id:500088 Topographical and Temporal Human Skin Microbiome skin plantar heel clone nbw778c10c1	0	0	0	0	0	0	1	1	0	0	1	1	1	1	1	1	1	0	0	0	0	1	0	1	0	1	0	0	1	1	1	1	0	1	0		11845	11544	11752	11812	11752
Bacteria	Actinobacteria	Actinobacteria	Actinomycetales	Microbacteriaceae	Microbacterium	Microbacterium kitamiense	41380	AB002639.1 gg_id:12245 deepest sea mud Mariana Trench clone	1	0	0	0	1	0	1	1	0	0	1	0	0	1	1	0	0	0	0	0	0	1	0	1	0	1	0	0	1	0	0	1	1	0	0		12074	11549	11846	11291	12177
Bacteria	Actinobacteria	Actinobacteria	Actinomycetales	Microbacteriaceae	unclassified	unclassified	41391	FM872885.1 gg_id:370085 occupant source house floor dust clone FB04B11	0	0	0	0	0	0	1	1	0	0	1	0	1	1	0	0	0	0	0	0	0	1	0	1	0	1	1	0	1	0	1	1	0	0	0		11293	10432	10556	10414	11777
Bacteria	Actinobacteria	Actinobacteria	Actinomycetales	Microbacteriaceae	Microbacterium	Microbacterium chocolatum	41454	AB004725.1 gg_id:12210 Microbacterium chocolatum str. IFO3758T	0	0	0	0	0	0	1	1	0	0	1	0	1	1	1	1	0	0	0	0	0	1	0	1	0	1	1	0	1	0	0	1	1	0	1		11450	10439	10539	10477	11987
Bacteria	Actinobacteria	Actinobacteria	Actinomycetales	Microbacteriaceae	Microbacterium	unclassified	41666	EU536536.1 gg_id:284708 profile human microbiota antecubital fossa (inner elbow) skin clone nbt215e10	0	0	0	0	0	0	1	1	0	0	1	0	1	1	1	1	1	0	1	0	0	1	0	1	0	1	1	0	1	0	0	1	1	0	1		11514	10893	11392	11467	11974
Bacteria	Actinobacteria	Actinobacteria	Actinomycetales	Microbacteriaceae	Microbacterium	Microbacterium chocolatum	41894	EU373394.1 gg_id:266098 Microbacterium chocolatum str. TPL17	0	0	0	0	0	0	1	1	0	0	1	0	1	1	1	0	0	0	0	0	0	1	0	1	0	1	1	0	1	0	0	0	0	0	0		11641	10999	11204	10917	11935
Bacteria	Actinobacteria	Actinobacteria	Actinomycetales	Corynebacteriaceae	Corynebacterium	unclassified	28622	GQ094998.1 gg_id:396373 Topographical and Temporal Human Skin Microbiome skin nare clone nbw376b08c1	0	0	1	1	1	0	0	1	0	1	1	0	0	1	0	0	0	1	0	1	1	0	1	0	0	1	0	0	1	1	0	0	1	1	0		12856	12452	12618	12536	13046
Bacteria	Actinobacteria	Actinobacteria	Actinomycetales	Corynebacteriaceae	Corynebacterium	unclassified	28849	GQ061964.1 gg_id:405989 Topographical and Temporal Human Skin Microbiome skin umbilicus clone nbw26e01c1	0	0	0	0	1	0	1	0	0	1	1	0	1	1	0	1	1	0	0	0	1	1	0	1	0	1	1	0	1	0	0	0	1	0	1		11930	11255	11610	12287	12642
Bacteria	Actinobacteria	Actinobacteria	Actinomycetales	Corynebacteriaceae	Corynebacterium	unclassified	28960	GQ053725.1 gg_id:383823 Topographical and Temporal Human Skin Microbiome skin toe web space clone nbu576a09c1	0	0	0	0	0	0	1	1	0	1	1	0	1	1	1	1	1	0	0	0	0	1	0	1	0	1	1	0	1	0	1	1	0	0	0		11968	11602	11552	11225	12007
Bacteria	Actinobacteria	Actinobacteria	Actinomycetales	Corynebacteriaceae	Corynebacterium	unclassified	30645	GQ030042.1 gg_id:401527 Topographical and Temporal Human Skin Microbiome skin glabella clone nbw866d01c1	0	0	0	0	0	0	0	1	0	0	1	0	1	1	1	1	1	0	0	0	0	1	0	1	0	1	1	0	1	1	1	1	0	1	0		11389	10183	10729	10047	11473
Bacteria	Actinobacteria	Actinobacteria	Actinomycetales	Corynebacteriaceae	Corynebacterium	unclassified	32264	GQ036617.1 gg_id:396098 Topographical and Temporal Human Skin Microbiome skin inguinal crease clone nbu366h02c1	0	0	1	1	0	0	0	0	0	0	0	0	0	0	0	0	0	1	1	1	1	1	1	1	1	0	0	1	1	1	0	1	1	0	1		12720	12608	12626	12386	12887
Bacteria	Actinobacteria	Actinobacteria	Actinomycetales	Corynebacteriaceae	Corynebacterium	unclassified	34660	GQ062820.1 gg_id:466079 Topographical and Temporal Human Skin Microbiome skin interdigital web space clone nbw36f04c1	0	0	0	0	0	0	1	0	0	0	1	0	1	1	1	1	1	0	0	0	0	1	0	0	0	0	1	0	1	1	1	1	1	1	1		11257	10836	11705	11636	11988
Bacteria	Actinobacteria	Actinobacteria	Actinomycetales	Corynebacteriaceae	Corynebacterium	unclassified	35945	GQ100333.1 gg_id:465883 Topographical and Temporal Human Skin Microbiome skin nare clone nbw480g07c1	0	0	0	0	0	0	0	1	0	0	0	0	1	1	1	1	1	0	0	0	0	1	0	1	0	1	1	0	1	1	1	1	0	0	0		11326	10160	10949	10416	11541
Bacteria	Actinobacteria	Actinobacteria	Actinomycetales	Corynebacteriaceae	Corynebacterium	unclassified	36757	GQ041435.1 gg_id:411607 Topographical and Temporal Human Skin Microbiome skin interdigital web space clone nbw966a05c1	0	0	0	1	0	0	0	1	1	0	0	0	1	0	0	1	0	0	1	0	1	0	0	0	0	0	0	0	0	1	0	1	1	1	1		12318	11814	12449	12488	12691
Bacteria	Actinobacteria	Actinobacteria	Actinomycetales	Corynebacteriaceae	Corynebacterium	unclassified	36825	GQ049686.1 gg_id:409787 Topographical and Temporal Human Skin Microbiome skin occiput clone nbu479g02c1	0	0	0	0	0	0	1	1	0	0	1	0	1	1	1	1	1	0	0	0	0	1	0	1	0	1	1	0	1	1	1	1	0	0	0		11781	11591	11856	11822	12004
Bacteria	Actinobacteria	Actinobacteria	Actinomycetales	Mycobacteriaceae	Mycobacterium	unclassified	38001	FJ380142.1 gg_id:365607 ornithogenic Ross Sea region Antarctica AB1 soil clone 1/5/6A	0	0	0	0	0	0	1	1	0	0	1	0	1	1	1	0	0	0	0	0	0	1	0	1	1	1	1	0	1	0	0	0	1	1	1		12151	11260	11276	10775	12012
Bacteria	Actinobacteria	Actinobacteria	Actinomycetales	Nocardiaceae	Rhodococcus	unclassified	38418	AF227864.1 gg_id:73846 Nocardia sp. str. 86349	0	0	0	0	1	0	1	1	0	0	1	0	1	1	1	1	0	0	0	0	0	1	0	1	0	1	0	0	1	0	0	0	1	1	0		11948	11483	11656	11550	12222
Bacteria	Actinobacteria	Actinobacteria	Actinomycetales	Streptomycetaceae	Streptomyces	unclassified	38464	EU570403.1 gg_id:272321 Streptomyces goshikiensis str. 173297	0	0	0	0	0	0	1	1	0	0	1	0	0	1	1	1	1	0	0	0	0	1	0	0	0	1	1	1	1	0	1	0	1	0	1		11452	10844	11274	11220	11673
Bacteria	Actinobacteria	Actinobacteria	Actinomycetales	Actinomycetaceae	Actinomyces	unclassified	39445	GQ004952.1 gg_id:504710 Topographical and Temporal Human Skin Microbiome skin umbilicus clone nbu65b09c1	0	0	0	0	0	0	1	1	0	0	1	0	0	1	1	0	0	0	0	0	0	1	0	1	0	1	0	0	1	0	0	0	1	0	0		11051	10506	10988	10794	11463
Bacteria	Actinobacteria	Actinobacteria	Actinomycetales	Streptomycetaceae	Streptomyces	unclassified	39944	EU570414.1 gg_id:258807 Streptomyces variabilis str. 173634	0	0	0	0	0	0	1	1	0	1	1	0	1	0	0	1	1	0	0	0	0	1	0	1	0	1	1	0	1	1	1	1	1	0	0		11261	10741	10780	10843	12022
Bacteria	Actinobacteria	Actinobacteria	Actinomycetales	Intrasporangiaceae	unclassified	unclassified	40505	FJ487951.2 gg_id:574432 Intrasporangium sp. str. Q5-1	0	0	0	0	0	0	1	1	0	0	1	0	0	1	1	0	1	0	0	0	0	1	0	1	0	1	1	0	0	1	1	1	1	0	0		11894	11066	11166	11021	11768
Bacteria	Actinobacteria	Actinobacteria	Actinomycetales	Micrococcaceae	Rothia	Rothia mucilaginosa	41000	GQ106467.1 gg_id:375018 Topographical and Temporal Human Skin Microbiome skin volar forearm clone nbw536b05c1	0	1	0	0	0	0	1	0	0	0	1	0	0	1	0	1	1	0	0	0	0	0	0	1	1	0	0	0	1	1	1	1	0	0	1		11894	11819	11670	11330	12059
Bacteria	Actinobacteria	Actinobacteria	Actinomycetales	Microbacteriaceae	Microcella	unclassified	41213	DQ206414.1 gg_id:140395 microbial mediates arsenate reduction soda lake water clone ML-AsS-8	0	0	0	0	1	0	0	1	0	1	1	0	0	1	1	0	1	0	1	0	0	1	0	0	0	0	0	0	0	0	0	0	1	0	0		11952	11940	11589	11400	12719
Bacteria	Actinobacteria	Actinobacteria	Actinomycetales	Microbacteriaceae	Microbacterium	Microbacterium oleivorans	41906	EF522131.1 gg_id:224694 Microbacterium oleivorans str. CU31	0	0	0	0	0	0	1	1	0	0	1	0	1	1	1	0	0	0	0	0	0	1	0	1	0	1	1	0	1	0	1	1	0	0	0		11548	10646	10922	10208	11622
Bacteria	Actinobacteria	Actinobacteria	Actinomycetales	Micromonosporaceae	Dactylosporangium	unclassified	42257	AB546297.1 gg_id:519572 Dactylosporangium sp. str. IR30-DHHV-605	0	0	1	0	0	0	1	1	0	1	1	0	1	1	1	0	0	0	1	0	0	1	0	1	1	1	1	1	1	0	0	0	0	0	0		11944	12160	11999	11929	12159
Bacteria	Actinobacteria	Actinobacteria	Actinomycetales	Streptosporangiaceae	Nonomuraea	unclassified	42307	AB006158.1 gg_id:12116 Cathayosporangium alboflavum str. IFO16009	1	0	1	0	1	0	0	1	0	1	1	0	1	1	0	0	0	0	1	0	0	0	0	0	0	1	1	0	1	0	0	0	0	0	1		12813	11660	12079	11861	12196
Bacteria	Actinobacteria	Actinobacteria	Actinomycetales	Corynebacteriaceae	Corynebacterium	unclassified	28516	GQ005197.1 gg_id:504466 Topographical and Temporal Human Skin Microbiome skin toe web space clone nbu75c02c1	0	0	0	0	0	0	0	0	0	0	0	0	1	1	1	1	1	0	0	0	0	1	0	1	0	1	1	0	1	1	1	1	1	1	0		10875	9948	11030	10443	11401
Bacteria	Actinobacteria	Actinobacteria	Actinomycetales	Corynebacteriaceae	Corynebacterium	unclassified	28655	GQ010157.1 gg_id:499508 Topographical and Temporal Human Skin Microbiome skin toe web space clone nbw783e03c1	0	0	0	1	1	0	0	1	0	1	1	0	1	1	0	0	0	0	0	0	1	1	0	1	0	1	1	0	1	0	0	1	1	0	0		11608	10788	11330	12093	12237
Bacteria	Actinobacteria	Actinobacteria	Actinomycetales	Corynebacteriaceae	Corynebacterium	unclassified	28911	GQ053410.1 gg_id:386136 Topographical and Temporal Human Skin Microbiome skin gluteal crease clone nbw1095d06c2	0	0	0	0	1	0	0	1	0	1	1	0	0	0	0	0	1	0	1	0	0	1	0	0	0	1	0	0	1	0	0	1	1	0	0		12518	11702	11993	11749	12535
Bacteria	Actinobacteria	Actinobacteria	Actinomycetales	Corynebacteriaceae	Corynebacterium	unclassified	29608	GQ036765.1 gg_id:406994 Topographical and Temporal Human Skin Microbiome skin inguinal crease clone nbu368f01c1	0	0	0	0	0	0	1	1	0	0	1	0	0	1	0	1	0	0	0	0	0	1	0	1	0	1	1	1	0	1	1	1	1	1	0		11233	10428	10581	10213	11501
Bacteria	Actinobacteria	Actinobacteria	Actinomycetales	Corynebacteriaceae	Corynebacterium	unclassified	31479	GQ015870.1 gg_id:493795 Topographical and Temporal Human Skin Microbiome skin inguinal crease clone nbw770c09c1	0	0	0	0	0	0	1	1	0	0	1	0	0	1	1	1	1	0	0	0	0	1	0	1	0	1	1	0	1	0	0	1	1	0	0		11630	10784	10981	10928	11856
Bacteria	Actinobacteria	Actinobacteria	Actinomycetales	Corynebacteriaceae	Corynebacterium	unclassified	31759	GQ100245.1 gg_id:426110 Topographical and Temporal Human Skin Microbiome skin nare clone nbw479f11c1	0	0	0	0	0	0	1	1	0	0	1	0	1	1	1	0	1	0	0	0	0	1	0	1	0	1	1	0	1	1	1	1	0	0	0		11308	10989	11500	11392	11895
Bacteria	Actinobacteria	Actinobacteria	Actinomycetales	Corynebacteriaceae	Corynebacterium	unclassified	33585	GQ028473.1 gg_id:431448 Topographical and Temporal Human Skin Microbiome skin interdigital web space clone nbw854g12c1	0	0	0	0	1	0	1	1	0	0	1	0	1	1	0	0	0	0	1	0	1	1	0	0	0	1	1	1	1	0	0	0	1	0	1		11871	11979	12204	12124	12325
Bacteria	Actinobacteria	Actinobacteria	Actinomycetales	Corynebacteriaceae	Corynebacterium	unclassified	33825	GQ041876.1 gg_id:421902 Topographical and Temporal Human Skin Microbiome skin alar crease clone nbw933g03c1	0	0	0	0	1	0	1	0	0	0	0	0	1	1	0	1	1	1	0	1	1	0	0	0	0	1	1	0	1	0	0	1	0	0	1		12856	12630	12604	12828	13020
Bacteria	Actinobacteria	Actinobacteria	Actinomycetales	Corynebacteriaceae	Corynebacterium	unclassified	36312	GQ058223.1 gg_id:406519 Topographical and Temporal Human Skin Microbiome skin inguinal crease clone nbu570a04c1	0	0	0	0	0	0	1	1	0	1	1	0	1	1	1	1	1	0	0	0	0	1	0	1	0	1	0	0	1	0	1	1	0	0	0		11736	11071	11319	11160	11852
Bacteria	Actinobacteria	Actinobacteria	Actinomycetales	Corynebacteriaceae	Corynebacterium	unclassified	37134	GQ028468.1 gg_id:377422 Topographical and Temporal Human Skin Microbiome skin interdigital web space clone nbw854g07c1	0	0	0	0	1	1	0	0	0	1	0	0	0	0	0	0	0	1	1	1	1	0	1	0	0	0	1	0	1	1	0	0	0	1	1		12830	12292	12725	12590	13023
Bacteria	Actinobacteria	Actinobacteria	Actinomycetales	Corynebacteriaceae	unclassified	unclassified	37485	GQ033794.1 gg_id:376626 Topographical and Temporal Human Skin Microbiome skin nare clone nbu339b05c1	1	0	0	0	0	0	1	1	0	0	1	0	1	0	0	0	1	0	0	0	0	1	0	1	0	1	1	0	1	0	0	1	1	0	0		12196	10815	10821	11186	11898
Bacteria	Actinobacteria	Actinobacteria	Actinomycetales	Corynebacteriaceae	unclassified	unclassified	37735	GQ055422.1 gg_id:376149 Topographical and Temporal Human Skin Microbiome skin occiput clone nbw1115a10c1	1	0	0	0	0	0	1	1	0	0	1	0	0	1	0	1	1	0	0	0	0	1	0	1	0	1	1	0	1	1	1	1	0	0	0		12073	10995	10767	10614	11769
Bacteria	Actinobacteria	Actinobacteria	Actinomycetales	Gordoniaceae	Gordonia	unclassified	37874	AF251791.1 gg_id:74558 Gordonia jacobaea str. MV-1	0	1	1	1	1	0	0	0	1	1	1	0	1	0	0	0	1	0	1	0	1	0	0	0	0	0	0	1	1	0	1	0	0	0	1		12400	12099	12359	12581	12659
Bacteria	Actinobacteria	Actinobacteria	Actinomycetales	Corynebacteriaceae	unclassified	unclassified	37986	GQ010862.1 gg_id:498803 Topographical and Temporal Human Skin Microbiome skin alar crease clone nbw740a05c1	0	0	0	0	0	0	1	1	0	0	1	0	1	1	0	0	1	0	0	0	0	1	0	1	0	1	1	0	1	1	1	1	0	1	0		11320	11209	11026	10460	11671
Bacteria	Actinobacteria	Actinobacteria	Actinomycetales	Streptomycetaceae	Streptomyces	Streptomyces cyaneogriseus	38922	EU841613.1 gg_id:326700 Streptomyces chryseus str. HBUM174847	0	0	0	0	1	0	1	1	0	0	1	0	0	1	0	1	0	0	1	0	0	1	0	0	0	0	1	0	0	0	0	1	1	0	0		11944	11305	11636	10935	12262
Bacteria	Actinobacteria	Actinobacteria	Actinomycetales	Streptomycetaceae	Streptomyces	unclassified	39549	EU273539.1 gg_id:247430 Streptomyces sampsonii XSD-103	0	0	0	0	0	0	1	1	0	0	1	0	1	1	1	0	0	0	0	0	0	1	0	1	0	1	1	0	1	0	0	0	1	0	1		11567	10958	11198	11040	12080
Bacteria	Actinobacteria	Actinobacteria	Actinomycetales	Actinomycetaceae	Mobiluncus	unclassified	39576	EU289072.1 gg_id:258140 microbiome cloacal openings urogenital and anal tracts tammar wallaby Macropus eugenii cloaca clone 8837-D0-C-12H	0	0	0	0	0	0	1	1	0	0	1	0	0	1	0	0	0	0	1	0	0	1	0	1	0	1	0	0	1	0	0	0	0	0	0		11748	10832	10907	10483	11957
Bacteria	Actinobacteria	Actinobacteria	Actinomycetales	Cellulomonadaceae	unclassified	unclassified	39588	GQ357647.1 gg_id:575785 Streptomyces sp. str. YIM 75704	0	0	0	0	0	0	1	1	0	0	1	0	1	1	1	0	0	0	1	0	0	1	0	0	0	1	1	0	1	0	0	0	1	0	1		11680	10695	11033	10537	11984
Bacteria	Actinobacteria	Actinobacteria	Actinomycetales	Nocardioidaceae	unclassified	unclassified	39703	DQ298304.1 gg_id:154113 studies on and nifH Lasiurus sindicus Sewan grass Thar Desert Rajasthan India rhizosphere soil clone SR52	0	0	0	0	0	0	1	1	0	0	1	0	0	1	0	0	1	0	1	0	0	0	0	1	0	1	1	0	1	0	0	0	1	0	1		12243	12006	12304	11990	12103
Bacteria	Actinobacteria	Actinobacteria	Actinomycetales	Microbacteriaceae	Agromyces	unclassified	39879	AF389342.1 gg_id:30568 Agromyces aurantiacus str. YIM 21741	0	0	0	0	1	0	1	1	0	0	1	0	1	1	0	1	0	0	1	0	0	1	0	0	0	0	1	1	0	0	0	0	0	0	1		11273	11389	11445	10893	12319
Bacteria	Actinobacteria	Actinobacteria	Actinomycetales	Cellulomonadaceae	unclassified	unclassified	39948	EF471698.1 gg_id:277468 Fast Screening and Estuarine Operon Libraries whole surface water Chesapeake Bay clone CB31E01	0	0	0	0	0	0	0	0	1	0	0	0	0	1	1	1	0	1	1	1	0	0	0	0	0	0	0	0	1	0	0	0	0	0	1		12537	12282	12449	12307	12802
Bacteria	Actinobacteria	Actinobacteria	Actinomycetales	Propionibacteriaceae	Propionibacterium	unclassified	40685	GQ036180.1 gg_id:434076 Topographical and Temporal Human Skin Microbiome skin palm clone nbu361b09c1	0	1	0	1	0	0	0	0	1	1	0	0	0	0	0	1	1	0	0	1	1	0	1	0	0	0	0	1	0	1	1	1	0	1	1		13103	13261	12835	12771	13278
Bacteria	Actinobacteria	Actinobacteria	Actinomycetales	Propionibacteriaceae	Propionibacterium	unclassified	40799	GQ090874.1 gg_id:396731 Topographical and Temporal Human Skin Microbiome skin occiput clone nbw339c09c1	0	0	0	0	0	0	1	1	0	0	1	0	0	1	1	0	0	0	0	0	0	1	0	1	0	1	1	0	1	0	1	0	0	0	0		11354	10963	10854	10421	11642
Bacteria	Actinobacteria	Actinobacteria	Actinomycetales	Propionibacteriaceae	Propionibacterium	unclassified	40832	GQ090975.1 gg_id:442858 Topographical and Temporal Human Skin Microbiome skin occiput clone nbw340f05c1	1	0	0	0	1	0	1	1	0	0	1	0	1	1	1	1	1	0	0	0	0	0	0	0	0	0	1	0	0	0	1	1	1	0	0		12119	11542	11657	11136	12298
Bacteria	Actinobacteria	Actinobacteria	Actinomycetales	ACK-M1	unclassified	unclassified	40878	EU117689.1 gg_id:244911 Ecology Freshwater Actinobacteria acI Lineage lake epilimnion clone GR1A4	0	0	0	0	0	0	0	1	0	0	1	0	1	1	0	1	1	0	0	0	0	1	0	1	0	1	0	0	0	1	1	1	0	0	0		11339	10186	11689	10611	11873
Bacteria	Actinobacteria	Actinobacteria	Actinomycetales	ACK-M1	unclassified	unclassified	40974	EU117557.1 gg_id:249857 Ecology Freshwater Actinobacteria acI Lineage lake epilimnion clone BR1A5	0	0	0	0	0	0	1	1	0	0	1	0	1	1	1	1	1	0	0	0	0	1	0	1	0	1	1	0	1	0	1	1	0	0	0		10349	10799	11422	10913	11876
Bacteria	Actinobacteria	Actinobacteria	Actinomycetales	Micromonosporaceae	unclassified	unclassified	41770	AJ277571.2 gg_id:52270 Actinoplanes humidus str. IMSNU 20031T	0	0	0	0	1	0	1	1	0	0	1	0	1	1	1	0	0	0	0	0	0	1	0	1	0	1	1	0	1	0	1	1	0	0	0		12020	10717	11633	11296	12198
Bacteria	Actinobacteria	Actinobacteria	Actinomycetales	Nocardiopsaceae	Nocardiopsis	unclassified	42196	AY619712.2 gg_id:100646 Nocardiopsis flavoviridis str. YIM 90087	0	0	0	0	0	0	1	1	0	0	1	0	1	1	0	1	1	0	0	0	0	1	0	1	0	1	1	0	1	0	1	1	0	0	0		11338	10710	11064	10820	12049
Bacteria	Actinobacteria	Actinobacteria	Actinomycetales	Corynebacteriaceae	Corynebacterium	unclassified	28635	GQ017772.1 gg_id:491895 Topographical and Temporal Human Skin Microbiome skin inguinal crease clone nbu131d11c1	0	0	0	0	0	0	1	1	0	0	0	0	0	1	0	1	1	0	0	0	0	1	0	0	0	0	0	0	0	0	1	1	1	0	0		11235	10159	10370	9748	10596
Bacteria	Actinobacteria	Actinobacteria	Actinomycetales	Corynebacteriaceae	Corynebacterium	Corynebacterium pseudogenitalium	30285	GQ026272.1 gg_id:414000 Topographical and Temporal Human Skin Microbiome skin external auditory canal clone nbw839a02c1	0	0	1	1	0	0	1	1	0	0	0	0	0	0	0	0	0	0	0	0	1	1	0	1	1	1	0	0	1	1	0	1	1	1	0		12655	11859	12165	12057	12797
Bacteria	Actinobacteria	Actinobacteria	Actinomycetales	Corynebacteriaceae	Corynebacterium	unclassified	30593	GQ050529.1 gg_id:393348 Topographical and Temporal Human Skin Microbiome skin umbilicus clone nbu486h11c1	0	0	0	0	0	0	0	1	0	0	1	0	1	1	1	1	1	0	0	0	0	1	0	1	0	1	0	0	0	1	1	1	0	1	0		10879	9818	10813	10947	11368
Bacteria	Actinobacteria	Actinobacteria	Actinomycetales	Corynebacteriaceae	Corynebacterium	unclassified	30882	GQ048807.1 gg_id:445120 Topographical and Temporal Human Skin Microbiome skin volar forearm clone nbu526d10c1	0	0	0	0	0	0	1	1	0	0	1	0	1	1	0	1	1	0	0	0	0	1	0	1	0	1	1	0	1	0	1	1	0	0	0		11381	10754	11303	11518	12031
Bacteria	Actinobacteria	Actinobacteria	Actinomycetales	Corynebacteriaceae	Corynebacterium	unclassified	33971	GQ006403.1 gg_id:503262 Topographical and Temporal Human Skin Microbiome skin gluteal crease clone nbu83b03c1	0	0	0	0	0	0	1	0	0	0	1	0	1	1	1	1	1	0	0	0	0	1	0	0	0	1	1	0	0	0	0	1	1	0	1		12312	11233	11409	11160	12144
Bacteria	Actinobacteria	Actinobacteria	Actinomycetales	Corynebacteriaceae	Corynebacterium	unclassified	35312	GQ015055.1 gg_id:494607 Topographical and Temporal Human Skin Microbiome skin axillary vault clone nbw815d08c1	0	0	0	0	1	0	1	0	1	1	0	0	0	1	0	1	1	0	0	0	1	0	0	1	0	1	0	1	1	0	0	0	1	0	1		12555	12129	12370	13041	12809
Bacteria	Actinobacteria	Actinobacteria	Actinomycetales	Corynebacteriaceae	Corynebacterium	unclassified	35733	GQ039972.1 gg_id:457967 Topographical and Temporal Human Skin Microbiome skin retroauricular crease clone nbw948f04c1	0	0	0	0	0	0	1	1	0	0	1	0	1	1	1	0	1	0	0	0	0	1	0	1	0	1	1	0	1	0	1	1	0	0	0		11164	10696	11119	10733	11646
Bacteria	Actinobacteria	Actinobacteria	Actinomycetales	Corynebacteriaceae	Corynebacterium	unclassified	35950	GQ098349.1 gg_id:410236 Topographical and Temporal Human Skin Microbiome skin umbilicus clone nbw558d11c1	0	0	0	0	0	0	1	1	0	0	1	0	0	1	1	0	0	0	0	0	0	1	0	1	0	1	1	0	1	0	0	1	1	0	0		11588	10650	10523	9798	11601
Bacteria	Actinobacteria	Actinobacteria	Actinomycetales	Corynebacteriaceae	Corynebacterium	unclassified	37101	FJ671385.1 gg_id:522122 Synecology primary and secondary habitats Escherichia coli O157:H7 feedlot surface MARC beef cattle feedlot	0	1	0	0	1	0	0	1	0	0	1	0	1	1	0	0	1	0	0	0	0	1	0	0	0	1	0	0	1	0	0	1	1	0	0		12317	11963	12025	11576	12298
Bacteria	Actinobacteria	Actinobacteria	Actinomycetales	Corynebacteriaceae	Corynebacterium	unclassified	37168	FJ672190.1 gg_id:516638 Synecology primary and secondary habitats Escherichia coli O157:H7 feedlot surface MARC beef cattle feedlot	1	1	0	0	0	0	0	1	0	0	1	0	1	1	0	0	1	0	0	0	0	1	0	0	0	1	0	0	1	0	0	1	1	0	0		12264	11910	11690	10992	12014
Bacteria	Actinobacteria	Actinobacteria	Actinomycetales	Corynebacteriaceae	unclassified	unclassified	37783	GQ057479.1 gg_id:406455 Topographical and Temporal Human Skin Microbiome skin interdigital web space clone nbw1058f06c1	0	0	0	1	0	0	1	1	0	0	0	0	0	0	0	1	1	0	0	0	0	1	0	0	0	0	0	0	0	1	1	1	0	1	0		12173	11914	11787	12098	12247
Bacteria	Actinobacteria	Actinobacteria	Actinomycetales	Mycobacteriaceae	Mycobacterium	unclassified	38285	FJ382138.1 gg_id:541321 Potentially pathogenic and air stem cell transplant summer hospital shower water BMT unit clone 4S_2c11	0	0	0	0	0	0	1	1	0	0	1	0	1	1	1	1	1	0	0	0	0	1	0	1	0	1	1	0	1	0	0	1	0	0	0		11902	10692	10784	10141	11504
Bacteria	Actinobacteria	Actinobacteria	Actinomycetales	Corynebacteriaceae	unclassified	unclassified	38437	GQ049813.1 gg_id:435481 Topographical and Temporal Human Skin Microbiome skin occiput clone nbu482a09c1	0	0	0	0	0	0	1	1	0	0	0	0	0	0	0	1	1	0	1	0	0	1	0	0	0	0	0	0	0	1	1	1	0	1	1		12506	11644	11897	11716	12436
Bacteria	Actinobacteria	Actinobacteria	Actinomycetales	Streptomycetaceae	unclassified	unclassified	39224	U93312.1 gg_id:11801 Kitasatospora azatica str. IFO13803	0	0	0	0	1	0	1	1	0	0	1	0	1	1	0	0	0	0	0	0	0	0	0	0	0	1	1	1	1	0	0	0	1	0	0		11653	11252	11425	11102	12225
Bacteria	Actinobacteria	Actinobacteria	Actinomycetales	Streptomycetaceae	Streptomyces	unclassified	39769	AB184468.2 gg_id:152554 Streptomyces plumbeus str. NBRC 13708	0	0	0	0	0	0	1	1	0	0	1	0	1	1	1	0	1	0	0	0	0	1	0	1	0	1	1	0	1	0	1	1	0	0	0		11774	10798	11252	11534	11940
Bacteria	Actinobacteria	Actinobacteria	Actinomycetales	Propionibacteriaceae	Propionibacterium	Propionibacterium acnes	40182	GQ026553.1 gg_id:458827 Topographical and Temporal Human Skin Microbiome skin external auditory canal clone nbw842d03c1	0	0	0	0	0	0	0	1	0	0	0	0	1	1	1	1	1	0	0	0	0	0	0	0	0	0	1	0	1	1	1	1	0	1	1		11797	11657	11856	11576	11945
Bacteria	Actinobacteria	Actinobacteria	Actinomycetales	Micrococcaceae	Arthrobacter	unclassified	40666	AY053487.1 gg_id:44226 gas hydrate clone AT425_EubD11	0	0	0	0	0	0	1	1	0	0	1	0	0	1	1	0	0	0	0	0	0	1	0	1	0	1	0	0	1	0	0	0	0	0	0		11571	11391	11874	11241	11682
Bacteria	Actinobacteria	Actinobacteria	Actinomycetales	Sanguibacteraceae	unclassified	unclassified	40901	GQ064897.1 gg_id:422208 Topographical and Temporal Human Skin Microbiome skin gluteal crease clone nbw80f06c1	0	0	0	0	1	1	0	1	0	1	0	0	0	0	0	0	0	0	0	1	1	0	1	0	0	0	0	1	1	0	0	0	0	0	0		12655	12150	12079	11755	12950
Bacteria	Actinobacteria	Actinobacteria	Actinomycetales	Micrococcaceae	Kocuria	Kocuria palustris	41047	GQ026297.1 gg_id:386231 Topographical and Temporal Human Skin Microbiome skin external auditory canal clone nbw839c10c1	1	0	0	0	0	0	0	1	0	1	1	0	1	0	0	0	1	1	1	0	1	0	0	0	0	1	0	0	1	0	0	0	1	0	1		12187	11947	12351	12126	12761
Bacteria	Actinobacteria	Actinobacteria	Actinomycetales	Microbacteriaceae	unclassified	unclassified	41424	FJ542965.1 gg_id:525631 Microbiomic intestine earthworm Eisenia fetida fed ergovaline treatment gut clone B02-11B	0	0	0	0	0	0	1	1	0	0	0	0	0	1	0	0	0	0	0	0	0	1	0	1	0	1	0	0	1	0	0	0	1	0	0		11344	10841	10860	10083	11396
Bacteria	Actinobacteria	Actinobacteria	Actinomycetales	Microbacteriaceae	Microcella	unclassified	41842	AJ575523.1 gg_id:96376 freshwater clone SV2-17	0	0	0	0	0	0	1	1	0	0	1	0	0	1	0	0	0	0	0	0	0	1	0	0	0	1	1	0	1	0	0	0	1	0	0		11777	11420	11269	11036	12055
Bacteria	Actinobacteria	Actinobacteria	Actinomycetales	Micromonosporaceae	unclassified	unclassified	42397	DQ347895.1 gg_id:200014 Specificity Soil-Feeding Termite Mounds and Putative Origin these soil-feeding termite mound clone ST11	0	0	0	0	0	0	1	1	0	0	1	0	0	1	0	0	0	0	0	0	0	1	0	1	0	1	1	1	1	0	0	0	0	0	0		11309	11086	11324	10402	11600
Bacteria	Actinobacteria	Actinobacteria	Actinomycetales	Corynebacteriaceae	Corynebacterium	unclassified	28768	GQ030502.1 gg_id:402175 Topographical and Temporal Human Skin Microbiome skin elbow clone nbw879b08c1	0	0	0	0	0	0	1	1	0	0	1	0	1	1	0	1	0	0	0	0	0	1	0	1	0	1	1	0	1	0	1	1	0	0	0		11946	9875	10319	10137	11555
Bacteria	Actinobacteria	Actinobacteria	Actinomycetales	Corynebacteriaceae	Corynebacterium	unclassified	31200	GQ060363.1 gg_id:408505 Topographical and Temporal Human Skin Microbiome skin antecubital fossa clone nbw50d08c1	0	0	0	0	0	0	1	0	0	1	1	0	0	1	0	0	1	0	0	0	0	0	0	0	0	1	0	0	1	1	1	0	1	1	1		13036	13306	13475	13776	13526
Bacteria	Actinobacteria	Actinobacteria	Actinomycetales	Corynebacteriaceae	Corynebacterium	unclassified	32213	GQ010732.1 gg_id:498933 Topographical and Temporal Human Skin Microbiome skin glabella clone nbw738b09c1	0	0	0	0	0	0	1	1	0	0	1	0	1	1	1	0	0	0	0	0	0	1	0	1	0	1	1	0	1	0	1	1	0	0	0		11682	10884	11178	11107	11939
Bacteria	Actinobacteria	Actinobacteria	Actinomycetales	Corynebacteriaceae	Corynebacterium	unclassified	34028	GQ044181.1 gg_id:461329 Topographical and Temporal Human Skin Microbiome skin occiput clone nbw1020b06c1	0	0	0	0	0	0	1	1	0	0	1	0	1	1	0	1	1	0	0	0	0	1	0	1	0	1	1	0	1	0	0	0	1	0	0		11835	10895	11462	12002	11956
Bacteria	Actinobacteria	Actinobacteria	Actinomycetales	Corynebacteriaceae	Corynebacterium	unclassified	34358	GQ082199.1 gg_id:466739 Topographical and Temporal Human Skin Microbiome skin gluteal crease clone nbw1201d12c1	0	0	1	1	0	0	1	0	1	1	1	0	0	0	0	0	0	0	0	0	0	0	1	0	0	0	0	1	1	0	1	0	0	0	1		12618	12340	12770	13205	13009
Bacteria	Actinobacteria	Actinobacteria	Actinomycetales	Corynebacteriaceae	Corynebacterium	unclassified	35576	GQ004513.1 gg_id:505149 Topographical and Temporal Human Skin Microbiome skin nare clone nbu59d06c1	0	0	0	0	1	0	1	0	0	1	1	0	0	1	0	1	1	0	1	0	0	0	0	0	0	1	1	0	1	0	0	1	1	0	0		11972	11567	11696	11911	12376
Bacteria	Actinobacteria	Actinobacteria	Actinomycetales	Corynebacteriaceae	Corynebacterium	unclassified	36217	GQ042349.1 gg_id:423446 Topographical and Temporal Human Skin Microbiome skin nare clone nbw939c06c1	0	0	0	0	1	0	1	0	0	0	0	0	1	1	0	1	1	0	0	0	0	0	1	1	0	1	0	0	1	0	0	1	0	0	1		13140	13318	13131	13242	13216
Bacteria	Actinobacteria	Actinobacteria	Actinomycetales	Corynebacteriaceae	Corynebacterium	unclassified	37132	FJ675595.1 gg_id:527938 Synecology primary and secondary habitats Escherichia coli O157:H7 feedlot surface MARC beef cattle feedlot	0	0	0	0	0	0	0	1	0	0	1	0	1	1	0	0	1	0	0	0	0	1	0	0	0	1	1	0	1	1	1	0	1	1	0		11427	11658	11496	11537	11716
Bacteria	Actinobacteria	Actinobacteria	Actinomycetales	Corynebacteriaceae	Corynebacterium	unclassified	37163	FM213376.1 gg_id:316238 Corynebacterium xerosis str. St51463	1	0	0	0	1	0	1	0	0	0	1	0	0	0	0	0	1	0	0	0	1	1	1	0	0	0	1	1	1	0	0	0	1	0	0		12946	12727	12805	12542	12995
Bacteria	Actinobacteria	Actinobacteria	Actinomycetales	Corynebacteriaceae	Corynebacterium	unclassified	37270	GQ067112.1 gg_id:464713 Topographical and Temporal Human Skin Microbiome skin antecubital fossa clone nbw1122c11c1	0	0	0	0	0	0	1	1	0	0	0	0	0	1	1	0	0	0	0	0	0	1	0	1	0	1	0	0	1	0	1	0	1	0	0		11405	10163	10257	10067	11283
Bacteria	Actinobacteria	Actinobacteria	Actinomycetales	Cellulomonadaceae	unclassified	unclassified	37388	GU205277.1 gg_id:525009 unusual Microbial Venezuelan Tepui (Orthoquartzite) Cave: Dominance Chloroflexales group (RSC1) -Temperature Aphotic System sediment sampling site inside Roraima Sur Cave (orthoquartzite cave) clone RSC_CP1A01	0	0	0	0	0	0	1	1	0	0	1	0	1	1	0	0	0	0	0	0	0	1	0	1	0	1	1	0	1	0	1	1	0	1	0		11399	10834	11226	11175	11969
Bacteria	Actinobacteria	Actinobacteria	Actinomycetales	Corynebacteriaceae	unclassified	unclassified	37509	GQ050174.1 gg_id:397111 Topographical and Temporal Human Skin Microbiome skin occiput clone nbu484d04c1	0	0	0	0	0	0	0	0	0	0	0	0	1	1	0	1	1	0	0	0	0	1	0	1	0	1	0	0	1	1	1	1	0	1	0		11229	10934	11054	11010	11600
Bacteria	Actinobacteria	Actinobacteria	Actinomycetales	Mycobacteriaceae	Mycobacterium	unclassified	37708	EU528255.1 gg_id:281424 Seasonal Dynamics Mudflat Mouth Major Kentucky Lake Reservoir Tributary sediment clone 1.5.17	0	0	1	0	0	0	0	0	0	0	1	0	1	0	1	1	0	0	0	1	0	0	0	1	0	0	1	0	0	0	0	1	0	0	1		12023	11726	12117	11378	12516
Bacteria	Actinobacteria	Actinobacteria	Actinomycetales	Nocardiaceae	Rhodococcus	unclassified	38128	EF690428.1 gg_id:257679 Rhodococcus erythropolis M14-4	0	0	0	0	0	0	1	1	0	0	1	0	1	1	1	0	0	0	0	0	0	1	0	0	0	1	1	0	1	0	0	1	0	0	0		11456	10888	11134	10851	11854
Bacteria	Actinobacteria	Actinobacteria	Actinomycetales	Corynebacteriaceae	unclassified	unclassified	38359	GQ010775.1 gg_id:498890 Topographical and Temporal Human Skin Microbiome skin glabella clone nbw738g07c1	0	0	0	0	0	0	0	1	0	0	0	0	1	1	0	1	1	0	0	0	0	1	0	1	0	1	1	0	0	1	1	1	0	1	0		11159	10686	10901	10137	11302
Bacteria	Actinobacteria	Actinobacteria	Actinomycetales	Corynebacteriaceae	unclassified	unclassified	38419	GQ011307.1 gg_id:498360 Topographical and Temporal Human Skin Microbiome skin alar crease clone nbw741h08c1	0	0	0	0	1	0	1	0	0	0	1	0	0	1	1	0	1	0	1	0	0	1	0	0	0	1	1	0	1	0	0	0	1	0	0		11883	11346	11710	11429	12418
Bacteria	Actinobacteria	Actinobacteria	Actinomycetales	Streptomycetaceae	Streptomyces	unclassified	38520	AB294147.1 gg_id:214283 Streptomyces sp. str. BC43	0	0	0	0	0	0	1	1	0	1	1	0	0	1	0	1	1	0	0	0	0	1	0	0	0	1	0	0	1	0	0	1	1	0	1		11715	11406	11505	11406	12034
Bacteria	Actinobacteria	Actinobacteria	Actinomycetales	Streptomycetaceae	Streptomyces	unclassified	39112	EF178681.1 gg_id:214410 Streptomyces olivaceus str. NRRL B-1224	0	0	0	0	0	0	1	1	0	0	1	0	0	1	1	0	0	0	0	0	0	1	0	0	0	1	1	0	1	0	0	0	0	0	0		11371	10419	11027	10587	11906
Bacteria	Actinobacteria	Actinobacteria	Actinomycetales	Microbacteriaceae	Agromyces	unclassified	39579	AY507128.1 gg_id:101746 Agromyces neoliticus str. 23-23	0	0	0	0	1	0	0	0	0	0	0	0	0	1	0	1	1	0	0	0	0	0	0	0	0	1	0	1	1	0	0	1	1	0	1		12399	11867	11898	11997	12208
Bacteria	Actinobacteria	Actinobacteria	Actinomycetales	Nocardioidaceae	Aeromicrobium	unclassified	39869	FM873412.1 gg_id:363749 occupant source house floor dust clone FD03B11	0	0	0	0	0	0	0	1	0	0	1	0	0	1	0	0	0	0	0	0	0	1	0	1	0	1	0	0	1	0	0	0	0	0	0		11271	10325	10590	10164	11431
Bacteria	Actinobacteria	Actinobacteria	Actinomycetales	Propionibacteriaceae	Propionibacterium	Propionibacterium acnes	40686	GQ092956.1 gg_id:411059 Topographical and Temporal Human Skin Microbiome skin elbow clone nbw407c03c1	0	0	0	0	0	0	1	1	0	0	1	0	1	1	1	0	0	0	0	0	0	1	0	1	0	1	1	0	1	0	1	0	0	0	1		11422	10991	11044	10978	11972
Bacteria	Actinobacteria	Actinobacteria	Actinomycetales	ACK-M1	unclassified	unclassified	40921	EU117806.1 gg_id:252598 Ecology Freshwater Actinobacteria acI Lineage lake epilimnion clone LA1H10	0	0	0	0	0	0	1	1	0	0	1	0	1	1	1	0	0	0	0	0	0	1	0	1	0	1	1	0	1	0	0	1	0	0	0		11069	10995	11395	10994	11984
Bacteria	Actinobacteria	Actinobacteria	Actinomycetales	Micrococcaceae	Arthrobacter	unclassified	41032	EU465829.1 gg_id:298221 argali sheep feces clone AS2_aao36d05	0	0	1	0	1	0	0	0	0	0	1	0	0	0	1	0	1	0	1	0	0	0	0	0	0	0	1	1	0	0	0	0	1	0	1		12101	11762	12262	11428	12332
Bacteria	Actinobacteria	Actinobacteria	Actinomycetales	Propionibacteriaceae	Propionibacterium	unclassified	41085	GQ034613.1 gg_id:396087 Topographical and Temporal Human Skin Microbiome skin external auditory canal clone nbu344e10c1	0	0	0	1	1	0	0	0	0	0	0	0	1	1	1	0	1	0	1	0	0	0	0	0	0	0	0	0	0	1	1	1	1	1	1		12663	12932	12955	12610	12942
Bacteria	Actinobacteria	Actinobacteria	Actinomycetales	Microbacteriaceae	Microbacterium	unclassified	41579	AY509223.1 gg_id:103621 Microbacterium oxydans str. S28n	0	0	1	1	1	0	1	0	0	1	0	0	0	0	0	0	0	1	0	0	1	0	1	0	0	0	0	0	0	1	1	0	1	1	1		12769	12697	12968	12690	13024
Bacteria	Actinobacteria	Actinobacteria	Actinomycetales	Microbacteriaceae	unclassified	unclassified	42383	AM696980.1 gg_id:217423 sequencing libraries indoor dust clone BF0001B006	0	0	0	0	1	0	1	1	0	0	1	0	1	1	1	0	0	0	0	0	0	1	0	1	0	1	1	0	1	0	1	0	0	0	0		11941	10562	11332	10982	12259
Bacteria	Actinobacteria	Actinobacteria	Actinomycetales	Micromonosporaceae	Salinispora	unclassified	42428	FJ436029.1 gg_id:363926 Salinispora sp. str. YKPC1	0	0	0	1	0	0	1	0	0	0	1	0	0	1	1	0	0	0	0	0	0	0	0	0	0	0	0	1	1	0	1	1	1	1	1		12503	12686	12753	12453	12818
Bacteria	Actinobacteria	Actinobacteria	Actinomycetales	Corynebacteriaceae	Corynebacterium	unclassified	29326	GQ010101.1 gg_id:499564 Topographical and Temporal Human Skin Microbiome skin toe web space clone nbw782h01c1	0	0	0	1	0	1	0	1	1	0	0	0	0	1	0	0	0	1	0	0	1	1	0	1	0	0	0	0	1	0	0	0	0	1	1		12719	12297	12607	12165	12908
Bacteria	Actinobacteria	Actinobacteria	Actinomycetales	Corynebacteriaceae	Corynebacterium	unclassified	29785	GQ081970.1 gg_id:375828 Topographical and Temporal Human Skin Microbiome skin manubrium clone nbw1149c11c1	0	0	0	0	0	0	1	1	0	0	1	0	0	1	1	0	0	0	0	0	0	1	0	1	0	1	1	0	1	0	0	1	1	0	0		11390	10552	10712	10853	11620
Bacteria	Actinobacteria	Actinobacteria	Actinomycetales	Corynebacteriaceae	Corynebacterium	unclassified	30687	GQ031988.1 gg_id:390961 Topographical and Temporal Human Skin Microbiome skin volar forearm clone nbw1029e06c1	0	0	0	0	0	0	1	1	0	0	1	0	1	1	0	1	0	0	0	0	0	1	0	1	0	1	1	0	1	0	0	1	0	0	0		11612	10318	10811	11519	11875
Bacteria	Actinobacteria	Actinobacteria	Actinomycetales	Corynebacteriaceae	Corynebacterium	unclassified	30798	GQ054118.1 gg_id:432811 Topographical and Temporal Human Skin Microbiome skin buttock clone nbw1098g11c1	1	0	0	0	0	0	0	1	0	0	0	0	1	0	0	1	1	0	0	0	0	0	0	0	0	1	0	0	1	0	0	1	1	0	0		12104	11588	11844	11409	12183
Bacteria	Actinobacteria	Actinobacteria	Actinomycetales	Corynebacteriaceae	Corynebacterium	unclassified	31498	GQ031617.1 gg_id:405730 Topographical and Temporal Human Skin Microbiome skin toe web space clone nbw888d07c1	0	0	0	0	0	0	0	0	0	0	0	0	1	1	0	1	1	0	0	0	0	1	0	1	0	1	1	0	0	1	1	1	0	1	0		10748	9787	10811	10399	11565
Bacteria	Actinobacteria	Actinobacteria	Actinomycetales	Corynebacteriaceae	Corynebacterium	unclassified	32930	GQ020245.1 gg_id:489423 Topographical and Temporal Human Skin Microbiome skin glabella clone nbu266b06c1	0	0	0	1	0	0	0	1	0	1	1	0	0	0	0	0	0	0	1	0	1	1	0	0	0	1	0	0	0	0	0	0	1	0	0		12085	11536	11928	12123	12763
Bacteria	Actinobacteria	Actinobacteria	Actinomycetales	Corynebacteriaceae	Corynebacterium	unclassified	35860	GQ111873.1 gg_id:429095 Topographical and Temporal Human Skin Microbiome skin popliteal fossa clone nbw670c01c1	0	0	0	0	0	0	0	1	0	0	0	0	0	1	1	0	0	0	0	0	0	0	0	1	0	1	0	0	0	0	1	0	1	0	0		10847	10122	10077	9686	11007
Bacteria	Actinobacteria	Actinobacteria	Actinomycetales	Corynebacteriaceae	Corynebacterium	unclassified	36126	GQ011858.1 gg_id:497808 Topographical and Temporal Human Skin Microbiome skin nare clone nbw746a10c1	0	0	0	0	0	0	1	0	0	0	1	0	1	1	1	0	1	0	0	0	0	1	0	0	0	1	1	0	1	0	0	1	0	0	0		11925	11237	11165	11665	11890
Bacteria	Actinobacteria	Actinobacteria	Actinomycetales	Corynebacteriaceae	Corynebacterium	unclassified	36555	GQ075870.1 gg_id:386843 Topographical and Temporal Human Skin Microbiome skin axillary vault clone nbw174d05c1	1	0	1	1	0	0	0	0	0	1	0	0	0	0	0	0	0	0	0	0	1	0	1	0	1	0	0	0	1	0	1	0	0	1	1		12558	12195	12519	12967	12867
Bacteria	Actinobacteria	Actinobacteria	Actinomycetales	Corynebacteriaceae	Corynebacterium	unclassified	36789	GQ072356.1 gg_id:384049 Topographical and Temporal Human Skin Microbiome skin occiput clone nbw195c05c1	0	0	1	0	0	1	0	0	0	0	0	0	1	1	0	1	0	0	0	0	0	0	0	0	0	1	0	1	0	0	0	0	1	0	1		12621	12134	12363	12114	12503
Bacteria	Actinobacteria	Actinobacteria	Actinomycetales	Corynebacteriaceae	Corynebacterium	unclassified	36941	GQ064846.1 gg_id:452829 Topographical and Temporal Human Skin Microbiome skin gluteal crease clone nbw80a12c1	0	0	0	0	0	0	0	1	0	1	0	0	0	1	0	1	1	0	0	0	1	1	0	0	0	0	0	1	1	0	0	1	1	0	1		12350	11484	11746	12278	12343
Bacteria	Actinobacteria	Actinobacteria	Actinomycetales	Corynebacteriaceae	Corynebacterium	unclassified	37291	FJ674631.1 gg_id:523323 Synecology primary and secondary habitats Escherichia coli O157:H7 feedlot surface MARC beef cattle feedlot	0	0	0	0	0	0	1	1	0	0	1	0	1	1	1	0	0	0	0	0	0	1	0	1	0	1	1	0	1	0	0	1	0	0	0		11582	10768	11246	10970	12079
Bacteria	Actinobacteria	Actinobacteria	Actinomycetales	Streptomycetaceae	Streptomyces	Streptomyces avellaneus	38539	AY999839.1 gg_id:133090 Streptomyces misakiensis str. DSM 40222 CSSP704	0	0	0	0	0	0	0	1	0	0	1	0	1	1	1	0	0	0	0	0	0	0	0	1	0	1	0	0	1	0	0	0	0	0	1		11836	11481	11576	11222	12413
Bacteria	Actinobacteria	Actinobacteria	Actinomycetales	Nocardioidaceae	Nocardioides	unclassified	38646	EU289452.1 gg_id:248483 metagenomic approach biosynthesis ansamycin endophytes or symbionts enriched stem bark clone 1-7F	0	0	0	0	0	0	1	1	0	0	1	0	1	1	1	0	0	0	0	0	0	1	0	1	0	1	0	0	1	0	1	1	0	0	0		11880	10810	11147	11153	11727
Bacteria	Actinobacteria	Actinobacteria	Actinomycetales	Streptomycetaceae	Streptomyces	Streptomyces chrestomyceticus	39503	X81573.1 gg_id:11846 Amycolatopsis lurida str. DSM43187	0	0	0	0	0	0	0	0	0	0	1	0	1	1	0	1	1	0	0	0	0	1	0	1	0	1	0	0	1	1	1	1	0	0	0		11150	10607	10878	11248	11434
Bacteria	Actinobacteria	Actinobacteria	Actinomycetales	Microbacteriaceae	Agromyces	unclassified	39533	X77447.1 gg_id:12174 Agromyces ramosus str. DSM 43045	0	0	0	0	0	0	0	1	0	0	1	0	0	1	0	0	0	0	0	0	0	0	0	0	0	1	0	0	1	0	0	0	1	0	0		11549	11135	11074	11067	11814
Bacteria	Actinobacteria	Actinobacteria	Actinomycetales	Nocardioidaceae	Propionicimonas	unclassified	39815	AY921964.1 gg_id:113533 farm soil clone AKYG1602	0	0	0	1	1	1	0	0	0	1	1	0	0	1	1	1	0	0	0	0	1	0	0	0	0	1	1	0	0	0	0	0	0	0	1		12605	12182	12480	12481	12971
Bacteria	Actinobacteria	Actinobacteria	Actinomycetales	Streptomycetaceae	Kitasatospora	unclassified	40127	AY999756.1 gg_id:133142 Streptomyces albolongus str. JCM 4716 CSSP414	0	0	0	0	0	0	0	1	0	0	1	0	1	1	0	0	0	0	0	0	0	0	0	1	0	1	1	0	1	0	0	0	0	0	1		11774	11373	11531	11191	12354
Bacteria	Actinobacteria	Actinobacteria	Actinomycetales	Cellulomonadaceae	Actinotalea	Actinotalea fermentans	40494	EF063610.1 gg_id:177558 Microbial ecology autotrophic denitrifying anaerobic methanogenic UASB reactor clone Eb30	0	0	0	0	0	0	1	1	0	0	1	0	0	0	0	0	0	0	0	0	0	1	0	1	0	1	1	0	1	0	0	0	0	0	0		11191	10684	10995	10576	11892
Bacteria	Actinobacteria	Actinobacteria	Actinomycetales	ACK-M1	unclassified	unclassified	40995	EU117652.1 gg_id:242933 Ecology Freshwater Actinobacteria acI Lineage lake epilimnion clone FF1A1	0	0	0	0	0	0	0	0	0	1	0	0	0	1	1	0	1	0	0	1	1	0	0	0	0	0	0	0	0	0	0	0	1	0	0		12650	12187	12323	12491	12406
Bacteria	Actinobacteria	Actinobacteria	Actinomycetales	Micrococcaceae	Arthrobacter	unclassified	41024	AB248528.2 gg_id:194632 Arthrobacter sp. str. LC7	0	0	0	0	1	0	1	1	0	1	1	0	0	0	0	0	0	0	1	0	0	0	0	0	0	0	1	0	0	1	1	1	0	1	0		12136	11729	11720	11547	12562
Bacteria	Actinobacteria	Actinobacteria	Actinomycetales	Micrococcaceae	Arthrobacter	unclassified	41080	AF332384.1 gg_id:20720 Arthrobacter sp. B44	0	0	0	0	0	0	0	0	0	0	1	0	1	1	1	1	1	0	0	0	0	1	0	0	0	0	1	0	0	0	1	1	1	0	0		12056	11664	12027	11718	12141
Bacteria	Actinobacteria	Actinobacteria	Actinomycetales	Nocardiopsaceae	Streptomonospora	unclassified	41497	EF095149.1 gg_id:173918 Nocardiopsis arabia str. S186	0	0	0	0	1	0	1	1	0	0	1	0	1	1	0	0	0	0	0	0	0	0	0	1	0	1	1	1	1	0	1	0	0	0	0		11627	11252	11390	11006	12248
Bacteria	Actinobacteria	Actinobacteria	Actinomycetales	Micromonosporaceae	Virgisporangium	Virgisporangium ochraceum	41787	NR_024648.1 gg_id:535010 Virgisporangium aurantiacum str. YU438-5	0	0	0	0	0	0	1	1	0	0	1	0	1	1	1	0	0	0	0	0	0	1	0	1	0	1	1	0	1	0	0	0	1	0	0		11836	11353	11541	10717	12088
Bacteria	Actinobacteria	Actinobacteria	Actinomycetales	Cellulomonadaceae	unclassified	unclassified	41851	AF498716.1 gg_id:72811 soil isolate Ellin334	0	0	0	0	0	0	1	1	0	0	1	0	0	1	1	0	0	0	0	0	0	1	0	1	0	1	1	0	1	0	0	0	0	0	0		11903	11219	11403	10582	11695
Bacteria	Actinobacteria	Actinobacteria	Actinomycetales	Corynebacteriaceae	Corynebacterium	unclassified	29344	GQ071749.1 gg_id:458634 Topographical and Temporal Human Skin Microbiome skin gluteal crease clone nbw188a09c1	0	0	0	0	0	0	1	0	0	1	1	0	0	0	0	0	0	1	1	0	1	0	0	0	0	1	0	1	0	0	0	0	1	0	1		12546	12578	12877	12779	12887
Bacteria	Actinobacteria	Actinobacteria	Actinomycetales	Corynebacteriaceae	Corynebacterium	unclassified	30734	GQ112782.1 gg_id:442041 Topographical and Temporal Human Skin Microbiome skin nare clone nbw588b08c1	0	0	0	0	1	0	0	0	1	1	0	0	0	0	0	0	0	1	0	1	0	0	0	0	0	1	0	1	1	1	0	0	1	0	1		13141	12888	13241	13308	13331
Bacteria	Actinobacteria	Actinobacteria	Actinomycetales	Corynebacteriaceae	Corynebacterium	unclassified	34016	GQ030175.1 gg_id:412765 Topographical and Temporal Human Skin Microbiome skin glabella clone nbw868c11c1	0	0	0	0	0	0	1	1	0	0	1	0	1	1	0	0	0	0	0	0	0	1	0	1	0	1	0	0	1	0	1	1	0	0	0		11671	10450	10698	10927	11544
Bacteria	Actinobacteria	Actinobacteria	Actinomycetales	Corynebacteriaceae	Corynebacterium	unclassified	34230	GQ100320.1 gg_id:463360 Topographical and Temporal Human Skin Microbiome skin nare clone nbw480f01c1	0	0	0	0	0	0	0	0	0	0	1	0	1	1	0	1	1	0	1	0	0	1	0	0	0	1	1	0	1	0	0	0	0	1	0		11693	12232	12098	12013	12126
Bacteria	Actinobacteria	Actinobacteria	Actinomycetales	Corynebacteriaceae	Corynebacterium	unclassified	34738	GQ006272.1 gg_id:503392 Topographical and Temporal Human Skin Microbiome skin gluteal crease clone nbu81c12c1	0	0	0	0	0	0	1	1	0	1	1	0	0	1	0	0	0	0	1	0	0	1	0	0	0	1	0	1	1	0	0	1	0	0	0		12214	11518	11797	11512	12467
Bacteria	Actinobacteria	Actinobacteria	Actinomycetales	Corynebacteriaceae	Corynebacterium	unclassified	35586	GQ080525.1 gg_id:417162 Topographical and Temporal Human Skin Microbiome skin nare clone nbw1137g08c1	0	0	0	0	0	0	0	1	0	0	0	0	0	1	0	0	1	0	0	0	0	1	0	1	0	1	0	0	0	0	0	1	1	0	0		11106	10935	10927	10250	11262
Bacteria	Actinobacteria	Actinobacteria	Actinomycetales	Corynebacteriaceae	Corynebacterium	unclassified	35716	GQ100096.1 gg_id:466181 Topographical and Temporal Human Skin Microbiome skin nare clone nbw477h05c1	0	0	0	0	0	0	0	0	0	0	0	0	0	1	0	1	1	0	0	0	0	0	0	0	0	0	0	0	1	1	1	0	0	0	0		12218	10929	10951	10831	11996
Bacteria	Actinobacteria	Actinobacteria	Actinomycetales	Corynebacteriaceae	Corynebacterium	unclassified	37381	GQ070224.1 gg_id:391888 Topographical and Temporal Human Skin Microbiome skin axillary vault clone nbw179f10c1	0	0	0	0	0	0	0	1	0	0	0	0	1	1	0	1	1	0	0	0	0	1	0	0	0	1	1	0	1	0	1	1	0	0	0		11545	10942	11423	10911	11918
Bacteria	Actinobacteria	Actinobacteria	Actinomycetales	Corynebacteriaceae	unclassified	unclassified	37720	GQ050080.1 gg_id:408141 Topographical and Temporal Human Skin Microbiome skin occiput clone nbu482h11c1	0	0	0	0	0	0	0	1	0	0	0	0	0	0	0	0	1	0	1	0	0	1	0	1	0	1	0	0	0	1	1	0	0	1	0		12348	11275	11725	11606	11837
Bacteria	Actinobacteria	Actinobacteria	Actinomycetales	Corynebacteriaceae	unclassified	unclassified	37856	GQ083727.1 gg_id:423277 Topographical and Temporal Human Skin Microbiome skin alar crease clone nbw252h04c1	1	0	0	0	0	0	0	1	0	0	0	0	0	0	0	0	0	0	1	0	0	1	0	1	0	1	1	0	1	1	0	0	0	0	0		12059	11720	11692	11434	12130
Bacteria	Actinobacteria	Actinobacteria	Actinomycetales	Mycobacteriaceae	Mycobacterium	Mycobacterium leprae	38268	X55022.1 gg_id:13163 Mycobacterium leprae	0	0	0	0	0	0	0	0	0	0	0	0	0	0	0	0	0	0	0	0	0	0	0	0	1	1	1	0	0	0	1	0	0	1	1		12248	12002	12242	11804	12572
Bacteria	Actinobacteria	Actinobacteria	Actinomycetales	Streptomycetaceae	Streptomyces	unclassified	38933	EF469608.1 gg_id:224277 Streptomyces lavendulae str. gCLA4	0	0	0	0	0	0	0	1	0	1	0	0	0	1	0	1	0	0	0	0	0	1	0	0	0	0	0	1	0	0	1	1	0	0	1		11784	11513	11178	10935	12275
Bacteria	Actinobacteria	Actinobacteria	Actinomycetales	Streptomycetaceae	Streptomyces	unclassified	39753	EF012099.1 gg_id:197255 Streptomyces sp. str. 1A01550	0	0	0	0	0	0	1	1	0	0	1	0	1	1	1	0	0	0	0	0	0	1	0	1	0	1	1	0	1	0	0	0	0	0	0		11637	10711	10745	10996	11698
Bacteria	Actinobacteria	Actinobacteria	Actinomycetales	Streptomycetaceae	Streptomyces	Streptomyces avellaneus	39950	AY442264.1 gg_id:102601 Kitasatospora kifunensis str. HKI 0316 2122-22	0	0	0	0	1	0	1	1	0	0	1	0	1	1	0	0	0	0	0	0	0	1	0	1	0	1	1	0	1	0	0	0	0	0	0		11746	11593	11733	11270	12309
Bacteria	Actinobacteria	Actinobacteria	Actinomycetales	Propionibacteriaceae	Propionibacterium	unclassified	40300	GQ089244.1 gg_id:372676 Topographical and Temporal Human Skin Microbiome skin volar forearm clone nbw319d10c1	0	0	0	0	0	0	0	0	0	0	1	0	1	1	1	0	0	0	0	0	0	0	0	0	0	0	1	0	0	1	1	0	0	1	0		11517	11532	11381	10734	11885
Bacteria	Actinobacteria	Actinobacteria	Actinomycetales	Micrococcaceae	Kocuria	unclassified	40326	FJ607312.1 gg_id:588712 Kocuria sp. str. P31	0	0	0	0	0	0	1	1	0	0	1	0	1	1	1	0	0	0	0	0	0	1	0	1	0	1	1	0	1	0	0	0	0	0	0		11725	11188	11671	11079	12015
Bacteria	Actinobacteria	Actinobacteria	Actinomycetales	Micrococcaceae	Arthrobacter	unclassified	40415	EU466637.1 gg_id:298124 argali sheep feces clone AS3_aao18h12	0	0	0	0	0	0	1	1	0	0	1	0	0	1	0	0	0	0	0	0	0	1	0	1	0	1	0	0	1	0	0	0	0	0	0		11253	10908	10938	10523	11956
Bacteria	Actinobacteria	Actinobacteria	Actinomycetales	ACK-M1	unclassified	unclassified	40491	EU117607.1 gg_id:255862 Ecology Freshwater Actinobacteria acI Lineage lake epilimnion clone CH1B9	0	0	0	0	0	0	1	1	0	0	1	0	1	1	0	0	0	0	0	0	0	1	0	1	0	0	0	0	0	0	0	0	0	0	0		11618	10804	12110	11291	12064
Bacteria	Actinobacteria	Actinobacteria	Actinomycetales	ACK-M1	unclassified	unclassified	40795	DQ316343.2 gg_id:153128 and seasonal dynamics Actinobacteria four lakes Northeastern Germany freshwater clone FNE11-17	0	0	0	0	0	0	1	0	0	0	0	0	1	1	1	0	0	0	0	0	0	0	0	0	0	1	0	0	0	0	0	0	1	0	1		12247	11416	11966	11505	12295
Bacteria	Actinobacteria	Actinobacteria	Actinomycetales	Micrococcaceae	Arthrobacter	unclassified	40867	EU466538.1 gg_id:302925 argali sheep feces clone AS3_aao17b12	0	0	0	0	0	0	1	1	0	0	0	0	0	1	0	0	0	0	0	0	0	1	0	0	0	1	0	0	1	0	0	0	0	0	0		11479	11380	11692	10366	11599
Bacteria	Actinobacteria	Actinobacteria	Actinomycetales	Propionibacteriaceae	Propionibacterium	Propionibacterium acnes	40932	GQ011586.1 gg_id:498081 Topographical and Temporal Human Skin Microbiome skin occiput clone nbw793g11c1	0	0	0	0	0	0	1	1	0	0	1	0	1	1	1	0	0	0	0	0	0	1	0	1	0	1	0	0	1	0	1	0	0	0	0		11639	10783	11000	10550	11625
Bacteria	Actinobacteria	Actinobacteria	Actinomycetales	Micrococcaceae	Kocuria	unclassified	41083	AJ639827.1 gg_id:104897 Arthrobacter pigmenti str. LMG 22284	0	0	0	0	0	0	0	0	0	1	1	0	0	0	0	0	0	0	1	0	0	0	0	1	0	1	1	0	0	0	0	0	0	0	0		12164	11605	11978	11493	12335
Bacteria	Actinobacteria	Actinobacteria	Actinomycetales	Streptosporangiaceae	unclassified	unclassified	41483	U48980.1 gg_id:12123 Nonomuraea roseola str. IFO 14685	0	0	0	0	0	0	1	1	0	0	1	0	1	1	1	0	0	0	0	0	0	1	0	0	0	1	1	0	1	0	0	0	0	0	1		11674	11416	11764	10905	11958
Bacteria	Actinobacteria	Actinobacteria	Actinomycetales	Microbacteriaceae	Agrococcus	unclassified	41698	AM940157.1 gg_id:268296 Agrococcus versicolor str. DSM 19812 = K 114/01	0	0	0	0	0	0	1	1	0	0	1	0	0	1	0	0	0	0	0	0	0	1	0	1	0	1	0	0	1	0	0	0	0	0	0		11359	10447	11022	10676	11608
Bacteria	Actinobacteria	Actinobacteria	Actinomycetales	Micromonosporaceae	Micromonospora	unclassified	42274	AB159778.2 gg_id:106799 Micromonospora eburnea str. LK2-5	0	0	0	0	0	0	1	1	0	0	1	0	1	1	1	0	0	0	0	0	0	1	0	1	0	1	1	0	1	0	0	0	0	0	0		11709	11136	11380	11424	11911
Bacteria	Actinobacteria	Actinobacteria	Actinomycetales	Corynebacteriaceae	Corynebacterium	unclassified	30016	GQ071480.1 gg_id:465295 Topographical and Temporal Human Skin Microbiome skin gluteal crease clone nbw185a09c1	0	0	0	0	1	0	1	1	0	0	1	0	0	0	0	1	0	0	1	0	0	1	0	1	0	0	1	0	1	0	0	0	0	0	0		11976	11149	11231	11357	12670
Bacteria	Actinobacteria	Actinobacteria	Actinomycetales	Corynebacteriaceae	Corynebacterium	unclassified	31702	GQ000213.1 gg_id:468778 Topographical and Temporal Human Skin Microbiome skin plantar heel clone nbu110g03c1	0	0	0	1	0	0	0	0	0	1	0	0	0	1	0	0	0	0	0	0	1	0	0	0	0	0	0	1	0	0	1	0	1	0	0		12823	11988	12539	12095	12907
Bacteria	Actinobacteria	Actinobacteria	Actinomycetales	Corynebacteriaceae	Corynebacterium	unclassified	31958	GQ049077.1 gg_id:408149 Topographical and Temporal Human Skin Microbiome skin volar forearm clone nbu528g04c1	0	0	0	0	0	0	1	1	0	0	1	0	1	1	0	0	0	0	0	0	0	1	0	1	0	1	1	0	1	0	0	0	0	0	0		11698	10788	11197	11606	12003
Bacteria	Actinobacteria	Actinobacteria	Actinomycetales	Corynebacteriaceae	Corynebacterium	unclassified	32607	GQ057409.1 gg_id:376725 Topographical and Temporal Human Skin Microbiome skin interdigital web space clone nbw1057f12c1	0	0	0	0	0	0	1	1	0	0	0	0	1	1	0	0	0	0	0	0	0	1	0	1	0	1	0	0	1	0	1	0	0	0	0		11527	9984	10170	9919	11194
Bacteria	Actinobacteria	Actinobacteria	Actinomycetales	Corynebacteriaceae	Corynebacterium	unclassified	32654	GQ031655.1 gg_id:421612 Topographical and Temporal Human Skin Microbiome skin toe web space clone nbw888h06c1	0	0	0	0	0	0	0	1	0	0	1	0	1	1	1	0	1	0	0	0	0	0	0	0	0	0	1	0	1	0	0	1	1	0	0		11778	11208	11195	11281	11731
Bacteria	Actinobacteria	Actinobacteria	Actinomycetales	Corynebacteriaceae	Corynebacterium	unclassified	32731	GQ029171.1 gg_id:427397 Topographical and Temporal Human Skin Microbiome skin plantar heel clone nbw860e11c1	0	0	0	0	0	0	0	0	0	0	0	0	1	1	0	1	1	0	0	0	0	0	0	0	0	1	1	0	0	1	1	1	0	1	0		10576	9602	10943	9637	11344
Bacteria	Actinobacteria	Actinobacteria	Actinomycetales	Corynebacteriaceae	Corynebacterium	unclassified	32734	GQ020504.1 gg_id:489163 Topographical and Temporal Human Skin Microbiome skin external auditory canal clone nbu270c12c1	0	0	1	1	1	1	0	0	1	1	0	0	1	0	0	0	0	1	0	0	1	0	1	0	0	0	0	0	0	0	0	0	0	0	0		12769	12642	12787	12463	13049
Bacteria	Actinobacteria	Actinobacteria	Actinomycetales	Corynebacteriaceae	Corynebacterium	unclassified	32951	GQ038293.1 gg_id:466028 Topographical and Temporal Human Skin Microbiome skin toe web space clone nbu383a02c1	0	0	0	0	0	0	1	1	0	0	0	0	1	1	0	0	0	0	0	0	1	0	0	1	0	1	1	0	1	0	0	0	1	0	0		11734	10690	11083	11866	11833
Bacteria	Actinobacteria	Actinobacteria	Actinomycetales	Corynebacteriaceae	Corynebacterium	unclassified	33122	GQ051180.1 gg_id:468211 Topographical and Temporal Human Skin Microbiome skin external auditory canal clone nbu441c10c1	0	0	0	0	1	1	0	0	0	1	0	0	0	0	0	0	0	0	1	1	1	0	0	0	0	0	0	1	1	0	0	1	0	0	1		12818	12380	12569	12507	13100
Bacteria	Actinobacteria	Actinobacteria	Actinomycetales	Corynebacteriaceae	Corynebacterium	unclassified	33700	GQ028954.1 gg_id:435562 Topographical and Temporal Human Skin Microbiome skin plantar heel clone nbw858a04c1	0	0	0	0	1	0	0	1	0	1	1	0	0	0	0	0	0	0	0	0	1	1	0	1	0	1	1	0	1	0	0	0	0	0	0		11240	10517	10688	11367	12318
Bacteria	Actinobacteria	Actinobacteria	Actinomycetales	Corynebacteriaceae	Corynebacterium	unclassified	33922	GQ014934.1 gg_id:494730 Topographical and Temporal Human Skin Microbiome skin axillary vault clone nbw814a05c1	0	0	0	0	1	0	0	0	0	0	1	0	0	0	0	0	1	0	0	0	0	1	0	0	0	0	0	0	0	0	0	1	1	0	1		12293	11527	11728	11738	12274
Bacteria	Actinobacteria	Actinobacteria	Actinomycetales	Corynebacteriaceae	Corynebacterium	unclassified	35575	GQ006546.1 gg_id:503117 Topographical and Temporal Human Skin Microbiome skin gluteal crease clone nbu84g05c1	0	0	0	0	0	0	0	1	0	0	1	0	1	1	1	1	1	0	0	0	0	1	0	0	0	1	1	0	0	0	0	0	0	0	0		11600	10676	10606	10558	11846
Bacteria	Actinobacteria	Actinobacteria	Actinomycetales	Corynebacteriaceae	Corynebacterium	unclassified	36150	GQ003830.1 gg_id:505832 Topographical and Temporal Human Skin Microbiome skin nare clone nbu57g12c1	0	0	0	0	0	0	0	0	0	0	1	0	1	1	0	0	1	0	0	0	0	1	0	0	0	1	0	0	1	0	1	1	1	0	0		12099	11631	11492	11422	12079
Bacteria	Actinobacteria	Actinobacteria	Actinomycetales	Corynebacteriaceae	Corynebacterium	unclassified	36351	GQ098393.1 gg_id:484514 Topographical and Temporal Human Skin Microbiome skin umbilicus clone nbw559a07c1	0	0	0	0	0	0	1	0	0	0	0	0	0	1	1	1	1	0	0	0	0	0	0	1	0	0	0	0	0	0	1	1	0	0	0		11908	11247	10807	11442	11966
Bacteria	Actinobacteria	Actinobacteria	Actinomycetales	Corynebacteriaceae	Corynebacterium	unclassified	36383	GQ035672.1 gg_id:446360 Topographical and Temporal Human Skin Microbiome skin gluteal crease clone nbu375c05c1	0	0	0	0	1	0	0	0	0	1	0	0	0	0	0	0	0	0	0	1	1	1	0	0	0	0	0	0	1	0	0	1	0	0	1		13123	12921	13182	13246	13572
Bacteria	Actinobacteria	Actinobacteria	Actinomycetales	Corynebacteriaceae	Corynebacterium	unclassified	37058	GQ060584.1 gg_id:378007 Topographical and Temporal Human Skin Microbiome skin external auditory canal clone nbw15c04c1	0	0	0	0	0	0	1	1	0	0	1	0	0	1	0	0	0	0	0	0	0	1	0	1	0	1	1	0	1	0	0	0	1	0	0		11423	10192	10285	10305	11582
Bacteria	Actinobacteria	Actinobacteria	Actinomycetales	Corynebacteriaceae	Corynebacterium	unclassified	37345	FJ672244.1 gg_id:517059 Synecology primary and secondary habitats Escherichia coli O157:H7 feedlot surface MARC beef cattle feedlot	0	0	0	0	0	0	0	0	0	0	0	0	1	1	1	1	1	0	0	0	0	0	0	0	0	1	0	0	0	1	1	1	0	1	0		10631	9527	10603	9826	10972
Bacteria	Actinobacteria	Actinobacteria	Actinomycetales	Corynebacteriaceae	unclassified	unclassified	37564	GQ003700.1 gg_id:505962 Topographical and Temporal Human Skin Microbiome skin alar crease clone nbu56b10c1	0	0	0	0	0	0	0	1	0	1	0	0	0	0	0	0	1	0	1	1	0	0	0	0	0	0	0	0	0	1	0	0	0	1	1		12342	12008	11714	11663	12332
Bacteria	Actinobacteria	Actinobacteria	Actinomycetales	Frankiaceae	Frankia	unclassified	38374	U72717.1 gg_id:11537 Frankia sp. str. Cea1.3	0	0	0	0	0	0	1	1	0	0	1	0	0	1	1	0	0	0	0	0	0	1	0	1	0	1	1	0	1	0	0	0	0	0	0		11174	10460	10355	10231	11541
Bacteria	Actinobacteria	Actinobacteria	Actinomycetales	Cryptosporangiaceae	Cryptosporangium	unclassified	38407	AB531472.1 gg_id:551040 Cryptosporangium sp. str. MN08-A0264	0	0	0	0	0	0	1	1	0	0	1	0	0	0	0	0	0	0	0	0	0	1	0	1	0	1	0	0	1	0	0	0	0	0	0		11213	10455	10994	10313	11369
Bacteria	Actinobacteria	Actinobacteria	Actinomycetales	Corynebacteriaceae	unclassified	unclassified	38433	GQ011218.1 gg_id:498448 Topographical and Temporal Human Skin Microbiome skin alar crease clone nbw740g10c1	0	0	0	0	0	0	1	1	0	0	0	0	0	0	0	1	0	0	1	1	0	1	0	0	0	0	0	0	0	0	0	0	0	0	0		12135	11709	11451	11320	11940
Bacteria	Actinobacteria	Actinobacteria	Actinomycetales	Nocardioidaceae	Nocardioides	unclassified	38746	AJ511294.1 gg_id:69420 Nocardioides sp. str. ND6	0	0	0	0	0	0	1	1	0	0	1	0	1	1	0	0	0	0	0	0	0	1	0	1	0	1	0	0	1	0	0	1	0	0	0		11608	10461	10713	10533	11826
Bacteria	Actinobacteria	Actinobacteria	Actinomycetales	Cellulomonadaceae	unclassified	unclassified	39083	FJ916097.1 gg_id:586357 Evidence structuring organic carbon source temperate lakes integrated lake epilimnion clone TR1A12	0	0	0	0	0	0	0	0	0	0	1	0	1	1	0	1	1	0	0	0	0	1	0	1	0	0	1	0	0	0	0	0	1	0	1		11586	11369	10955	11156	11770
Bacteria	Actinobacteria	Actinobacteria	Actinomycetales	Nocardioidaceae	unclassified	unclassified	39643	EF019383.1 gg_id:211360 aspen rhizosphere clone Elev_16S_613	0	0	0	0	0	0	1	1	0	0	1	0	1	0	1	0	0	0	0	0	0	0	0	0	0	1	1	0	0	0	1	0	1	1	0		11821	11340	11636	11149	12072
Bacteria	Actinobacteria	Actinobacteria	Actinomycetales	Streptomycetaceae	Streptomyces	unclassified	39737	GQ985446.1 gg_id:539576 Streptomyces virginiae str. PW003	0	0	0	0	0	0	1	1	0	0	1	0	0	1	0	0	0	0	0	0	0	1	0	1	0	1	1	0	1	0	0	0	0	0	0		11391	10591	10948	10102	11761
Bacteria	Actinobacteria	Actinobacteria	Actinomycetales	Streptomycetaceae	Streptomyces	Streptomyces acidiscabies	39856	AY621376.1 gg_id:103501 Streptomyces acidiscabies	0	0	0	0	0	0	0	0	0	1	0	0	0	1	1	1	1	0	0	0	0	1	0	0	0	0	0	1	0	0	0	1	1	0	1		12441	11905	11924	11860	12619
Bacteria	Actinobacteria	Actinobacteria	Actinomycetales	ACK-M1	unclassified	unclassified	40138	GQ340192.1 gg_id:548098 Prokaryotic Marathonas Reservoir Greece water column clone K07-91-BAC	0	0	0	0	0	0	1	1	0	0	0	0	1	1	0	1	1	0	0	0	0	1	0	0	0	1	0	0	0	0	1	1	0	0	0		11035	10536	10880	11120	11550
Bacteria	Actinobacteria	Actinobacteria	Actinomycetales	Intrasporangiaceae	Knoellia	unclassified	40482	AJ294412.1 gg_id:21333 Knoellia sinensis str. DSM 12331 = HKI 011	0	0	0	0	0	0	1	1	0	0	0	0	0	1	0	0	0	0	0	0	0	0	0	1	0	1	1	0	1	0	0	1	0	0	0		11664	11148	11056	10806	12195
Bacteria	Actinobacteria	Actinobacteria	Actinomycetales	ACK-M1	unclassified	unclassified	40761	EU117766.1 gg_id:239774 Ecology Freshwater Actinobacteria acI Lineage lake epilimnion clone ME7C12	0	0	0	0	0	0	1	1	0	0	1	0	0	1	1	0	0	0	0	0	0	1	0	1	0	1	0	0	1	0	0	0	0	0	0		10926	11151	11571	10973	11996
Bacteria	Actinobacteria	Actinobacteria	Actinomycetales	Micrococcaceae	Arthrobacter	unclassified	40804	EU466003.1 gg_id:296002 African elephant feces clone AFEL3_aao15f06	0	0	0	0	0	0	1	1	0	0	1	0	0	1	1	0	0	0	0	0	0	1	0	1	0	1	0	0	1	0	0	1	0	0	0		11072	10476	10585	10213	11631
Bacteria	Actinobacteria	Actinobacteria	Actinomycetales	Thermomonosporaceae	Actinomadura	Actinomadura madurae	41574	U49009.1 gg_id:12028 Actinomadura macra str. IFO 14102	0	0	0	0	0	0	1	1	0	0	1	0	1	1	1	0	0	0	0	0	0	1	0	1	0	1	0	0	1	0	0	0	0	0	0		11403	10940	11216	10773	11696
Bacteria	Actinobacteria	Actinobacteria	Actinomycetales	Thermomonosporaceae	Actinomadura	unclassified	41681	AJ293717.1 gg_id:101749 Actinomadura cremea str. IMSNU 22168	0	0	0	0	0	0	1	1	0	0	1	0	1	1	0	0	0	0	0	0	0	1	0	1	0	1	1	0	1	0	0	0	0	0	0		11406	10850	10031	11050	11899
Bacteria	Actinobacteria	Actinobacteria	Actinomycetales	Micromonosporaceae	Virgisporangium	Virgisporangium ochraceum	42030	EU132997.1 gg_id:240258 tallgrass prarie soil clone FFCH17928	0	0	0	0	0	0	1	1	0	0	1	0	1	1	0	0	0	0	0	0	0	1	0	1	0	1	1	0	1	0	0	0	0	0	0		11359	10829	11021	10332	11915
Bacteria	Actinobacteria	Actinobacteria	Actinomycetales	Streptosporangiaceae	Nonomuraea	unclassified	42152	FJ830614.1 gg_id:567468 Nonomuraea sp. str. 51110	0	0	0	0	0	0	1	1	0	0	1	0	1	1	0	1	1	0	0	0	0	0	0	0	0	1	1	0	0	0	0	0	0	0	0		11965	11589	11774	11685	12091
Bacteria	Actinobacteria	Actinobacteria	Actinomycetales	Microbacteriaceae	Microbacterium	unclassified	42173	AB248875.1 gg_id:161405 Microbacterium sp. str. KV-490	0	0	1	0	1	0	0	1	0	0	1	0	0	1	0	0	0	0	0	0	0	1	0	0	0	1	1	0	0	0	0	0	0	0	0		11885	11824	11988	11402	12269
Bacteria	Actinobacteria	Actinobacteria	Actinomycetales	Micromonosporaceae	Micromonospora	unclassified	42381	AJ626950.1 gg_id:102454 Micromonospora mirobrigensis str. WA201	0	0	0	0	0	0	1	1	0	0	1	0	1	1	1	0	0	0	0	0	0	1	0	1	0	1	0	0	1	0	0	0	0	0	0		10650	10472	10506	10189	11490
Bacteria	Actinobacteria	Actinobacteria	Actinomycetales	Corynebacteriaceae	Corynebacterium	unclassified	29505	GQ062620.1 gg_id:459517 Topographical and Temporal Human Skin Microbiome skin interdigital web space clone nbw34a05c1	0	0	0	0	0	0	1	1	0	0	1	0	1	0	0	0	0	0	0	0	0	1	0	1	0	1	1	0	1	0	0	0	0	0	0		11367	11693	11689	11686	11830
Bacteria	Actinobacteria	Actinobacteria	Actinomycetales	Corynebacteriaceae	Corynebacterium	unclassified	29667	GQ027211.1 gg_id:442702 Topographical and Temporal Human Skin Microbiome skin antecubital fossa clone nbw900e10c1	0	1	0	1	0	0	0	0	0	1	0	0	0	0	0	0	0	1	0	1	1	0	1	1	1	0	0	0	0	0	0	0	0	0	0		13447	13215	13331	13195	13642
Bacteria	Actinobacteria	Actinobacteria	Actinomycetales	Corynebacteriaceae	Corynebacterium	unclassified	29901	GQ054887.1 gg_id:451706 Topographical and Temporal Human Skin Microbiome skin inguinal crease clone nbw1110a06c1	0	0	0	0	0	0	1	1	0	0	1	0	0	1	0	0	0	0	0	0	0	1	0	1	0	1	1	0	1	0	0	0	0	0	0		11561	10748	11199	10783	11900
Bacteria	Actinobacteria	Actinobacteria	Actinomycetales	Corynebacteriaceae	Corynebacterium	unclassified	30117	GQ026844.1 gg_id:435893 Topographical and Temporal Human Skin Microbiome skin antecubital fossa clone nbw899f09c1	1	0	0	0	1	0	1	0	0	1	1	0	0	1	0	0	0	0	0	0	1	1	0	0	0	0	0	0	0	0	0	0	0	0	1		12120	10939	11917	12151	12325
Bacteria	Actinobacteria	Actinobacteria	Actinomycetales	Corynebacteriaceae	Corynebacterium	unclassified	31281	GQ044361.1 gg_id:400720 Topographical and Temporal Human Skin Microbiome skin toe web space clone nbw975b10c1	0	0	0	0	1	0	0	0	0	0	0	0	1	1	1	0	1	0	0	0	1	0	0	0	0	0	0	0	0	0	0	0	1	1	1		13054	12268	12542	12903	13103
Bacteria	Actinobacteria	Actinobacteria	Actinomycetales	Corynebacteriaceae	Corynebacterium	unclassified	32895	GQ011113.1 gg_id:498554 Topographical and Temporal Human Skin Microbiome skin antecubital fossa clone nbw791a12c1	0	0	0	0	1	0	0	0	0	0	0	0	0	0	0	0	0	0	1	0	0	0	0	0	1	0	0	1	1	1	0	0	0	0	0		12342	11598	11969	11750	12573
Bacteria	Actinobacteria	Actinobacteria	Actinomycetales	Corynebacteriaceae	Corynebacterium	unclassified	33048	GQ031618.1 gg_id:407508 Topographical and Temporal Human Skin Microbiome skin toe web space clone nbw888d08c1	0	0	0	0	1	0	0	1	0	0	1	0	1	1	0	0	0	0	0	0	0	1	0	0	0	1	1	0	1	0	0	0	0	0	0		11575	11099	11412	11676	12204
Bacteria	Actinobacteria	Actinobacteria	Actinomycetales	Corynebacteriaceae	Corynebacterium	unclassified	33189	GQ048790.1 gg_id:418492 Topographical and Temporal Human Skin Microbiome skin volar forearm clone nbu526b11c1	0	0	0	0	0	0	0	1	0	0	1	0	0	1	0	1	0	0	0	0	0	1	0	1	0	1	1	0	1	0	0	0	0	0	0		11505	10168	10589	11143	11856
Bacteria	Actinobacteria	Actinobacteria	Actinomycetales	Corynebacteriaceae	Corynebacterium	unclassified	33924	GQ014752.1 gg_id:494914 Topographical and Temporal Human Skin Microbiome skin umbilicus clone nbw763g11c1	0	0	0	0	0	0	1	1	0	0	1	0	1	0	0	0	0	0	0	0	0	1	0	1	0	1	1	0	1	0	0	0	0	0	0		11495	11588	11741	11725	11943
Bacteria	Actinobacteria	Actinobacteria	Actinomycetales	Corynebacteriaceae	Corynebacterium	unclassified	33930	GQ088660.1 gg_id:389892 Topographical and Temporal Human Skin Microbiome skin inguinal crease clone nbw470f12c1	0	0	0	1	0	0	0	1	0	1	1	0	0	0	0	0	0	0	0	0	1	0	0	0	0	0	1	1	1	0	0	0	0	0	1		11733	11436	11795	12432	12493
Bacteria	Actinobacteria	Actinobacteria	Actinomycetales	Corynebacteriaceae	Corynebacterium	unclassified	34274	GQ042218.1 gg_id:441987 Topographical and Temporal Human Skin Microbiome skin nare clone nbw937f06c1	0	0	0	0	0	0	0	1	0	0	0	0	0	1	0	0	1	0	0	0	0	1	0	0	0	1	0	0	1	0	0	1	1	0	0		11330	10489	10641	9990	11366
Bacteria	Actinobacteria	Actinobacteria	Actinomycetales	Corynebacteriaceae	Corynebacterium	unclassified	34341	FJ557842.1 gg_id:526375 Survey Approach Assess Endotracheal Tube Biofilms and their Origins biofilm extubated endotracheal tube ICU patient clone ET_G_1g03	0	0	0	0	0	0	0	0	0	0	0	0	1	1	0	1	1	0	0	0	0	0	0	0	0	1	0	0	0	1	1	1	0	1	0		10714	9801	10968	10231	11359
Bacteria	Actinobacteria	Actinobacteria	Actinomycetales	Corynebacteriaceae	Corynebacterium	unclassified	35291	GQ054100.1 gg_id:375692 Topographical and Temporal Human Skin Microbiome skin buttock clone nbw1098f01c1	0	0	0	0	1	0	1	0	0	0	1	0	0	1	1	1	0	0	0	0	0	0	0	1	0	0	0	0	0	0	0	1	1	0	0		11343	11210	11399	11540	12274
Bacteria	Actinobacteria	Actinobacteria	Actinomycetales	Corynebacteriaceae	Corynebacterium	unclassified	35614	GQ099229.1 gg_id:371515 Topographical and Temporal Human Skin Microbiome skin interdigital web space clone nbw507h07c1	0	0	1	1	0	0	0	0	1	0	0	0	0	0	0	0	0	0	0	0	1	0	0	0	0	1	0	0	1	0	0	1	0	0	1		12382	11980	12449	12583	12883
Bacteria	Actinobacteria	Actinobacteria	Actinomycetales	Corynebacteriaceae	Corynebacterium	unclassified	35626	GQ083753.1 gg_id:444522 Topographical and Temporal Human Skin Microbiome skin nare clone nbw253c07c1	0	0	0	0	0	0	1	1	0	0	1	0	0	0	0	0	0	0	0	0	0	1	0	1	0	1	1	0	1	0	0	0	0	0	1		10611	9939	9878	10148	11675
Bacteria	Actinobacteria	Actinobacteria	Actinomycetales	Corynebacteriaceae	Corynebacterium	unclassified	36989	GQ067135.1 gg_id:397148 Topographical and Temporal Human Skin Microbiome skin antecubital fossa clone nbw1122g01c1	1	0	0	0	0	0	0	0	0	0	0	0	0	0	0	0	1	1	0	0	0	0	0	0	0	1	0	0	0	1	1	0	0	0	0		12247	12227	12232	12102	12472
Bacteria	Actinobacteria	Actinobacteria	Actinomycetales	Corynebacteriaceae	unclassified	unclassified	37696	GQ011877.1 gg_id:497790 Topographical and Temporal Human Skin Microbiome skin nare clone nbw746c06c1	0	0	0	0	0	0	0	1	0	0	0	0	0	0	0	0	1	0	1	0	0	1	0	0	0	0	0	0	0	0	1	1	0	1	0		12280	11946	11812	11993	12551
Bacteria	Actinobacteria	Actinobacteria	Actinomycetales	Actinospicaceae	unclassified	unclassified	37979	AY234439.1 gg_id:111971 soil isolate Ellin5022	0	0	0	0	1	0	1	1	0	0	1	0	0	1	0	0	0	0	0	0	0	1	0	1	0	1	0	0	1	0	0	0	0	0	0		11597	11224	11397	11053	12226
Bacteria	Actinobacteria	Actinobacteria	Actinomycetales	Cellulomonadaceae	unclassified	unclassified	38830	CR933228.1 gg_id:110305 Evry municipal wastewater treatment plant clone 054C09_B_DI_P58	0	0	0	0	0	0	0	0	0	0	1	0	0	1	1	1	0	0	1	0	0	1	0	0	0	0	1	1	0	0	0	1	0	0	0		12036	11637	11886	11531	12158
Bacteria	Actinobacteria	Actinobacteria	Actinomycetales	Nocardioidaceae	Actinopolymorpha	unclassified	39044	AB535715.1 gg_id:525694 Thermasporomyces composti str. JCM 16421	0	0	0	0	0	0	1	1	0	0	1	0	0	1	0	0	0	0	0	0	0	1	0	1	0	1	1	0	1	0	0	0	0	0	0		11679	11223	11414	9864	11782
Bacteria	Actinobacteria	Actinobacteria	Actinomycetales	Streptomycetaceae	Streptomyces	unclassified	39115	EU132985.1 gg_id:246667 tallgrass prarie soil clone FFCH17594	0	0	0	0	0	0	1	0	0	0	0	0	0	1	0	1	1	0	0	0	0	0	0	0	0	1	0	0	0	0	0	0	0	0	0		11136	10354	10491	10127	11617
Bacteria	Actinobacteria	Actinobacteria	Actinomycetales	Nocardioidaceae	Nocardioides	unclassified	39421	EU289500.1 gg_id:237194 metagenomic approach biosynthesis ansamycin endophytes or symbionts enriched stem bark clone 2-5C	0	0	0	0	0	0	1	1	0	0	1	0	1	1	0	0	0	0	0	0	0	1	0	1	0	1	0	0	1	0	0	0	0	0	0		11253	9891	10085	10175	11488
Bacteria	Actinobacteria	Actinobacteria	Actinomycetales	Streptomycetaceae	Streptomyces	Streptomyces glaucescens	39855	GQ262799.1 gg_id:550453 Streptomyces tricolor str. vh85	0	0	0	0	1	0	1	1	0	0	1	0	0	1	0	0	0	0	0	0	0	1	0	0	0	1	1	0	0	0	0	0	0	0	0		11837	11475	11628	11504	12252
Bacteria	Actinobacteria	Actinobacteria	Actinomycetales	Nocardioidaceae	Nocardioides	unclassified	40042	AB273624.1 gg_id:204879 Nocardioides exalbidus str. RC825	0	0	0	0	0	0	1	1	0	0	1	0	1	1	0	0	0	0	0	0	0	1	0	1	0	1	0	0	1	0	0	0	0	0	0		11495	10654	10822	10662	11766
Bacteria	Actinobacteria	Actinobacteria	Actinomycetales	Cellulomonadaceae	unclassified	unclassified	40117	GQ340111.1 gg_id:586558 Prokaryotic Marathonas Reservoir Greece water column clone B07-05-BAC	0	0	0	0	0	0	1	1	0	0	1	0	0	1	0	0	0	0	0	0	0	1	0	1	0	1	0	0	1	0	0	0	1	0	0		11282	10726	10822	10809	11721
Bacteria	Actinobacteria	Actinobacteria	Actinomycetales	Intrasporangiaceae	Terracoccus	unclassified	40140	FN550127.1 gg_id:588920 actinobacterial three Marion Island terrestrial habitats (Sub-Antarctica) and culturability actinomycetes eleven habitats: study Intrasporangiaceae MI-1.2 V62	0	0	0	0	0	0	1	1	0	0	1	0	0	1	0	0	0	0	0	0	0	1	0	1	0	1	1	0	1	0	0	0	0	0	0		11373	10851	11147	10923	12081
Bacteria	Actinobacteria	Actinobacteria	Actinomycetales	Actinomycetaceae	Actinomyces	unclassified	40442	GU227175.1 gg_id:571103 Microbiological immunological Adolescent Moroccan Aggressive Periodontitis Patients and without detectable Aggregatibacter actinomycetemcomitans JP2 Infection subgingival plaque clone 08_4_E07	0	0	0	0	0	0	1	1	0	0	1	0	0	1	0	0	0	0	0	0	0	1	0	1	0	1	0	0	1	0	0	1	0	0	0		11413	10929	11427	10156	11426
Bacteria	Actinobacteria	Actinobacteria	Actinomycetales	Micrococcaceae	Arthrobacter	unclassified	40512	FM955856.1 gg_id:551025 Arthrobacter luteolus str. Asd M1L1	0	0	0	0	0	0	1	1	0	0	0	0	0	1	0	0	0	0	0	0	0	0	0	1	0	1	0	0	1	0	0	0	0	0	0		10909	10261	10574	10000	11123
Bacteria	Actinobacteria	Actinobacteria	Actinomycetales	Propionibacteriaceae	Tessaracoccus	unclassified	40542	GU111566.2 gg_id:561672 Tessaracoccus sp. str. SL014B-20A1	0	0	0	0	0	0	1	1	0	0	1	0	0	0	0	0	0	0	0	0	0	1	0	1	0	1	0	0	1	0	0	0	0	0	0		10808	10478	10846	10134	11420
Bacteria	Actinobacteria	Actinobacteria	Actinomycetales	Yaniellaceae	Yaniella	unclassified	40731	FJ871122.1 gg_id:538876 Yaniella sp. str. G5	0	0	0	0	0	0	1	1	0	0	1	0	0	1	0	0	0	0	0	0	0	1	0	1	0	1	1	0	1	0	0	0	0	0	0		11663	10373	10533	10214	11648
Bacteria	Actinobacteria	Actinobacteria	Actinomycetales	Micrococcaceae	Arthrobacter	unclassified	40824	EU466526.1 gg_id:292876 argali sheep feces clone AS3_aao17a09	0	0	0	0	0	0	0	0	0	1	0	0	0	1	0	0	0	0	1	0	0	1	0	0	0	1	1	1	1	0	0	0	0	0	1		12348	12031	12318	11896	12157
Bacteria	Actinobacteria	Actinobacteria	Actinomycetales	Micrococcaceae	Arthrobacter	unclassified	40876	EU466431.1 gg_id:293031 bighorn sheep feces clone BH2_aao23e10	0	0	1	0	0	0	1	0	0	0	1	0	0	1	0	0	0	0	1	0	0	0	0	0	0	1	0	0	1	0	0	0	1	0	0		11957	11507	12145	11125	11860
Bacteria	Actinobacteria	Actinobacteria	Actinomycetales	Intrasporangiaceae	unclassified	unclassified	40967	GQ043767.1 gg_id:465642 Topographical and Temporal Human Skin Microbiome skin plantar heel clone nbw970h11c1	0	0	0	0	0	0	1	1	0	0	1	0	0	0	0	0	0	0	0	1	0	0	0	1	1	1	0	1	0	0	0	0	0	0	0		11949	11663	11933	11329	12156
Bacteria	Actinobacteria	Actinobacteria	Actinomycetales	Cellulomonadaceae	Cellulomonas	unclassified	41070	AB166884.1 gg_id:104614 Cellulomonas gelida str. T5-10	0	0	0	0	0	0	0	0	0	0	0	0	0	1	0	0	0	0	0	0	0	0	0	0	0	0	0	1	1	0	0	0	0	0	0		11682	11709	11564	10964	12072
Bacteria	Actinobacteria	Actinobacteria	Actinomycetales	Micrococcaceae	Arthrobacter	unclassified	41280	EU772033.1 gg_id:322261 Argali sheep feces clone AS2_aao36d02	0	0	0	0	0	0	1	1	0	0	1	0	0	1	1	0	0	0	0	0	0	1	0	0	0	1	0	0	1	0	1	0	0	0	0		11665	11353	11431	10701	11864
Bacteria	Actinobacteria	Actinobacteria	Actinomycetales	Microbacteriaceae	Agrococcus	unclassified	41432	GQ067161.1 gg_id:459359 Topographical and Temporal Human Skin Microbiome skin antecubital fossa clone nbw1123d01c1	0	0	0	0	0	0	1	1	0	0	1	0	0	0	0	0	0	0	0	0	0	1	0	0	0	0	1	0	0	0	0	0	0	0	0		11316	11430	11516	11035	11871
Bacteria	Actinobacteria	Actinobacteria	Actinomycetales	Micromonosporaceae	Catellatospora	unclassified	41649	DQ344631.1 gg_id:145578 Catellatospora yuxiensis str. YIM 45508	0	0	0	0	0	0	1	1	0	0	1	0	0	1	0	0	0	0	0	0	0	1	0	1	0	1	1	0	1	0	0	0	0	0	0		11252	10693	11167	10727	11649
Bacteria	Actinobacteria	Actinobacteria	Actinomycetales	Microbacteriaceae	unclassified	unclassified	41828	EU801462.1 gg_id:331095 It's all ranking aquatic Chesapeake Bay MD clone 3C002757	0	0	0	0	0	0	1	1	0	0	1	0	0	0	0	0	0	0	0	0	0	0	0	0	0	0	0	0	0	0	0	0	0	0	0		11002	10166	10075	9448	11303
Bacteria	Actinobacteria	Actinobacteria	Actinomycetales	Microbacteriaceae	Microcella	unclassified	41983	DQ015813.1 gg_id:140205 Antarctic lake water clone ELB16-162	0	0	0	0	0	0	0	1	0	0	1	0	0	1	0	0	0	0	0	0	0	0	0	0	0	1	0	0	1	0	0	0	0	0	0		11788	10697	10963	10448	11539
Bacteria	Actinobacteria	Actinobacteria	Actinomycetales	Microbacteriaceae	unclassified	unclassified	42286	EU636015.1 gg_id:279325 Antarctic str. 2CD	0	0	0	0	1	0	0	0	0	0	0	0	0	0	1	0	0	0	0	0	0	0	0	1	0	1	0	0	0	0	0	0	0	0	0		12052	11440	11732	11195	12207
Bacteria	Actinobacteria	Actinobacteria	Actinomycetales	Microbacteriaceae	Microbacterium	Microbacterium oleivorans	42375	EU867300.1 gg_id:577531 Microbacterium oleivorans str. CCGE2277	0	0	0	0	0	0	1	1	0	0	1	0	0	1	0	0	0	0	0	0	0	0	0	1	0	1	1	0	1	0	0	0	1	0	0		11304	10718	10986	10863	11721
Bacteria	Actinobacteria	Actinobacteria	Actinomycetales	Corynebacteriaceae	Corynebacterium	unclassified	30210	GQ046892.1 gg_id:437523 Topographical and Temporal Human Skin Microbiome skin gluteal crease clone nbw1006a10c1	0	0	0	0	0	0	0	0	0	0	0	0	1	1	0	0	0	0	0	0	0	1	0	0	0	0	0	0	0	0	1	0	0	0	0		10703	9484	10954	10253	11050
Bacteria	Actinobacteria	Actinobacteria	Actinomycetales	Corynebacteriaceae	Corynebacterium	unclassified	30280	GQ002405.1 gg_id:507258 Topographical and Temporal Human Skin Microbiome skin popliteal fossa clone nbu177a08c1	0	0	0	0	0	0	1	1	0	0	1	0	0	0	0	0	0	0	0	0	0	1	0	1	0	1	1	0	1	0	0	0	0	0	0		10711	9732	9961	10576	11637
Bacteria	Actinobacteria	Actinobacteria	Actinomycetales	Corynebacteriaceae	Corynebacterium	unclassified	30947	GQ034307.1 gg_id:457681 Topographical and Temporal Human Skin Microbiome skin manubrium clone nbu353e08c1	0	0	0	0	0	0	0	0	0	0	0	0	1	1	0	1	1	0	0	0	0	0	0	0	0	0	0	0	0	1	1	1	0	1	0		10095	9046	10369	9519	10735
Bacteria	Actinobacteria	Actinobacteria	Actinomycetales	Corynebacteriaceae	Corynebacterium	unclassified	32576	GQ062795.1 gg_id:408506 Topographical and Temporal Human Skin Microbiome skin interdigital web space clone nbw36c05c1	0	0	0	0	0	0	0	0	0	0	0	0	0	1	0	1	1	0	0	0	0	1	0	0	0	0	0	0	0	1	1	1	0	1	0		10177	9731	9946	9591	11173
Bacteria	Actinobacteria	Actinobacteria	Actinomycetales	Corynebacteriaceae	Corynebacterium	unclassified	33535	GQ065357.1 gg_id:398786 Topographical and Temporal Human Skin Microbiome skin popliteal fossa clone nbw85h05c1	0	0	1	0	0	0	0	0	0	1	1	0	0	1	0	0	1	0	0	0	0	0	0	0	0	0	0	0	0	0	0	0	1	0	0		12717	11987	12530	12020	12865
Bacteria	Actinobacteria	Actinobacteria	Actinomycetales	Corynebacteriaceae	Corynebacterium	unclassified	33614	GQ017271.1 gg_id:492396 Topographical and Temporal Human Skin Microbiome skin alar crease clone nbu116h03c1	0	0	0	0	0	0	1	1	0	0	1	0	0	1	0	0	0	0	0	0	0	1	0	1	0	1	0	0	1	0	0	0	0	0	0		11482	10197	10587	10507	11868
Bacteria	Actinobacteria	Actinobacteria	Actinomycetales	Corynebacteriaceae	Corynebacterium	unclassified	34129	GQ034945.1 gg_id:372934 Topographical and Temporal Human Skin Microbiome skin glabella clone nbu329h10c1	0	0	0	0	0	0	1	1	0	0	1	0	0	0	0	0	0	0	0	0	0	1	0	1	0	1	1	0	1	0	0	0	0	0	0		11185	10201	10219	10115	11657
Bacteria	Actinobacteria	Actinobacteria	Actinomycetales	Corynebacteriaceae	Corynebacterium	unclassified	34142	GQ067209.1 gg_id:374275 Topographical and Temporal Human Skin Microbiome skin antecubital fossa clone nbw1124e01c1	0	0	1	1	0	0	0	0	0	1	0	0	0	0	0	0	0	0	1	0	0	0	0	0	0	0	0	0	1	0	0	0	1	0	1		12461	11807	12323	12857	12895
Bacteria	Actinobacteria	Actinobacteria	Actinomycetales	Corynebacteriaceae	Corynebacterium	unclassified	34158	GQ025486.1 gg_id:456315 Topographical and Temporal Human Skin Microbiome skin retroauricular crease clone nbw723d03c1	0	0	0	0	1	0	0	0	0	1	0	0	0	0	0	0	0	0	1	0	0	0	0	0	0	1	0	0	0	0	0	0	1	0	0		12836	12001	12337	12001	12842
Bacteria	Actinobacteria	Actinobacteria	Actinomycetales	Corynebacteriaceae	Corynebacterium	unclassified	36193	GQ060295.1 gg_id:370716 Topographical and Temporal Human Skin Microbiome skin antecubital fossa clone nbw49f04c1	0	0	0	0	1	0	1	0	0	0	1	0	0	0	0	0	1	0	0	0	0	1	0	0	0	0	0	0	1	0	0	0	1	0	1		11689	11397	11738	11808	12279
Bacteria	Actinobacteria	Actinobacteria	Actinomycetales	Corynebacteriaceae	Corynebacterium	Corynebacterium pseudogenitalium	36213	GQ047349.1 gg_id:377112 Topographical and Temporal Human Skin Microbiome skin axillary vault clone nbu504g04c1	0	0	0	0	0	0	1	1	0	0	0	0	0	0	0	0	0	0	0	0	0	1	0	1	0	1	0	0	1	0	0	1	1	0	0		11492	10554	10579	9938	11741
Bacteria	Actinobacteria	Actinobacteria	Actinomycetales	Corynebacteriaceae	Corynebacterium	unclassified	36766	FJ671315.1 gg_id:511036 Synecology primary and secondary habitats Escherichia coli O157:H7 feedlot surface MARC beef cattle feedlot	0	0	0	0	0	0	1	1	0	0	0	0	0	1	1	0	0	0	0	0	0	1	0	0	0	0	0	0	0	0	0	0	1	0	0		11132	10537	10797	10695	11638
Bacteria	Actinobacteria	Actinobacteria	Actinomycetales	Corynebacteriaceae	Corynebacterium	unclassified	36782	GQ060218.1 gg_id:397028 Topographical and Temporal Human Skin Microbiome skin external auditory canal clone nbw14f06c1	0	0	0	0	0	0	1	1	0	0	1	0	0	0	0	0	0	0	0	0	0	1	0	1	0	1	1	0	1	0	0	0	0	0	0		11163	10159	10196	10138	11635
Bacteria	Actinobacteria	Actinobacteria	Actinomycetales	Corynebacteriaceae	Corynebacterium	unclassified	36955	FJ672450.1 gg_id:520143 Synecology primary and secondary habitats Escherichia coli O157:H7 feedlot surface MARC beef cattle feedlot	0	0	0	0	0	0	1	0	0	0	1	0	1	1	1	0	0	0	0	0	0	1	0	0	0	1	0	0	1	0	0	0	0	0	0		11541	10921	11391	11566	11620
Bacteria	Actinobacteria	Actinobacteria	Actinomycetales	Corynebacteriaceae	Corynebacterium	unclassified	36967	FJ675384.1 gg_id:529631 Synecology primary and secondary habitats Escherichia coli O157:H7 feedlot surface MARC beef cattle feedlot	0	0	0	0	0	0	0	1	0	0	0	0	0	0	0	0	0	0	0	0	0	1	0	1	0	1	1	0	1	0	1	1	0	0	0		10862	10150	10654	10544	11286
Bacteria	Actinobacteria	Actinobacteria	Actinomycetales	Corynebacteriaceae	Corynebacterium	unclassified	37067	GQ032767.1 gg_id:371459 Topographical and Temporal Human Skin Microbiome skin buttock clone nbw917h09c1	0	0	0	0	0	0	0	0	0	0	0	0	1	1	0	1	1	0	0	0	0	0	0	0	0	0	0	0	0	1	1	1	0	1	0		10244	9132	10226	9545	10759
Bacteria	Actinobacteria	Actinobacteria	Actinomycetales	Corynebacteriaceae	Corynebacterium	unclassified	37108	FJ670692.1 gg_id:515887 Synecology primary and secondary habitats Escherichia coli O157:H7 feedlot surface MARC beef cattle feedlot	0	0	0	0	0	0	1	1	0	0	1	0	0	1	0	0	0	0	0	0	0	1	0	1	0	1	0	0	1	0	0	0	0	0	0		11353	10695	10902	10402	11852
Bacteria	Actinobacteria	Actinobacteria	Actinomycetales	Corynebacteriaceae	Corynebacterium	unclassified	37170	FJ671108.1 gg_id:527394 Synecology primary and secondary habitats Escherichia coli O157:H7 feedlot surface MARC beef cattle feedlot	0	0	0	0	0	0	1	1	0	0	1	0	1	1	0	0	0	0	0	0	0	1	0	0	0	1	0	0	1	0	0	0	0	0	0		11434	10564	11119	10687	11688
Bacteria	Actinobacteria	Actinobacteria	Actinomycetales	Corynebacteriaceae	Corynebacterium	unclassified	37176	GQ054119.1 gg_id:460553 Topographical and Temporal Human Skin Microbiome skin buttock clone nbw1098g12c1	0	0	0	0	0	0	0	0	0	0	0	0	1	1	0	1	1	0	0	0	0	0	0	0	0	0	0	0	0	1	1	1	0	1	0		10034	8786	10262	9271	10614
Bacteria	Actinobacteria	Actinobacteria	Actinomycetales	Corynebacteriaceae	Corynebacterium	unclassified	37377	GQ064979.1 gg_id:427015 Topographical and Temporal Human Skin Microbiome skin buttock clone nbw81e09c1	0	0	0	0	1	0	0	0	0	0	1	0	1	1	0	0	1	0	0	0	0	0	0	0	0	1	0	1	0	0	0	0	1	0	0		12202	11213	11491	11786	12373
Bacteria	Actinobacteria	Actinobacteria	Actinomycetales	Corynebacteriaceae	unclassified	unclassified	37813	GQ010721.1 gg_id:498944 Topographical and Temporal Human Skin Microbiome skin glabella clone nbw738a07c1	0	0	0	0	0	0	1	1	0	0	0	0	0	0	0	0	0	0	1	1	0	1	0	0	0	0	0	0	0	0	0	0	0	0	1		12135	11666	11373	11334	12124
Bacteria	Actinobacteria	Actinobacteria	Actinomycetales	Cellulomonadaceae	unclassified	unclassified	37966	EF016809.1 gg_id:250241 Hyper-Arid Atacama Desert Soils soil clone E1B-B6-114	0	0	0	0	0	0	1	1	0	0	0	0	0	0	0	0	0	0	0	0	0	1	0	1	0	1	0	0	1	0	0	0	0	0	1		11113	10368	10856	9951	11307
Bacteria	Actinobacteria	Actinobacteria	Actinomycetales	Corynebacteriaceae	unclassified	unclassified	38124	GQ011424.1 gg_id:498242 Topographical and Temporal Human Skin Microbiome skin alar crease clone nbw743e05c1	0	0	0	0	0	0	0	0	0	0	0	0	1	1	0	1	1	0	0	0	0	0	0	0	0	0	0	0	0	1	1	1	0	1	0		10365	10009	10801	10420	11081
Bacteria	Actinobacteria	Actinobacteria	Actinomycetales	Corynebacteriaceae	unclassified	unclassified	38150	GQ010314.1 gg_id:499351 Topographical and Temporal Human Skin Microbiome skin glabella clone nbw736b09c1	0	0	0	1	0	0	0	1	0	0	0	0	0	0	0	0	0	1	0	0	1	1	1	0	0	0	0	0	0	0	0	0	0	0	1		12830	12314	12486	12409	12833
Bacteria	Actinobacteria	Actinobacteria	Actinomycetales	Mycobacteriaceae	Mycobacterium	Mycobacterium llatzerense	38340	FJ382101.1 gg_id:540899 Potentially pathogenic and air stem cell transplant summer hospital shower water BMT unit clone 4S_2d02	0	0	0	0	0	0	1	1	0	0	1	0	0	0	0	0	0	0	0	0	0	1	0	0	0	1	1	0	1	0	0	1	0	0	0		11673	10742	11047	10718	11975
Bacteria	Actinobacteria	Actinobacteria	Actinomycetales	Streptomycetaceae	Streptomyces	unclassified	38771	DQ141528.1 gg_id:200817 Streptoallomorpha polyantibiotica str. SPR	0	0	0	1	1	0	1	0	0	0	0	0	0	0	0	0	0	0	0	0	1	1	0	0	0	0	0	0	1	0	0	1	0	0	1		11977	11530	11904	12040	12828
Bacteria	Actinobacteria	Actinobacteria	Actinomycetales	Nocardioidaceae	unclassified	unclassified	39281	AY571809.1 gg_id:101707 Nocardioides sp. 35/18	0	0	0	0	0	0	0	0	0	0	1	0	0	0	0	0	1	0	0	0	0	1	0	0	0	1	1	1	0	0	0	0	1	0	1		11381	11018	11093	10896	12049
Bacteria	Actinobacteria	Actinobacteria	Actinomycetales	Nocardioidaceae	unclassified	unclassified	39833	EF451709.1 gg_id:208432 Nocardioides sp. str. KAR81	0	0	0	0	0	0	1	1	0	0	1	0	0	0	0	0	0	0	0	0	0	1	0	1	0	1	0	0	1	0	0	1	0	0	0		11382	10045	10104	9916	11570
Bacteria	Actinobacteria	Actinobacteria	Actinomycetales	Micrococcaceae	Kocuria	Kocuria marina	40184	EU539341.1 gg_id:281203 profile human microbiota antecubital fossa (inner elbow) skin clone nbt237b09	0	0	0	0	0	0	0	0	0	0	1	0	1	1	1	0	0	0	0	0	0	1	0	1	0	1	0	0	1	0	0	0	0	0	0		11303	10354	10776	10689	11311
Bacteria	Actinobacteria	Actinobacteria	Actinomycetales	Intrasporangiaceae	Ornithinicoccus	unclassified	40189	FJ672247.1 gg_id:522713 Synecology primary and secondary habitats Escherichia coli O157:H7 feedlot surface MARC beef cattle feedlot	0	0	0	0	0	0	0	0	0	0	0	0	0	1	1	0	0	1	0	0	0	0	0	1	0	1	0	0	0	0	0	0	0	0	1		12314	12138	12446	11986	12585
Bacteria	Actinobacteria	Actinobacteria	Actinomycetales	Micrococcaceae	Kocuria	unclassified	40190	FJ527817.1 gg_id:561067 Kocuria sp. str. KSL5401-224	0	0	0	0	0	0	1	0	0	0	1	0	0	0	0	0	0	0	0	0	0	1	0	0	0	0	0	0	1	0	0	0	0	0	0		11754	10988	10037	11199	11890
Bacteria	Actinobacteria	Actinobacteria	Actinomycetales	Micrococcaceae	Arthrobacter	unclassified	40269	DQ223663.1 gg_id:160520 Arthrobacter sp. zf-IRlt5	0	0	0	0	0	0	0	0	0	0	0	0	0	0	0	0	1	0	0	0	0	0	0	1	0	1	1	0	1	0	0	1	0	0	0		11251	10477	11090	10864	11636
Bacteria	Actinobacteria	Actinobacteria	Actinomycetales	Propionibacteriaceae	Tessaracoccus	unclassified	40295	FJ671028.1 gg_id:516124 Synecology primary and secondary habitats Escherichia coli O157:H7 feedlot surface MARC beef cattle feedlot	0	0	0	0	0	0	0	1	0	0	1	0	0	1	0	0	0	0	0	0	0	1	0	1	0	1	0	0	1	0	0	1	0	0	0		11243	10413	10875	10922	11708
Bacteria	Actinobacteria	Actinobacteria	Actinomycetales	Micrococcaceae	Arthrobacter	unclassified	40329	FJ415325.1 gg_id:356978 Micrococcus lylae str. B4	0	0	0	0	0	0	1	0	0	0	1	0	0	1	1	0	0	0	1	0	0	0	0	0	0	0	0	0	0	0	0	0	1	0	0		11881	10889	11204	11033	12168
Bacteria	Actinobacteria	Actinobacteria	Actinomycetales	Brevibacteriaceae	Brevibacterium	unclassified	40395	EF459545.1 gg_id:204447 Brevibacterium antiquum KFC-74	0	0	0	0	0	0	0	1	0	0	1	0	1	1	0	0	0	0	0	0	0	1	0	0	0	1	0	0	0	0	1	1	0	0	0		11153	10300	10753	10344	11462
Bacteria	Actinobacteria	Actinobacteria	Actinomycetales	ACK-M1	unclassified	unclassified	40431	GQ390230.1 gg_id:551438 oxic-anoxic interface meromictic crater lake Lac Pavin clone Eub62C1211	0	0	0	0	0	0	1	1	0	0	1	0	0	1	0	0	0	0	0	0	0	1	0	1	0	1	0	0	1	0	0	0	0	0	0		10924	10346	10566	9930	11440
Bacteria	Actinobacteria	Actinobacteria	Actinomycetales	Micrococcaceae	Arthrobacter	unclassified	40501	EU466675.1 gg_id:300768 argali sheep feces clone AS3_aao19f12	0	0	1	0	0	0	1	1	0	0	0	0	0	0	1	0	0	0	0	0	0	1	0	0	0	1	0	1	1	0	0	0	0	0	0		11873	11985	12403	10924	12007
Bacteria	Actinobacteria	Actinobacteria	Actinomycetales	Micrococcaceae	Arthrobacter	unclassified	40612	DQ279380.1 gg_id:144475 Arthrobacter sp. TM15_9	0	0	0	0	0	0	1	1	0	0	1	0	0	1	0	0	0	0	0	0	0	1	0	1	0	1	0	0	1	0	0	0	0	0	0		11048	9607	9770	9338	11154
Bacteria	Actinobacteria	Actinobacteria	Actinomycetales	Intrasporangiaceae	unclassified	unclassified	40716	AY921880.1 gg_id:113338 farm soil clone AKYH451	0	0	0	0	0	0	1	1	0	0	1	0	0	1	0	0	0	0	0	0	0	1	0	1	0	1	0	0	1	0	0	0	0	0	0		10660	9878	9897	10037	11460
Bacteria	Actinobacteria	Actinobacteria	Actinomycetales	Actinomycetaceae	Actinomyces	Actinomyces oris	40809	X81062.1 gg_id:12551 Actinomyces naeslundii str. NCTC 10301	0	0	0	0	0	0	0	0	0	0	1	0	0	1	0	0	1	0	0	0	0	1	0	1	0	0	0	0	1	0	0	1	1	0	0		11449	10425	10757	11691	11777
Bacteria	Actinobacteria	Actinobacteria	Actinomycetales	Micrococcaceae	Micrococcus	unclassified	40871	GQ060348.1 gg_id:398784 Topographical and Temporal Human Skin Microbiome skin antecubital fossa clone nbw50c02c1	0	0	0	0	0	0	0	1	0	0	1	1	0	0	0	0	1	0	0	0	0	0	0	0	0	0	1	0	0	0	0	0	0	0	0		12153	11071	11490	10750	12110
Bacteria	Actinobacteria	Actinobacteria	Actinomycetales	Dermabacteraceae	unclassified	unclassified	41019	EU009865.1 gg_id:245679 Devriesea agamarum str. IMP2	0	0	0	0	0	0	0	1	0	0	1	0	0	1	0	1	0	0	0	0	0	1	0	0	0	1	0	1	1	0	0	0	0	0	0		10808	10493	10311	10797	12104
Bacteria	Actinobacteria	Actinobacteria	Actinomycetales	Brevibacteriaceae	Brevibacterium	unclassified	41057	EU868814.1 gg_id:592745 Brevibacterium sp. str. 5401308	0	0	0	0	0	0	1	1	0	0	1	0	0	1	0	0	0	0	0	0	0	1	0	1	0	1	0	0	1	0	0	0	0	0	0		11283	10390	10938	10691	11480
Bacteria	Actinobacteria	Actinobacteria	Actinomycetales	Propionibacteriaceae	Propionibacterium	unclassified	41068	GQ103682.1 gg_id:392003 Topographical and Temporal Human Skin Microbiome skin occiput clone nbw700a07c1	0	0	0	0	0	0	0	1	0	0	0	0	0	1	0	0	0	0	0	0	0	1	0	1	0	0	0	0	0	0	0	0	0	0	0		11055	10705	10435	9878	11157
Bacteria	Actinobacteria	Actinobacteria	Actinomycetales	Thermomonosporaceae	Actinomadura	unclassified	41194	EU214941.1 gg_id:261248 Actinomadura sp. str. CNQ-052_SD01	0	0	0	0	0	0	0	1	0	0	1	0	0	1	1	0	0	0	0	0	0	1	0	1	0	1	0	0	1	0	0	0	0	0	0		11242	10825	10651	11197	11388
Bacteria	Actinobacteria	Actinobacteria	Actinomycetales	Nocardiopsaceae	unclassified	unclassified	41197	GU112453.1 gg_id:591087 Marinactinospora sp. str. CXB654	0	0	0	0	0	0	1	1	0	0	1	0	1	1	1	0	0	0	0	0	0	0	0	0	0	1	0	0	1	0	0	0	0	0	0		11005	10624	10625	10519	11754
Bacteria	Actinobacteria	Actinobacteria	Actinomycetales	Micromonosporaceae	unclassified	unclassified	41204	AM920417.1 gg_id:359367 Penicillium chrysogenum str. Wisconsin 54-1255	0	0	0	0	0	0	1	1	0	0	1	0	0	0	0	0	0	0	0	0	0	1	0	1	0	1	1	0	1	0	0	0	0	0	0		11433	11048	11260	10688	11978
Bacteria	Actinobacteria	Actinobacteria	Actinomycetales	Thermomonosporaceae	Actinoallomurus	unclassified	41260	AB364585.1 gg_id:237220 Actinomadura sp. str. TT 02-15 (=NBRC 103683)	0	0	0	0	0	0	1	1	0	0	1	0	0	0	0	0	0	0	0	0	0	1	0	1	0	1	1	0	1	0	0	0	0	0	0		10961	10110	10278	10152	11648
Bacteria	Actinobacteria	Actinobacteria	Actinomycetales	Micromonosporaceae	unclassified	unclassified	41272	EF516315.1 gg_id:219743 grassland soil clone FCPS496	0	0	0	0	0	0	1	1	0	0	1	0	0	0	0	0	0	0	0	0	0	1	0	1	0	1	1	0	1	0	0	0	0	0	0		11356	10960	11152	11079	11923
Bacteria	Actinobacteria	Actinobacteria	Actinomycetales	Nocardiopsaceae	Thermobifida	Thermobifida fusca	41312	AB006171.1 gg_id:32820 Thermobifida fusca str. IFO 14071	0	0	0	0	0	0	0	0	0	0	0	0	0	1	0	0	0	0	0	0	0	0	0	1	0	1	0	0	1	1	1	0	1	0	0		11734	11075	11244	11325	12103
Bacteria	Actinobacteria	Actinobacteria	Actinomycetales	Microbacteriaceae	Microbacterium	unclassified	41857	EU539289.1 gg_id:285956 profile human microbiota antecubital fossa (inner elbow) skin clone nbt102d09	0	0	0	0	0	0	0	0	0	0	0	0	0	0	1	1	1	0	1	0	0	1	0	0	0	0	0	0	1	0	0	0	1	0	1		11506	11121	11682	11422	11717
Bacteria	Actinobacteria	Actinobacteria	Actinomycetales	Micromonosporaceae	unclassified	unclassified	41865	EU132986.1 gg_id:250989 tallgrass prarie soil clone FFCH1761	0	0	0	0	0	0	1	1	0	0	0	0	1	0	0	0	0	0	0	0	0	1	0	1	0	1	0	0	1	0	0	0	0	0	0		11433	11120	11395	10509	11620
Bacteria	Actinobacteria	Actinobacteria	Actinomycetales	Micromonosporaceae	unclassified	unclassified	41900	AB048214.1 gg_id:51111 Actinoplanes consettensis str. JCM 7624T	0	0	0	0	0	0	1	1	0	0	1	0	0	0	0	0	0	0	0	0	0	1	0	1	0	1	1	0	1	0	0	0	0	0	0		11344	9663	11268	10771	11957
Bacteria	Actinobacteria	Actinobacteria	Actinomycetales	Microbacteriaceae	Cryobacterium	unclassified	42011	DQ227776.1 gg_id:141282 Cryobacterium sp. PIC-C9	0	0	0	0	0	0	0	0	0	0	0	0	0	1	0	0	0	0	0	0	0	0	0	0	0	0	0	0	0	0	0	0	1	0	0		11466	11090	11321	11338	12414
Bacteria	Actinobacteria	Actinobacteria	Actinomycetales	Microbacteriaceae	Microbacterium	Microbacterium aurum	42382	EU584504.1 gg_id:259613 Microbacterium sp. str. Everest-gws-109	0	0	0	0	0	0	0	0	0	0	1	0	0	0	1	0	0	0	0	0	0	1	0	0	0	0	0	0	0	0	0	0	0	0	0		11339	10811	10935	10683	11470
Bacteria	Actinobacteria	Actinobacteria	Actinomycetales	Corynebacteriaceae	Corynebacterium	unclassified	30667	GQ035730.1 gg_id:432727 Topographical and Temporal Human Skin Microbiome skin gluteal crease clone nbu376a08c1	0	0	0	0	0	0	0	1	0	0	1	1	1	0	0	0	0	0	0	0	0	1	0	1	0	1	0	0	0	0	0	0	0	0	0		11362	10413	11159	11064	11269
Bacteria	Actinobacteria	Actinobacteria	Actinomycetales	Corynebacteriaceae	Corynebacterium	unclassified	30891	GQ056847.1 gg_id:381784 Topographical and Temporal Human Skin Microbiome skin external auditory canal clone nbu559e03c2	0	0	0	0	0	0	0	0	0	0	0	0	0	1	0	0	1	0	0	0	0	0	0	1	0	1	0	0	1	0	0	1	1	0	0		12528	12099	12275	12697	12585
Bacteria	Actinobacteria	Actinobacteria	Actinomycetales	Corynebacteriaceae	Corynebacterium	unclassified	32220	GQ036504.1 gg_id:399802 Topographical and Temporal Human Skin Microbiome skin inguinal crease clone nbu365e04c1	0	0	0	0	0	0	0	0	0	0	0	0	0	1	0	1	0	0	1	0	0	0	0	0	0	0	0	0	0	1	0	0	0	1	1		11773	11943	12567	12088	12322
Bacteria	Actinobacteria	Actinobacteria	Actinomycetales	Corynebacteriaceae	Corynebacterium	unclassified	33211	GQ057285.1 gg_id:444039 Topographical and Temporal Human Skin Microbiome skin external auditory canal clone nbu560g10c2	0	0	0	0	1	0	0	0	0	0	1	0	0	1	0	0	0	0	0	0	0	1	0	0	0	1	1	0	1	0	0	0	0	0	0		12339	10253	10572	11233	12201
Bacteria	Actinobacteria	Actinobacteria	Actinomycetales	Corynebacteriaceae	Corynebacterium	unclassified	33972	GQ013350.1 gg_id:496316 Topographical and Temporal Human Skin Microbiome skin axillary vault clone nbw804f09c1	0	0	0	0	0	0	0	0	0	0	1	0	0	1	0	0	0	0	0	0	0	1	0	1	0	1	1	0	1	0	0	0	0	0	0		10593	9725	9833	9738	11251
Bacteria	Actinobacteria	Actinobacteria	Actinomycetales	Corynebacteriaceae	Corynebacterium	unclassified	34314	GQ022856.1 gg_id:486813 Topographical and Temporal Human Skin Microbiome skin volar forearm clone nbu305h08c1	0	0	0	0	0	0	0	0	0	0	0	0	0	1	0	1	1	0	0	0	0	0	0	0	0	0	0	0	1	1	1	0	0	1	0		12963	12713	12687	12938	13156
Bacteria	Actinobacteria	Actinobacteria	Actinomycetales	Corynebacteriaceae	Corynebacterium	unclassified	34741	GQ032086.1 gg_id:441861 Topographical and Temporal Human Skin Microbiome skin antecubital fossa clone nbw898b03c1	0	0	0	0	0	0	0	0	0	0	0	0	0	1	0	0	1	0	0	0	0	0	0	0	0	0	0	0	0	0	1	1	1	0	0		10950	9888	10172	9600	10164
Bacteria	Actinobacteria	Actinobacteria	Actinomycetales	Corynebacteriaceae	Corynebacterium	unclassified	34813	GQ035769.1 gg_id:438004 Topographical and Temporal Human Skin Microbiome skin gluteal crease clone nbu376e11c1	0	0	0	0	1	0	0	1	0	1	1	0	0	0	0	0	0	0	0	0	0	0	0	0	0	0	1	0	1	0	0	0	0	0	1		11865	11420	11610	11880	12191
Bacteria	Actinobacteria	Actinobacteria	Actinomycetales	Corynebacteriaceae	Corynebacterium	unclassified	35454	GQ044476.1 gg_id:434669 Topographical and Temporal Human Skin Microbiome skin toe web space clone nbw976d09c1	0	0	0	0	0	0	1	1	0	0	1	0	0	1	0	0	0	0	0	0	0	1	0	0	0	0	1	0	1	0	0	0	0	0	0		11290	10420	10461	10559	11824
Bacteria	Actinobacteria	Actinobacteria	Actinomycetales	Corynebacteriaceae	Corynebacterium	unclassified	36115	GQ100332.1 gg_id:449049 Topographical and Temporal Human Skin Microbiome skin nare clone nbw480g06c1	0	0	0	0	0	0	1	0	0	0	1	0	1	0	0	0	0	0	0	0	0	1	0	1	0	1	0	0	1	0	0	0	0	0	0		11558	11800	11964	11940	11882
Bacteria	Actinobacteria	Actinobacteria	Actinomycetales	Corynebacteriaceae	Corynebacterium	unclassified	36538	GQ080862.1 gg_id:459623 Topographical and Temporal Human Skin Microbiome skin nare clone nbw1140b03c1	0	0	0	0	0	0	0	1	0	0	1	0	0	0	0	0	0	0	0	0	0	1	0	1	0	1	1	0	1	0	0	0	0	0	0		11275	10687	10950	10103	11479
Bacteria	Actinobacteria	Actinobacteria	Actinomycetales	Corynebacteriaceae	Corynebacterium	unclassified	37026	GQ002764.1 gg_id:506898 Topographical and Temporal Human Skin Microbiome skin popliteal fossa clone nbu180f03c1	0	0	0	1	0	0	1	0	0	1	0	0	0	1	0	0	1	0	0	0	0	0	0	0	0	1	0	0	1	0	0	0	0	0	0		11791	11356	11570	12163	12264
Bacteria	Actinobacteria	Actinobacteria	Actinomycetales	Corynebacteriaceae	Corynebacterium	unclassified	37054	GQ044322.1 gg_id:423387 Topographical and Temporal Human Skin Microbiome skin toe web space clone nbw974g03c1	0	0	0	0	0	0	0	0	0	0	0	0	1	1	0	1	0	0	0	0	0	0	0	0	0	1	0	1	0	0	0	0	1	0	1		12701	11845	11968	12087	12923
Bacteria	Actinobacteria	Actinobacteria	Actinomycetales	Kineosporiaceae	unclassified	unclassified	37421	FN421505.1 gg_id:576231 proteogenomics physiology phyllosphere Arabidopsis thaliana clone 12_E02	0	0	0	0	0	0	1	0	0	0	1	0	0	1	0	0	0	0	0	0	0	0	0	1	0	1	0	0	0	0	0	0	0	0	0		11409	10693	11913	10344	11630
Bacteria	Actinobacteria	Actinobacteria	Actinomycetales	Frankiaceae	Frankia	unclassified	37675	AF063641.1 gg_id:11620 Frankia sp	0	0	0	0	0	0	1	1	0	0	1	0	0	0	1	0	0	0	0	0	0	0	0	0	0	1	0	0	1	0	0	0	0	0	0		12029	11378	11721	11464	12015
Bacteria	Actinobacteria	Actinobacteria	Actinomycetales	Nocardiaceae	Rhodococcus	Rhodococcus rhodochrous	37745	AB271142.1 gg_id:168442 Rhodococcus rhodochrous str. SF	0	0	0	0	0	0	1	1	0	0	1	0	0	0	0	0	0	0	0	0	0	1	0	1	0	1	0	0	1	0	0	0	0	0	0		11514	10603	10896	9180	11792
Bacteria	Actinobacteria	Actinobacteria	Actinomycetales	Kineosporiaceae	Kineococcus	unclassified	37849	D17527.1 gg_id:12663 Kineococcus aurantiacus str. IFO 15268	0	0	0	0	1	0	1	0	0	0	0	0	0	0	0	0	0	0	0	0	0	0	0	0	0	0	0	0	1	0	1	1	0	0	1		12355	11564	11931	11736	12694
Bacteria	Actinobacteria	Actinobacteria	Actinomycetales	Mycobacteriaceae	Mycobacterium	Mycobacterium gilvum	37866	AF544636.1 gg_id:58265 Mycobacterium gilvum VM0442	0	0	0	0	0	0	0	0	0	0	1	0	0	0	0	0	0	0	0	1	0	0	1	0	1	0	0	1	1	0	0	0	0	0	0		12152	12006	12174	11641	12311
Bacteria	Actinobacteria	Actinobacteria	Actinomycetales	Pseudonocardiaceae	Saccharomonospora	Saccharomonospora glauca	37970	NR_027229.1 gg_id:533270 Saccharomonospora glauca str. K62	0	0	0	0	0	0	1	1	0	0	1	0	0	0	0	0	0	0	0	0	0	1	0	1	0	1	0	0	1	0	0	0	0	0	0		10699	10352	10427	10297	11786
Bacteria	Actinobacteria	Actinobacteria	Actinomycetales	Nocardiaceae	Nocardia	unclassified	38029	Z36928.1 gg_id:13603 Nocardia brevicatena str. DSM 43024 ()	0	0	0	0	1	0	0	0	0	0	1	0	0	0	0	0	0	0	0	0	0	0	0	0	1	0	1	0	0	1	0	0	0	0	1		12278	11593	11830	11571	12450
Bacteria	Actinobacteria	Actinobacteria	Actinomycetales	Corynebacteriaceae	unclassified	unclassified	38298	GQ090799.1 gg_id:382339 Topographical and Temporal Human Skin Microbiome skin occiput clone nbw338d03c1	0	0	0	0	0	0	1	1	0	0	0	0	0	0	0	0	0	0	0	1	1	1	0	0	0	0	0	0	0	0	0	0	0	1	0		12364	12259	12230	12543	12294
Bacteria	Actinobacteria	Actinobacteria	Actinomycetales	Mycobacteriaceae	Mycobacterium	unclassified	38300	GQ072820.1 gg_id:484556 Topographical and Temporal Human Skin Microbiome skin elbow clone nbw201e11c1	0	0	0	0	0	0	1	1	0	0	0	0	0	0	0	0	0	0	0	0	0	1	0	1	0	1	0	0	1	0	0	0	0	0	0		11517	10327	10850	10322	11173
Bacteria	Actinobacteria	Actinobacteria	Actinomycetales	Cellulomonadaceae	unclassified	unclassified	38303	FJ592817.1 gg_id:559986 Fumarole-supported islands biodiversity within hyperarid -elevation landscape on Puna de Atacama non-fumarole soil (elev. 5235 m) Socompa Volcano Andes clone C07_SB3A	0	0	0	0	0	0	1	1	0	0	1	0	0	0	0	0	0	0	0	0	0	1	0	1	0	1	0	0	1	0	0	0	0	0	0		11150	10316	10517	10198	11333
Bacteria	Actinobacteria	Actinobacteria	Actinomycetales	Dietziaceae	Dietzia	unclassified	38406	X76704.1 gg_id:13345 Rhodococcus sp str. GH557	0	0	0	0	0	0	1	1	0	0	1	0	0	1	1	0	0	0	0	0	0	0	0	0	0	1	0	0	0	0	0	0	0	0	0		11984	11719	11835	11648	11960
Bacteria	Actinobacteria	Actinobacteria	Actinomycetales	Mycobacteriaceae	Mycobacterium	unclassified	38413	EU379247.1 gg_id:262897 Mycobacterium mucogenicum str. 1RN-2A2	0	0	0	0	0	0	1	1	0	0	0	0	0	1	0	0	0	0	0	0	0	1	0	1	0	1	0	0	1	0	0	0	0	0	0		11032	10149	9782	9283	11191
Bacteria	Actinobacteria	Actinobacteria	Actinomycetales	Nocardioidaceae	Nocardioides	unclassified	39122	AM981199.1 gg_id:264145 Nocardioides sp. str. RaM5-15	0	0	0	0	0	0	1	1	0	0	1	0	0	0	0	0	0	0	0	0	0	1	0	1	0	1	0	0	1	0	0	0	0	0	0		11093	10180	10444	10247	11519
Bacteria	Actinobacteria	Actinobacteria	Actinomycetales	Streptomycetaceae	Streptomyces	unclassified	39234	EF501981.1 gg_id:226041 Streptomyces sp. str. HA01041	0	0	0	0	0	0	1	1	0	0	1	0	0	0	0	0	0	0	0	0	0	1	0	0	0	1	1	0	1	0	0	0	0	0	0		11295	9894	10085	10469	11611
Bacteria	Actinobacteria	Actinobacteria	Actinomycetales	Streptomycetaceae	Streptomyces	Streptomyces avellaneus	39314	GU350486.1 gg_id:552019 Streptomyces avellaneus str. MJM9859	0	0	0	0	0	0	1	0	0	0	1	0	0	1	1	0	0	0	0	0	0	1	0	0	0	1	1	0	0	0	0	0	0	0	0		11355	11072	11212	10785	11824
Bacteria	Actinobacteria	Actinobacteria	Actinomycetales	Nocardioidaceae	Friedmanniella	unclassified	39365	AF084529.1 gg_id:12743 Friedmanniella capsulata str. Ben 108	0	0	0	0	0	0	0	1	0	0	1	0	0	0	0	0	0	0	0	0	0	1	0	1	0	1	1	0	1	0	0	0	0	0	0		10662	9950	9948	10160	11475
Bacteria	Actinobacteria	Actinobacteria	Actinomycetales	Propionibacteriaceae	unclassified	unclassified	39898	FJ478884.1 gg_id:578917 species richness estimates obtained nearly and simulated pyrosequencing-generated fragments -based surveys undisturbed tall grass prairie top 5 cm clone p36n06ok	0	0	0	0	0	0	0	0	0	0	0	0	0	0	0	0	0	0	0	1	0	0	0	0	0	0	0	0	0	0	0	0	0	0	0		12427	12042	12399	11854	12814
Bacteria	Actinobacteria	Actinobacteria	Actinomycetales	Streptomycetaceae	Streptomyces	Streptomyces flavotricini	39904	FJ532415.1 gg_id:537207 Streptomyces lavendulae str. HBUM175130	0	0	0	0	0	0	0	1	0	0	1	0	0	0	0	0	0	0	0	0	0	1	0	1	0	0	1	0	1	0	1	0	0	0	0		11597	10924	11214	10823	11794
Bacteria	Actinobacteria	Actinobacteria	Actinomycetales	Streptomycetaceae	Streptomyces	Streptomyces griseoaurantiacus	40075	GQ906357.1 gg_id:581208 Streptomyces sp. str. GQQ10	0	0	0	0	0	0	1	1	0	0	1	0	0	0	0	0	0	0	0	0	0	1	0	1	0	1	0	0	1	0	0	0	0	0	0		11016	10088	10269	10172	11556
Bacteria	Actinobacteria	Actinobacteria	Actinomycetales	Propionibacteriaceae	Propionibacterium	Propionibacterium acnes	40356	GQ067374.1 gg_id:418416 Topographical and Temporal Human Skin Microbiome skin axillary vault clone nbw1127e06c1	0	0	0	0	0	0	0	1	0	0	1	0	0	0	0	0	0	0	0	0	0	1	0	1	0	1	1	0	0	0	1	0	0	0	0		10615	9801	10090	10132	11402
Bacteria	Actinobacteria	Actinobacteria	Actinomycetales	Micrococcaceae	Arthrobacter	unclassified	40556	EU467976.1 gg_id:298128 cheetah feces clone CE2_d06_1	0	0	0	0	1	0	0	0	0	0	1	0	0	0	0	0	0	0	0	0	0	1	0	0	0	0	0	1	0	0	0	0	1	0	1		12264	11870	11983	11886	12296
Bacteria	Actinobacteria	Actinobacteria	Actinomycetales	Intrasporangiaceae	Knoellia	Knoellia subterranea	40578	NR_028932.1 gg_id:577317 Knoellia subterranea str. HKI 0120	0	0	0	0	0	0	1	1	0	0	1	0	0	0	0	0	0	0	0	0	0	1	0	1	0	1	0	0	1	0	0	0	0	0	0		11167	10658	10686	10209	11771
Bacteria	Actinobacteria	Actinobacteria	Actinomycetales	Micrococcaceae	Rothia	Rothia mucilaginosa	40655	GQ080004.1 gg_id:411976 Topographical and Temporal Human Skin Microbiome skin volar forearm clone nbw1184g06c1	0	0	0	0	0	0	1	0	0	0	1	0	0	0	0	1	1	0	0	0	0	0	0	1	0	0	0	0	1	0	0	1	0	0	0		11490	11517	11415	11835	11537
Bacteria	Actinobacteria	Actinobacteria	Actinomycetales	Micrococcaceae	Kocuria	Kocuria palustris	40807	GQ280092.1 gg_id:508890 Kocuria sp. str. JS-22	0	0	0	0	0	0	0	0	0	0	1	0	1	1	1	0	0	0	0	0	0	1	0	0	0	1	0	0	1	0	0	0	0	0	0		11920	10982	11770	11771	11941
Bacteria	Actinobacteria	Actinobacteria	Actinomycetales	Propionibacteriaceae	Propionibacterium	unclassified	40969	GQ098576.1 gg_id:403746 Topographical and Temporal Human Skin Microbiome skin umbilicus clone nbw703h03c1	0	0	0	1	0	0	0	0	0	0	1	0	1	0	0	0	0	0	0	0	1	0	0	1	0	1	0	0	1	0	0	0	0	0	0		11096	11448	11953	12256	12067
Bacteria	Actinobacteria	Actinobacteria	Actinomycetales	Intrasporangiaceae	unclassified	unclassified	40984	AF513091.1 gg_id:65431 activated sludge foam clone 17	0	0	0	0	0	0	1	1	0	0	0	0	0	1	0	0	0	0	0	0	0	1	0	1	0	1	0	0	1	0	0	0	0	0	0		10569	9684	9781	9257	11483
Bacteria	Actinobacteria	Actinobacteria	Actinomycetales	Intrasporangiaceae	Phycicoccus	unclassified	41004	EU571163.1 gg_id:274566 eubacterium sp. str. 17-3	0	0	0	0	0	0	1	1	0	0	0	0	0	1	0	0	0	0	0	0	0	0	0	1	0	1	1	0	1	0	0	0	0	0	0		11469	11109	11108	11200	11938
Bacteria	Actinobacteria	Actinobacteria	Actinomycetales	Intrasporangiaceae	Tetrasphaera	Tetrasphaera australiensis	41037	AF125090.1 gg_id:18874 Tetrasphaera australiensis str. 110	0	0	0	0	0	0	1	1	0	0	1	0	0	0	0	0	0	0	0	0	0	1	0	1	0	1	0	0	1	0	0	0	0	0	0		10798	10576	10615	10142	11486
Bacteria	Actinobacteria	Actinobacteria	Actinomycetales	Micrococcaceae	Arthrobacter	unclassified	41049	EU086798.1 gg_id:239293 Arthrobacter cumminsii str. 352	0	0	0	0	0	0	1	1	0	0	1	0	1	1	0	0	0	0	0	0	0	0	0	1	0	1	0	0	0	0	0	0	0	0	0		11444	10287	11040	11026	11684
Bacteria	Actinobacteria	Actinobacteria	Actinomycetales	Micromonosporaceae	Actinoplanes	unclassified	41105	AB037010.1 gg_id:31041 Actinoplanes rectilineatus str. IFO 13941T	0	0	0	0	0	0	1	1	0	0	1	0	0	0	0	0	0	0	0	0	0	1	0	1	0	1	0	0	1	0	0	0	0	0	0		10457	10076	10313	9830	11418
Bacteria	Actinobacteria	Actinobacteria	Actinomycetales	Nocardiopsaceae	Nocardiopsis	unclassified	41273	X87313.1 gg_id:11974 Actinomycetaceae SR 210	0	0	0	0	1	0	1	1	0	0	1	0	0	0	0	0	0	0	0	0	0	0	0	1	0	1	0	0	1	0	0	0	0	0	0		11429	11030	11334	11224	12184
Bacteria	Actinobacteria	Actinobacteria	Actinomycetales	Micromonosporaceae	unclassified	unclassified	41349	EF019001.1 gg_id:211265 aspen rhizosphere clone Amb_16S_1526	0	0	0	0	0	0	1	1	0	0	1	0	1	0	0	0	0	0	0	0	0	0	0	1	0	1	1	0	0	0	0	0	0	0	0		10967	10569	11272	11531	11830
Bacteria	Actinobacteria	Actinobacteria	Actinomycetales	Cellulomonadaceae	unclassified	unclassified	41397	EU133137.1 gg_id:250813 tallgrass prarie soil clone FFCH598	0	0	0	0	0	0	1	0	0	0	1	0	0	1	0	0	0	0	0	0	0	1	0	1	0	1	1	0	0	0	0	0	0	0	0		11390	11157	11535	10601	11806
Bacteria	Actinobacteria	Actinobacteria	Actinomycetales	Nocardiopsaceae	Nocardiopsis	unclassified	41403	AF105971.1 gg_id:41607 Nocardiopsis tropica str. VKM Ac-1457	0	0	0	0	0	0	1	1	0	0	1	0	0	1	0	0	0	0	0	0	0	1	0	0	0	1	1	0	0	0	0	0	0	0	0		11392	10516	10270	10544	11782
Bacteria	Actinobacteria	Actinobacteria	Actinomycetales	Thermomonosporaceae	Actinoallomurus	Actinoallomurus spadix	41542	AB364581.1 gg_id:254144 Actinomadura spadix str. NBRC 14099	0	0	0	0	0	0	1	1	0	0	1	0	0	0	0	0	0	0	0	0	0	1	0	1	0	1	0	0	1	0	0	0	0	0	0		10617	9944	10079	9957	11483
Bacteria	Actinobacteria	Actinobacteria	Actinomycetales	Microbacteriaceae	Microcella	unclassified	41611	GQ347778.1 gg_id:588204 Metagenome versatile chemolithoautotroph expanding oceanic dead zones Saanich Inlet 10 m depth clone SGSO502	0	0	0	0	0	0	0	1	0	0	0	0	0	0	0	0	0	0	0	0	0	0	0	0	0	0	0	0	0	0	0	0	0	0	0		10372	9703	9220	9037	10488
Bacteria	Actinobacteria	Actinobacteria	Actinomycetales	Micromonosporaceae	unclassified	unclassified	41705	EU132544.1 gg_id:244332 tallgrass prarie soil clone FFCH11352	0	0	0	0	0	0	0	1	0	0	1	0	0	0	0	0	0	0	0	0	0	1	0	1	0	1	1	0	1	0	0	0	0	0	0		11434	10654	10911	10513	11817
Bacteria	Actinobacteria	Actinobacteria	Actinomycetales	Microbacteriaceae	Pseudoclavibacter	unclassified	41820	GQ067099.1 gg_id:400253 Topographical and Temporal Human Skin Microbiome skin antecubital fossa clone nbw1122a12c1	0	0	0	0	0	0	0	1	1	0	0	0	0	0	0	0	0	0	0	0	0	0	0	0	0	0	0	0	0	0	0	0	0	0	0		11839	11836	11967	11715	12098
Bacteria	Actinobacteria	Actinobacteria	Actinomycetales	Thermomonosporaceae	Actinoallomurus	unclassified	41838	AJ293712.1 gg_id:100915 Actinomadura spadix str. IMSNU 20015T	0	0	0	0	0	0	1	1	0	0	1	0	0	0	0	0	0	0	0	0	0	1	0	1	0	1	0	0	1	0	0	0	0	0	0		10764	10144	10279	10093	11643
Bacteria	Actinobacteria	Actinobacteria	Actinomycetales	Microbacteriaceae	unclassified	unclassified	41943	EU636017.1 gg_id:278036 Antarctic str. N88	0	0	0	0	0	0	1	0	0	0	0	0	0	0	0	0	0	0	0	0	0	0	0	0	0	0	0	0	0	0	0	0	0	0	0		10424	10699	10527	10001	10855
Bacteria	Actinobacteria	Actinobacteria	Actinomycetales	Microbacteriaceae	Microcella	unclassified	41999	EF471524.1 gg_id:262602 Fast Screening and Estuarine Operon Libraries whole surface water Chesapeake Bay clone CB22C02	0	0	0	0	0	0	0	1	0	0	0	0	0	0	0	0	0	0	0	0	0	0	0	0	0	0	0	0	0	0	0	0	0	0	0		10092	10316	10175	9289	10597
Bacteria	Actinobacteria	Actinobacteria	Actinomycetales	Micromonosporaceae	unclassified	unclassified	42004	GQ264461.1 gg_id:581811 Structure Simulated Level Waste Site simulated level waste site clone WW3_161	0	0	0	0	0	0	1	1	0	0	1	0	0	0	0	0	0	0	0	0	0	1	0	1	0	1	0	0	1	0	0	0	0	0	0		11215	11081	11372	10610	11665
Bacteria	Actinobacteria	Actinobacteria	Actinomycetales	Microbacteriaceae	unclassified	unclassified	42093	AB378301.1 gg_id:310647 Glaciibacter superstes str. AHU1791	0	0	0	0	0	0	0	0	0	0	0	0	0	0	0	0	0	0	0	0	0	0	0	0	0	0	0	0	0	0	0	1	0	0	0		10091	9563	9199	9461	10750
Bacteria	Actinobacteria	Actinobacteria	Actinomycetales	Microbacteriaceae	Pseudoclavibacter	unclassified	42207	EU086820.1 gg_id:256535 Zimmermannella alba str. G665	0	0	0	0	0	0	0	1	0	0	0	0	0	0	0	0	0	0	0	0	0	0	0	0	0	1	0	0	1	0	0	0	0	0	0		10607	10346	10390	10312	11235
Bacteria	Actinobacteria	Actinobacteria	Actinomycetales	Thermomonosporaceae	Actinoallomurus	Actinoallomurus spadix	42285	AF163120.1 gg_id:22484 Actinomadura spadix str. JCM3146T	0	0	0	0	0	0	1	1	0	0	1	0	0	0	0	0	0	0	0	0	0	1	0	1	0	1	0	0	1	0	0	0	0	0	0		10631	9978	10091	9984	11511
Bacteria	Actinobacteria	Actinobacteria	Actinomycetales	Corynebacteriaceae	Corynebacterium	unclassified	28569	GQ066381.1 gg_id:465291 Topographical and Temporal Human Skin Microbiome skin popliteal fossa clone nbw468h07c1	0	0	0	0	0	0	0	1	0	0	0	0	0	1	0	0	0	0	0	0	0	1	0	1	0	1	0	0	1	0	0	0	0	0	0		11657	10502	10216	9952	11106
Bacteria	Actinobacteria	Actinobacteria	Actinomycetales	Corynebacteriaceae	Corynebacterium	unclassified	28598	GQ031968.1 gg_id:381810 Topographical and Temporal Human Skin Microbiome skin volar forearm clone nbw1029c03c1	0	0	0	0	0	0	1	1	0	0	1	0	0	0	0	0	0	0	0	0	0	0	0	0	0	0	1	0	1	0	0	0	0	0	1		11357	10366	10546	10354	11683
Bacteria	Actinobacteria	Actinobacteria	Actinomycetales	Corynebacteriaceae	Corynebacterium	unclassified	28984	GQ048846.1 gg_id:439849 Topographical and Temporal Human Skin Microbiome skin volar forearm clone nbu527b02c1	0	0	0	0	0	0	0	0	0	0	0	0	0	0	0	0	0	0	0	0	0	1	0	1	0	1	0	0	1	0	1	1	0	0	0		11229	9604	9980	9723	11073
Bacteria	Actinobacteria	Actinobacteria	Actinomycetales	Corynebacteriaceae	Corynebacterium	unclassified	28996	GQ031602.1 gg_id:383077 Topographical and Temporal Human Skin Microbiome skin toe web space clone nbw888b11c1	0	0	0	0	0	0	1	0	0	0	1	0	0	0	0	0	0	0	0	0	0	0	0	0	0	1	0	0	1	0	0	0	1	1	0		13327	13266	13563	13334	13369
Bacteria	Actinobacteria	Actinobacteria	Actinomycetales	Corynebacteriaceae	Corynebacterium	unclassified	29381	GQ098641.1 gg_id:445219 Topographical and Temporal Human Skin Microbiome skin umbilicus clone nbw704g02c1	0	0	0	0	0	0	1	1	0	0	1	0	0	0	0	0	0	0	0	0	0	0	0	0	0	1	1	0	0	0	0	1	0	0	0		11643	10737	10871	11140	12004
Bacteria	Actinobacteria	Actinobacteria	Actinomycetales	Corynebacteriaceae	Corynebacterium	unclassified	29971	GQ048744.1 gg_id:449288 Topographical and Temporal Human Skin Microbiome skin volar forearm clone nbu525d11c1	0	0	0	0	0	0	0	1	0	0	1	0	0	1	0	0	0	0	0	0	0	1	0	1	0	1	0	0	0	0	0	0	0	0	0		11228	9578	10086	10535	11424
Bacteria	Actinobacteria	Actinobacteria	Actinomycetales	Corynebacteriaceae	Corynebacterium	unclassified	31022	GQ036637.1 gg_id:401991 Topographical and Temporal Human Skin Microbiome skin inguinal crease clone nbu367b05c1	0	0	0	0	0	0	0	0	0	0	0	0	0	0	0	0	0	0	1	1	0	0	0	0	0	0	0	0	1	1	0	1	0	0	1		13582	13583	13922	13550	13834
Bacteria	Actinobacteria	Actinobacteria	Actinomycetales	Corynebacteriaceae	Corynebacterium	unclassified	31332	GQ044044.1 gg_id:403693 Topographical and Temporal Human Skin Microbiome skin occiput clone nbw1018b12c1	0	0	0	0	0	0	1	1	0	0	1	0	0	0	0	0	0	0	0	0	0	1	0	0	0	0	1	0	1	0	0	0	0	0	0		10856	9853	10100	9885	11397
Bacteria	Actinobacteria	Actinobacteria	Actinomycetales	Corynebacteriaceae	Corynebacterium	unclassified	31869	GQ014954.1 gg_id:494712 Topographical and Temporal Human Skin Microbiome skin axillary vault clone nbw814c05c1	0	0	0	0	0	0	0	0	0	0	0	1	1	0	0	0	1	0	0	0	0	0	0	0	1	0	0	0	0	0	1	1	0	0	0		12901	12095	12378	12141	12922
Bacteria	Actinobacteria	Actinobacteria	Actinomycetales	Corynebacteriaceae	Corynebacterium	unclassified	32216	GQ015209.1 gg_id:494451 Topographical and Temporal Human Skin Microbiome skin palm clone nbw765g02c1	0	0	0	0	0	0	0	0	0	0	1	0	0	1	0	0	0	0	0	0	0	1	0	1	0	1	0	0	1	0	0	0	0	0	0		10372	9277	9370	9332	10980
Bacteria	Actinobacteria	Actinobacteria	Actinomycetales	Corynebacteriaceae	Corynebacterium	unclassified	33911	GQ011745.1 gg_id:497920 Topographical and Temporal Human Skin Microbiome skin nare clone nbw744e09c1	0	0	0	0	0	0	0	1	0	0	1	0	0	0	0	0	0	0	0	0	0	1	0	1	0	1	0	0	1	0	0	0	0	0	0		10967	10781	10899	11459	11477
Bacteria	Actinobacteria	Actinobacteria	Actinomycetales	Corynebacteriaceae	Corynebacterium	unclassified	34652	GQ042262.1 gg_id:457616 Topographical and Temporal Human Skin Microbiome skin nare clone nbw938b11c1	0	0	0	0	0	0	1	0	0	0	1	0	1	0	0	0	0	0	0	0	0	1	0	0	0	1	0	0	1	0	0	0	0	0	0		11499	11974	11950	11924	11832
Bacteria	Actinobacteria	Actinobacteria	Actinomycetales	Corynebacteriaceae	Corynebacterium	unclassified	35071	GQ000288.1 gg_id:468854 Topographical and Temporal Human Skin Microbiome skin plantar heel clone nbu111f04c1	0	0	0	0	0	0	0	0	0	1	0	0	0	0	0	0	0	0	0	0	0	0	0	0	1	1	0	0	1	0	0	0	1	1	0		13337	13120	13281	13655	13405
Bacteria	Actinobacteria	Actinobacteria	Actinomycetales	Corynebacteriaceae	Corynebacterium	unclassified	35337	GQ100045.1 gg_id:459447 Topographical and Temporal Human Skin Microbiome skin nare clone nbw477c07c1	0	0	0	0	0	0	1	0	0	0	1	0	0	1	0	0	0	0	0	0	0	0	0	1	0	1	0	0	1	0	0	0	0	0	0		11262	10806	10998	11799	11799
Bacteria	Actinobacteria	Actinobacteria	Actinomycetales	Corynebacteriaceae	Corynebacterium	unclassified	36460	GQ069076.1 gg_id:393597 Topographical and Temporal Human Skin Microbiome skin volar forearm clone nbw228d12c1	0	0	0	0	0	0	1	1	0	0	0	0	0	0	0	0	0	0	0	0	0	1	0	1	0	1	0	0	1	0	0	0	0	0	0		11176	10001	10518	10144	11485
Bacteria	Actinobacteria	Actinobacteria	Actinomycetales	Corynebacteriaceae	Corynebacterium	unclassified	36660	GQ070278.1 gg_id:383309 Topographical and Temporal Human Skin Microbiome skin axillary vault clone nbw180d02c1	0	1	0	1	0	0	0	0	0	0	0	0	0	1	0	0	0	0	0	0	0	0	0	1	0	0	0	0	0	1	0	1	0	0	0		11778	11863	12125	12337	12111
Bacteria	Actinobacteria	Actinobacteria	Actinomycetales	Corynebacteriaceae	Corynebacterium	unclassified	36761	FJ671887.1 gg_id:516015 Synecology primary and secondary habitats Escherichia coli O157:H7 feedlot surface MARC beef cattle feedlot	0	0	0	0	0	0	1	1	0	0	1	0	0	0	0	0	0	0	0	0	0	1	0	0	0	1	0	0	1	0	0	0	0	0	0		11187	10191	10479	9338	11412
Bacteria	Actinobacteria	Actinobacteria	Actinomycetales	Corynebacteriaceae	Corynebacterium	unclassified	36809	FJ671202.1 gg_id:531876 Synecology primary and secondary habitats Escherichia coli O157:H7 feedlot surface MARC beef cattle feedlot	0	0	0	0	0	0	0	1	0	0	0	0	1	1	0	0	0	0	0	0	0	1	0	0	0	1	0	0	1	0	0	0	0	0	0		11358	10627	10962	10347	11345
Bacteria	Actinobacteria	Actinobacteria	Actinomycetales	Corynebacteriaceae	Corynebacterium	unclassified	36847	GQ065115.1 gg_id:437756 Topographical and Temporal Human Skin Microbiome skin buttock clone nbw83a11c1	0	0	0	0	0	0	1	0	0	0	0	0	0	1	0	0	0	0	0	0	0	0	0	0	0	0	0	1	1	1	0	0	0	1	0		12988	12856	13133	13351	13176
Bacteria	Actinobacteria	Actinobacteria	Actinomycetales	Corynebacteriaceae	Corynebacterium	unclassified	36969	GQ063801.1 gg_id:414493 Topographical and Temporal Human Skin Microbiome skin axillary vault clone nbw61e12c1	0	0	0	0	0	0	0	0	0	0	0	0	1	0	0	0	0	0	0	0	0	0	0	1	0	1	0	0	1	1	1	0	0	0	0		11399	10574	10913	10400	11354
Bacteria	Actinobacteria	Actinobacteria	Actinomycetales	Corynebacteriaceae	Corynebacterium	unclassified	37059	FJ672195.1 gg_id:528928 Synecology primary and secondary habitats Escherichia coli O157:H7 feedlot surface MARC beef cattle feedlot	0	0	0	0	0	0	0	1	0	0	1	0	1	0	0	0	0	0	0	0	0	0	0	0	0	0	0	0	1	0	0	1	0	0	0		12083	11625	11586	10941	12027
Bacteria	Actinobacteria	Actinobacteria	Actinomycetales	Corynebacteriaceae	Corynebacterium	unclassified	37219	FJ671150.1 gg_id:524264 Synecology primary and secondary habitats Escherichia coli O157:H7 feedlot surface MARC beef cattle feedlot	0	0	0	1	0	1	0	0	0	0	0	0	0	1	0	0	0	0	0	0	0	0	0	1	0	0	1	0	0	0	0	0	1	0	0		11577	11663	11967	12360	12200
Bacteria	Actinobacteria	Actinobacteria	Actinomycetales	Corynebacteriaceae	Corynebacterium	unclassified	37372	GQ002695.1 gg_id:506967 Topographical and Temporal Human Skin Microbiome skin popliteal fossa clone nbu179g09c1	0	0	0	0	0	0	0	1	0	0	1	0	0	0	0	0	0	0	0	0	0	1	0	1	0	1	0	0	1	0	0	0	0	0	0		11524	10195	10664	11714	11625
Bacteria	Actinobacteria	Actinobacteria	Actinomycetales	Nocardiaceae	Nocardia	unclassified	37489	EF212023.1 gg_id:210052 Nocardia sp. TFS 473	0	0	0	0	0	0	1	1	0	0	0	0	0	1	1	0	0	0	0	0	0	0	0	1	0	0	0	0	1	0	0	0	0	0	0		11423	11023	10930	10461	11386
Bacteria	Actinobacteria	Actinobacteria	Actinomycetales	Corynebacteriaceae	unclassified	unclassified	37561	GQ083983.1 gg_id:387897 Topographical and Temporal Human Skin Microbiome skin nare clone nbw256e10c1	0	0	0	0	0	0	0	0	0	0	0	0	0	0	0	1	1	0	0	0	0	0	0	0	0	0	0	0	0	1	1	1	0	1	0		10225	9450	10712	10115	11015
Bacteria	Actinobacteria	Actinobacteria	Actinomycetales	Kineosporiaceae	unclassified	unclassified	37566	EF640984.1 gg_id:244269 Kineococcus tegulae str. T2A-S27	0	0	0	0	0	0	0	0	0	1	0	0	0	0	0	0	0	0	1	0	0	0	0	0	1	0	1	1	0	0	0	0	0	0	0		11926	11762	12253	11479	12420
Bacteria	Actinobacteria	Actinobacteria	Actinomycetales	Mycobacteriaceae	Mycobacterium	unclassified	37706	FJ382100.1 gg_id:594108 Potentially pathogenic and air stem cell transplant summer hospital shower water BMT unit clone 4S_1d10	0	0	0	0	0	0	1	1	0	0	1	0	0	0	0	0	0	0	0	0	0	0	0	1	0	1	0	0	1	0	0	0	0	0	0		11370	10265	10277	9267	11126
Bacteria	Actinobacteria	Actinobacteria	Actinomycetales	Cellulomonadaceae	unclassified	unclassified	37747	FM874115.1 gg_id:360829 occupant source house mattress dust clone MC01G06	0	0	0	0	0	0	1	1	0	0	0	0	0	0	0	0	0	0	0	0	0	1	0	1	0	1	0	0	1	0	0	0	0	0	0		10900	10213	10531	9737	11085
Bacteria	Actinobacteria	Actinobacteria	Actinomycetales	Frankiaceae	Frankia	unclassified	37905	L40611.1 gg_id:11544 Frankia sp str. Agb1-9	0	0	0	0	0	0	0	1	0	0	1	0	0	1	1	0	0	0	0	0	0	0	0	0	0	1	0	0	0	0	1	0	0	0	0		11248	10556	10787	10234	11450
Bacteria	Actinobacteria	Actinobacteria	Actinomycetales	Corynebacteriaceae	unclassified	unclassified	38024	GQ011711.1 gg_id:497955 Topographical and Temporal Human Skin Microbiome skin nare clone nbw744b05c1	0	0	0	0	0	0	0	0	0	1	0	0	0	1	0	0	1	0	0	0	1	0	0	0	0	0	0	0	1	0	0	0	0	1	0		12582	11793	11933	12008	12558
Bacteria	Actinobacteria	Actinobacteria	Actinomycetales	Pseudonocardiaceae	Amycolatopsis	unclassified	38094	AB327254.1 gg_id:244000 Amycolatopsis iriomotensis str. TT 99-32 (= NBRC 103392)	0	0	0	0	0	0	0	1	0	0	1	0	0	0	0	0	0	0	0	0	0	1	0	1	0	1	0	0	1	0	0	0	0	0	0		10985	10098	10716	10191	11584
Bacteria	Actinobacteria	Actinobacteria	Actinomycetales	Mycobacteriaceae	Mycobacterium	unclassified	38248	GQ281070.1 gg_id:581446 Mycobacterium brisbanense str. NBCS10	0	0	0	0	0	0	1	1	0	0	0	0	0	0	0	0	0	0	0	0	0	1	0	1	0	1	0	0	1	0	0	0	0	0	0		11074	10278	10476	9895	11024
Bacteria	Actinobacteria	Actinobacteria	Actinomycetales	Corynebacteriaceae	unclassified	unclassified	38307	GQ010713.1 gg_id:498952 Topographical and Temporal Human Skin Microbiome skin glabella clone nbw737h09c1	0	0	0	0	0	0	0	0	0	1	0	0	0	0	0	0	0	1	0	1	0	0	0	0	0	0	0	0	0	0	0	0	0	1	0		12547	12068	12441	13131	12735
Bacteria	Actinobacteria	Actinobacteria	Actinomycetales	Streptomycetaceae	Streptomyces	unclassified	38785	EF178684.1 gg_id:205186 Streptomyces yerevanensis str. NRRL B-16943	0	0	0	0	0	0	1	1	0	0	1	0	0	0	0	0	0	0	0	0	0	1	0	0	0	1	1	0	0	0	0	0	0	0	0		10842	9867	10155	9995	11364
Bacteria	Actinobacteria	Actinobacteria	Actinomycetales	Streptomycetaceae	unclassified	unclassified	39039	AJ781364.1 gg_id:134638 Streptomyces purpeofuscus str. LMG 20283	0	0	0	0	1	0	0	0	0	0	1	0	0	0	0	0	0	0	1	0	0	0	0	0	0	0	1	0	0	0	0	0	0	0	1		11779	11379	11532	11189	12374
Bacteria	Actinobacteria	Actinobacteria	Actinomycetales	Propionibacteriaceae	unclassified	unclassified	39371	FJ479278.1 gg_id:538835 species richness estimates obtained nearly and simulated pyrosequencing-generated fragments -based surveys undisturbed tall grass prairie top 5 cm clone p36j14ok	0	0	0	0	0	0	1	1	0	0	0	0	0	0	0	0	0	0	0	0	0	0	0	1	0	1	1	0	1	0	0	0	0	0	0		11210	10886	11490	10623	12005
Bacteria	Actinobacteria	Actinobacteria	Actinomycetales	Streptomycetaceae	Streptomyces	Streptomyces flavotricini	39575	EF154281.1 gg_id:176405 Streptomyces spororaveus str. 41	0	0	0	1	0	0	0	0	0	0	0	0	0	0	0	0	0	0	0	0	1	0	0	0	0	0	0	1	0	0	1	1	0	1	0		12643	12321	12691	12544	12947
Bacteria	Actinobacteria	Actinobacteria	Actinomycetales	Actinomycetaceae	Actinomyces	unclassified	39607	FJ542912.1 gg_id:522040 Microbiomic intestine earthworm Eisenia fetida fed ergovaline treatment gut clone A10-02B	0	0	0	0	0	0	1	1	0	0	0	0	0	1	0	0	0	0	0	0	0	1	0	1	0	1	0	0	0	0	0	0	0	0	0		10820	10133	10171	10055	11347
Bacteria	Actinobacteria	Actinobacteria	Actinomycetales	Nocardioidaceae	unclassified	unclassified	39610	EU863845.1 gg_id:307611 Marmoricola sp. D13	0	0	0	0	0	0	1	1	0	0	0	0	0	0	0	0	0	0	0	0	0	0	0	1	0	1	1	0	1	0	0	0	0	0	0		11575	11026	11398	10040	11349
Bacteria	Actinobacteria	Actinobacteria	Actinomycetales	Streptomycetaceae	Streptomyces	Streptomyces avidinii	39728	EU570694.1 gg_id:258703 Streptomyces avidinii str. 173905	0	0	0	0	0	0	0	1	0	0	1	0	0	0	0	0	0	0	0	0	0	1	0	0	0	1	1	0	0	0	0	0	0	0	1		10870	10168	10313	9998	11579
Bacteria	Actinobacteria	Actinobacteria	Actinomycetales	Streptomycetaceae	Streptomyces	Streptomyces cangkringensis	39915	AJ391830.1 gg_id:16585 Streptomyces asiaticus str. (S17) A14P1	0	0	0	0	0	0	0	1	0	0	1	0	0	0	0	0	0	0	0	0	0	1	0	1	0	1	0	0	1	0	0	0	0	0	0		10618	9398	9900	9784	11338
Bacteria	Actinobacteria	Actinobacteria	Actinomycetales	Micrococcaceae	Arthrobacter	unclassified	40152	DQ108397.1 gg_id:138002 Arthrobacter sp. Tibet-IIVa3	0	0	0	0	0	0	0	1	0	0	1	0	0	1	0	0	0	0	0	0	0	1	0	0	0	0	0	0	0	0	0	0	1	0	0		11061	10302	10480	9712	11341
Bacteria	Actinobacteria	Actinobacteria	Actinomycetales	Propionibacteriaceae	Propionibacterium	Propionibacterium acnes	40162	GQ106569.1 gg_id:370772 Topographical and Temporal Human Skin Microbiome skin back clone nbw537e04c1	0	0	0	0	0	0	0	0	0	0	0	0	0	1	1	0	0	0	0	0	0	0	0	0	0	0	0	0	0	1	1	1	0	1	0		11575	11316	11204	10826	11693
Bacteria	Actinobacteria	Actinobacteria	Actinomycetales	Micrococcaceae	Arthrobacter	unclassified	40499	EU466684.1 gg_id:297910 argali sheep feces clone AS3_aao19h08	0	0	0	0	0	0	1	0	0	0	0	0	0	1	0	0	0	0	0	0	0	0	0	0	0	1	0	0	1	0	0	0	0	0	0		11245	11107	11435	10198	11309
Bacteria	Actinobacteria	Actinobacteria	Actinomycetales	Brevibacteriaceae	Brevibacterium	Brevibacterium casei	40622	EU086802.1 gg_id:236962 Brevibacterium casei str. 60	0	0	0	0	0	0	0	0	0	0	0	0	0	1	0	0	0	0	0	0	0	1	0	0	0	0	0	0	0	0	0	0	0	0	0		11658	10713	11144	10901	11712
Bacteria	Actinobacteria	Actinobacteria	Actinomycetales	Micrococcaceae	Arthrobacter	unclassified	40639	EU086784.1 gg_id:240058 Arthrobacter cumminsii str. 124	0	0	0	0	0	0	0	1	0	0	0	0	0	0	0	0	0	0	0	0	0	1	0	1	0	1	0	0	1	0	0	1	0	0	0		11089	10023	10342	10215	11496
Bacteria	Actinobacteria	Actinobacteria	Actinomycetales	Propionibacteriaceae	Propionibacterium	Propionibacterium acnes	40675	GQ496494.1 gg_id:567406 Identification Clinically Important Anaerobic Oligonucleotide Array Propionibacterium acnes strain L340 clone 1 intergenic acer and	0	0	0	0	0	0	1	1	0	0	0	0	0	0	0	0	0	0	0	0	0	0	0	1	0	0	0	0	0	1	1	0	0	1	0		11099	11219	10708	10102	11321
Bacteria	Actinobacteria	Actinobacteria	Actinomycetales	Micrococcaceae	Kocuria	unclassified	40721	AY030341.1 gg_id:19877 Kocuria rhizophila str. KL-057	0	0	0	0	0	0	0	0	0	0	1	0	0	0	0	0	0	0	0	0	0	1	0	0	0	0	0	0	0	0	0	0	0	0	0		11365	10220	10660	10155	11532
Bacteria	Actinobacteria	Actinobacteria	Actinomycetales	Intrasporangiaceae	unclassified	unclassified	40735	AB537173.1 gg_id:549839 Tetrasphaera remsis str. JCM 15662	0	0	0	0	0	0	1	1	0	0	0	0	0	1	0	0	0	0	0	0	0	0	0	1	0	1	0	0	1	0	0	0	0	0	0		10917	10032	10580	10421	11563
Bacteria	Actinobacteria	Actinobacteria	Actinomycetales	Micrococcaceae	Kocuria	Kocuria marina	40772	FJ894258.1 gg_id:574820 Matriptase-deficient mice exhibit ichthyotic selective shift skin microbiota B2E	0	0	0	0	0	0	0	1	0	0	1	0	0	1	0	0	0	0	0	0	0	1	0	0	0	1	0	0	1	0	0	0	0	0	0		11185	10480	11119	10522	11638
Bacteria	Actinobacteria	Actinobacteria	Actinomycetales	Brevibacteriaceae	Brevibacterium	Brevibacterium sanguinis	40820	AY468365.1 gg_id:99934 Brevibacterium casei str. FM1A	0	0	0	0	0	0	0	0	0	0	1	0	0	1	0	0	0	0	0	0	0	1	0	0	0	1	0	0	1	0	0	0	0	0	0		11457	10707	11075	10632	11600
Bacteria	Actinobacteria	Actinobacteria	Actinomycetales	Micrococcaceae	Arthrobacter	Arthrobacter psychrolactophilus	40843	AF134179.1 gg_id:12417 Arthrobacter psychrolactophilus	0	0	0	0	0	0	0	0	0	0	0	0	0	0	0	0	1	0	0	0	0	1	0	0	0	1	0	0	1	0	1	1	0	0	0		11442	10599	10699	10704	11294
Bacteria	Actinobacteria	Actinobacteria	Actinomycetales	Brevibacteriaceae	Brevibacterium	unclassified	40882	FJ674759.1 gg_id:529325 Synecology primary and secondary habitats Escherichia coli O157:H7 feedlot surface MARC beef cattle feedlot	0	0	0	0	0	0	1	1	0	0	0	0	0	1	0	0	0	0	0	0	0	0	0	1	0	1	0	0	1	0	0	0	0	0	0		11007	10378	10463	10412	11145
Bacteria	Actinobacteria	Actinobacteria	Actinomycetales	Propionibacteriaceae	Propionibacterium	unclassified	40907	GQ091272.1 gg_id:440549 Topographical and Temporal Human Skin Microbiome skin occiput clone nbw344b03c1	0	0	0	0	0	0	0	0	0	0	0	0	0	1	1	0	0	0	0	0	0	0	0	0	0	0	0	0	0	1	1	0	0	1	0		11586	11685	11717	10751	12086
Bacteria	Actinobacteria	Actinobacteria	Actinomycetales	Actinomycetaceae	Actinomyces	unclassified	40994	GQ017278.1 gg_id:492389 Topographical and Temporal Human Skin Microbiome skin alar crease clone nbu116h11c1	0	0	0	0	0	0	0	0	0	0	1	0	0	0	0	0	0	0	0	0	0	1	0	0	0	0	1	1	0	0	1	1	0	0	0		11066	10743	10919	10063	11453
Bacteria	Actinobacteria	Actinobacteria	Actinomycetales	Micrococcaceae	Citricoccus	unclassified	41042	FJ674626.1 gg_id:521124 Synecology primary and secondary habitats Escherichia coli O157:H7 feedlot surface MARC beef cattle feedlot	0	0	0	0	0	0	1	0	0	0	1	0	0	1	0	0	0	0	0	0	0	1	0	0	0	1	0	0	1	0	0	0	0	0	0		11085	10097	10574	10426	11457
Bacteria	Actinobacteria	Actinobacteria	Actinomycetales	Microbacteriaceae	unclassified	unclassified	41134	EF157111.1 gg_id:240821 Microbial natural asphalts rancho la brea heavy oil seeps Rancho La Brea tar pits clone 91-14	0	0	0	0	0	0	0	0	0	0	0	0	0	0	0	0	0	0	0	0	0	0	0	0	0	0	0	0	0	0	0	0	0	0	0		9154	6264	8439	8561	9961
Bacteria	Actinobacteria	Actinobacteria	Actinomycetales	Thermomonosporaceae	Actinomadura	Actinomadura kijaniata	41420	U49006.1 gg_id:12047 Actinomadura kijaniata str. IFO 14229	0	0	0	0	0	0	0	1	0	0	1	0	0	0	0	0	0	0	0	0	0	1	0	1	0	1	0	0	1	0	0	0	0	0	0		10957	9993	10303	10162	11532
Bacteria	Actinobacteria	Actinobacteria	Actinomycetales	Microbacteriaceae	Microbacterium	unclassified	41456	GQ389194.1 gg_id:556676 quality deterioration drinking system during serious red water outbreak clone D66	0	1	0	0	0	0	0	0	0	0	0	0	0	0	0	0	1	0	0	0	0	0	0	0	0	0	0	0	0	0	0	0	1	0	1		9059	11969	10038	11310	10680
Bacteria	Actinobacteria	Actinobacteria	Actinomycetales	Nocardiopsaceae	Nocardiopsis	unclassified	41629	EU741177.1 gg_id:556920 Nocardiopsis sp. str. 13651T	0	0	0	0	0	0	0	0	0	0	0	0	1	1	1	0	1	0	0	0	0	0	0	0	0	0	0	0	0	0	1	1	0	0	0		11104	10354	10491	10206	11614
Bacteria	Actinobacteria	Actinobacteria	Actinomycetales	Microbacteriaceae	Microbacterium	unclassified	41815	DQ673323.1 gg_id:254017 Microbacterium pyrexiae str. SMC-A8256	0	0	0	0	0	0	0	1	0	0	1	0	0	0	0	0	0	0	0	0	0	1	0	1	0	1	0	0	1	0	0	0	0	0	0		10993	10404	10557	10556	11690
Bacteria	Actinobacteria	Actinobacteria	Actinomycetales	Nocardiopsaceae	Thermobifida	Thermobifida fusca	41872	AB211018.1 gg_id:115212 Thermobifida fusca str. SSCS23	0	0	0	0	0	0	0	0	0	0	0	0	0	1	0	0	0	0	0	0	0	0	0	1	0	1	1	0	1	0	0	0	0	0	0		11466	10863	10875	10641	11985
Bacteria	Actinobacteria	Actinobacteria	Actinomycetales	Microbacteriaceae	unclassified	unclassified	41895	EF103208.1 gg_id:193635 Microbacterium sp. str. MSCB-11	0	0	0	0	0	0	0	1	0	0	1	0	0	0	0	0	0	0	0	0	0	1	0	1	0	1	0	0	1	0	0	0	0	0	0		10805	10027	10531	10775	11750
Bacteria	Actinobacteria	Actinobacteria	Actinomycetales	Microbacteriaceae	Microbacterium	unclassified	41934	AM747814.1 gg_id:250101 Microbacterium sp. str. SC-87	0	0	0	0	0	0	1	1	0	0	0	0	0	1	0	0	0	0	0	0	0	1	0	1	0	1	0	0	0	0	0	0	0	0	0		11458	10962	11438	10329	11928
Bacteria	Actinobacteria	Actinobacteria	Actinomycetales	Streptosporangiaceae	Streptosporangium	unclassified	42012	AF191735.1 gg_id:12096 Streptosporangium sp. str. 15110	0	0	0	0	0	0	1	1	0	0	1	0	0	0	0	0	0	0	0	0	0	0	0	1	0	1	0	0	1	0	0	0	0	0	0		11129	10996	11129	10474	11674
Bacteria	Actinobacteria	Actinobacteria	Actinomycetales	Microbacteriaceae	Cryocola	unclassified	42032	FJ784126.1 gg_id:541569 Leifsonia poae str. L85	0	0	0	0	0	0	0	0	0	0	0	0	0	1	0	0	0	0	0	0	0	0	0	0	0	1	0	0	0	0	0	0	0	0	0		9981	9224	8803	9090	10480
Bacteria	Actinobacteria	Actinobacteria	Actinomycetales	Microbacteriaceae	Microcella	unclassified	42063	FJ172065.1 gg_id:342044 Microbial athalassohaline Tirez lagoon (Spain) water clone MJW7	0	0	0	0	0	0	0	0	0	0	0	0	0	0	0	0	0	0	0	0	0	0	0	0	0	0	0	0	0	0	0	0	0	0	0		9470	8550	6817	7871	9142
Bacteria	Actinobacteria	Actinobacteria	Actinomycetales	Microbacteriaceae	Candidatus Aquiluna	Candidatus Aquiluna rubra	42148	AJ575521.1 gg_id:97372 freshwater clone SV1-12	0	0	0	0	0	0	0	0	0	0	0	0	0	0	0	0	0	0	0	0	0	0	0	0	0	0	0	0	0	0	0	0	0	0	0		7878	7069	7295	6609	8110
Bacteria	Actinobacteria	Actinobacteria	Actinomycetales	Micromonosporaceae	Salinispora	Salinispora arenicola	42262	EU714244.1 gg_id:305908 Salinispora sp. str. AB1	0	0	0	0	0	0	1	0	0	0	1	0	0	0	0	0	0	0	0	0	0	1	0	1	0	0	1	0	1	0	0	0	0	0	0		11034	10556	10785	10552	11811
Bacteria	Actinobacteria	Actinobacteria	Actinomycetales	Thermomonosporaceae	Actinomadura	Actinomadura vinacea	42293	EF612366.1 gg_id:248495 historic semiarid lead-zinc mine tailings site soil clone OS-C82	0	0	0	0	0	0	1	1	0	0	0	0	0	0	0	0	0	0	0	0	0	1	0	1	0	1	0	0	1	0	0	0	0	0	0		10651	9592	10040	9405	11022
Bacteria	Actinobacteria	Actinobacteria	Actinomycetales	Microbacteriaceae	unclassified	unclassified	42320	DQ316374.1 gg_id:152592 and seasonal dynamics Actinobacteria four lakes Northeastern Germany freshwater clone ST5-3	0	0	0	0	0	0	0	0	0	0	0	0	0	0	0	0	0	0	0	0	0	0	0	0	0	0	0	0	0	0	0	0	0	0	0		8655	7558	7863	7383	8588
Bacteria	Actinobacteria	Actinobacteria	Actinomycetales	Corynebacteriaceae	Corynebacterium	unclassified	29909	GQ039616.1 gg_id:418086 Topographical and Temporal Human Skin Microbiome skin occiput clone nbu425c01c1	0	0	0	0	0	0	0	1	0	0	1	0	0	0	0	0	0	0	0	0	0	1	0	1	0	1	0	0	0	0	0	0	0	0	0		10855	9913	9979	9606	11414
Bacteria	Actinobacteria	Actinobacteria	Actinomycetales	Corynebacteriaceae	Corynebacterium	unclassified	30434	GQ037676.1 gg_id:407836 Topographical and Temporal Human Skin Microbiome skin volar forearm clone nbu406a11c1	0	0	0	0	0	0	0	1	0	0	0	0	0	1	0	0	0	0	0	0	0	1	0	1	0	1	0	0	0	0	0	0	0	0	0		10980	9853	10214	10138	11240
Bacteria	Actinobacteria	Actinobacteria	Actinomycetales	Corynebacteriaceae	Corynebacterium	unclassified	30437	GQ026564.1 gg_id:464960 Topographical and Temporal Human Skin Microbiome skin external auditory canal clone nbw842e07c1	0	0	0	0	0	0	1	1	0	0	0	0	0	0	0	0	0	0	0	0	0	0	0	1	0	0	0	0	1	0	0	1	0	0	0		11343	10307	10713	10745	11482
Bacteria	Actinobacteria	Actinobacteria	Actinomycetales	Corynebacteriaceae	Corynebacterium	unclassified	33180	GQ071523.1 gg_id:442670 Topographical and Temporal Human Skin Microbiome skin gluteal crease clone nbw185e06c1	0	0	0	0	0	0	1	0	0	0	0	0	0	0	0	0	0	0	0	0	0	1	0	1	0	1	0	0	1	0	0	0	0	0	0		10583	9922	9727	9242	11007
Bacteria	Actinobacteria	Actinobacteria	Actinomycetales	Corynebacteriaceae	Corynebacterium	unclassified	33386	FM874927.1 gg_id:357938 occupant source house dust skin surface swab clone SB01A08	0	0	0	0	0	1	0	0	0	0	0	0	0	0	0	0	1	0	0	0	1	0	0	0	0	0	1	0	0	0	0	0	0	0	1		12271	11763	11966	11884	12376
Bacteria	Actinobacteria	Actinobacteria	Actinomycetales	Corynebacteriaceae	Corynebacterium	unclassified	34069	GQ013409.1 gg_id:496257 Topographical and Temporal Human Skin Microbiome skin axillary vault clone nbw805d03c1	0	0	0	0	0	0	0	0	0	0	0	0	0	0	0	0	0	1	0	0	0	0	1	0	0	1	0	0	1	0	0	0	0	1	0		12662	12854	13214	13199	13071
Bacteria	Actinobacteria	Actinobacteria	Actinomycetales	Corynebacteriaceae	Corynebacterium	unclassified	34407	GQ014904.1 gg_id:494762 Topographical and Temporal Human Skin Microbiome skin axillary vault clone nbw813f07c1	0	0	0	0	0	0	1	0	0	0	1	0	0	0	0	0	0	0	0	0	0	0	0	0	0	1	1	0	0	0	0	0	1	0	0		12204	10881	11380	11184	12075
Bacteria	Actinobacteria	Actinobacteria	Actinomycetales	Corynebacteriaceae	Corynebacterium	unclassified	34537	GQ015772.1 gg_id:493895 Topographical and Temporal Human Skin Microbiome skin inguinal crease clone nbw769c02c1	0	0	0	0	0	0	0	1	0	0	0	0	0	0	0	0	0	0	0	0	0	1	0	1	0	1	0	0	1	0	0	0	0	0	0		11271	11295	11602	11550	11753
Bacteria	Actinobacteria	Actinobacteria	Actinomycetales	Corynebacteriaceae	Corynebacterium	unclassified	35267	GQ033309.1 gg_id:451166 Topographical and Temporal Human Skin Microbiome skin volar forearm clone nbw1031b09c1	0	0	0	0	0	0	1	0	0	0	1	0	0	1	0	0	0	0	0	0	0	0	0	0	0	0	0	1	1	0	0	0	0	0	0		11826	12194	12422	12334	12241
Bacteria	Actinobacteria	Actinobacteria	Actinomycetales	Corynebacteriaceae	Corynebacterium	unclassified	35650	GQ014936.1 gg_id:494731 Topographical and Temporal Human Skin Microbiome skin axillary vault clone nbw814a08c1	0	0	0	0	0	0	0	0	0	0	0	0	0	0	0	0	0	1	1	1	0	0	0	0	0	1	0	0	1	0	0	0	0	0	0		12586	12586	12872	12801	12823
Bacteria	Actinobacteria	Actinobacteria	Actinomycetales	Corynebacteriaceae	Corynebacterium	unclassified	35830	GQ061135.1 gg_id:437450 Topographical and Temporal Human Skin Microbiome skin nare clone nbw10g01c1	0	0	0	0	0	0	1	0	0	0	1	0	0	0	0	0	0	0	0	0	0	1	0	0	0	1	0	0	1	0	0	0	0	0	0		11469	11978	12169	11939	11937
Bacteria	Actinobacteria	Actinobacteria	Actinomycetales	Corynebacteriaceae	Corynebacterium	unclassified	36201	GQ011919.1 gg_id:497747 Topographical and Temporal Human Skin Microbiome skin nare clone nbw746g06c1	0	0	0	0	0	0	0	1	0	0	0	0	0	0	0	0	0	0	0	0	0	1	0	1	0	1	0	0	1	0	0	0	0	0	0		11290	11554	11608	11295	11770
Bacteria	Actinobacteria	Actinobacteria	Actinomycetales	Corynebacteriaceae	Corynebacterium	unclassified	36357	GQ038404.1 gg_id:422808 Topographical and Temporal Human Skin Microbiome skin occiput clone nbu385a05c1	0	0	0	0	0	0	0	0	0	1	0	0	0	1	0	0	0	0	0	0	0	0	0	0	0	0	0	1	0	0	0	0	1	1	0		11887	11843	12235	12132	12332
Bacteria	Actinobacteria	Actinobacteria	Actinomycetales	Corynebacteriaceae	Corynebacterium	unclassified	36376	GQ061698.1 gg_id:465991 Topographical and Temporal Human Skin Microbiome skin manubrium clone nbw23a09c1	0	0	0	0	0	0	1	0	0	0	0	0	0	1	0	0	0	0	0	0	0	0	0	1	0	1	0	0	1	0	0	0	0	0	0		11496	11490	11374	10497	11723
Bacteria	Actinobacteria	Actinobacteria	Actinomycetales	Corynebacteriaceae	Corynebacterium	unclassified	36503	GQ019984.1 gg_id:489686 Topographical and Temporal Human Skin Microbiome skin nare clone nbu201f04c1	0	0	0	0	0	0	0	1	0	0	1	0	0	0	0	0	0	0	0	0	0	1	0	1	0	1	0	0	0	0	0	0	0	0	0		11202	10322	10560	11612	11382
Bacteria	Actinobacteria	Actinobacteria	Actinomycetales	Corynebacteriaceae	Corynebacterium	unclassified	36754	GQ051816.1 gg_id:408733 Topographical and Temporal Human Skin Microbiome skin antecubital fossa clone nbu491a09c1	0	0	0	0	0	0	0	0	0	0	0	0	0	0	0	0	0	0	0	0	0	1	0	1	0	1	0	0	0	0	1	1	0	0	0		10883	10130	10360	10055	11183
Bacteria	Actinobacteria	Actinobacteria	Actinomycetales	Corynebacteriaceae	Corynebacterium	unclassified	36875	FJ671665.1 gg_id:516835 Synecology primary and secondary habitats Escherichia coli O157:H7 feedlot surface MARC beef cattle feedlot	0	0	0	0	0	1	0	1	0	0	0	0	0	0	0	0	0	0	0	0	0	0	0	0	0	1	1	0	0	0	0	1	0	0	0		12169	10907	11650	11469	11854
Bacteria	Actinobacteria	Actinobacteria	Actinomycetales	Corynebacteriaceae	Corynebacterium	Corynebacterium flavescens	36899	X84441.1 gg_id:13463 Corynebacterium flavescens str. NCDO 1320	0	0	0	0	0	0	0	1	0	0	0	0	0	0	0	0	0	0	0	0	0	1	0	1	0	1	0	0	1	0	0	0	0	0	0		10827	9994	9991	9287	10953
Bacteria	Actinobacteria	Actinobacteria	Actinomycetales	Cellulomonadaceae	unclassified	unclassified	37385	AY250865.1 gg_id:83082 lichen-dominated Antarctic cryptoendolithic community clone FBP218	0	0	0	0	0	0	0	1	0	0	0	0	0	0	0	0	0	0	0	0	0	1	0	1	0	1	0	0	1	0	0	0	0	0	0		11106	9978	10358	9338	11331
Bacteria	Actinobacteria	Actinobacteria	Actinomycetales	Frankiaceae	Frankia	unclassified	37503	DQ472228.1 gg_id:157105 Frankia sp. str. R43	0	0	0	0	1	0	1	0	0	1	0	0	0	0	0	0	0	0	0	0	0	0	0	0	0	0	0	0	1	0	0	0	0	0	1		12048	11828	11959	11610	12452
Bacteria	Actinobacteria	Actinobacteria	Actinomycetales	Mycobacteriaceae	Mycobacterium	unclassified	37630	GQ072691.1 gg_id:425202 Topographical and Temporal Human Skin Microbiome skin manubrium clone nbw199h09c1	0	0	0	0	0	0	0	1	0	0	0	0	0	0	0	0	0	0	0	0	0	1	0	1	0	1	0	0	1	0	0	0	0	0	0		11397	10100	10323	9563	11116
Bacteria	Actinobacteria	Actinobacteria	Actinomycetales	Cellulomonadaceae	unclassified	unclassified	37633	CU920319.1 gg_id:575392 Towards definition core microorganisms involved digestion mesophilic anaerobic digester which treats municipal wastewater sludge clone	0	0	0	0	0	0	0	1	0	0	0	0	0	1	0	0	0	0	0	0	0	1	0	1	0	0	0	0	0	0	1	0	0	0	0		11427	10580	10803	11116	11311
Bacteria	Actinobacteria	Actinobacteria	Actinomycetales	Cellulomonadaceae	unclassified	unclassified	37828	EF016822.1 gg_id:246415 Hyper-Arid Atacama Desert Soils soil clone E1B-F6-114	0	1	0	0	0	0	0	0	0	0	0	0	1	0	0	0	0	0	0	0	0	1	0	0	0	0	1	0	0	0	0	0	1	0	0		12080	11912	11849	11369	12497
Bacteria	Actinobacteria	Actinobacteria	Actinomycetales	Cellulomonadaceae	unclassified	unclassified	37924	AM697139.1 gg_id:218761 sequencing libraries indoor dust clone BF0002B089	0	0	0	0	0	0	1	1	0	0	0	0	0	1	0	0	0	0	0	0	0	1	0	0	0	1	0	0	0	0	0	0	0	0	0		11434	11091	11734	10476	11943
Bacteria	Actinobacteria	Actinobacteria	Actinomycetales	Corynebacteriaceae	unclassified	unclassified	38263	GQ042796.1 gg_id:402591 Topographical and Temporal Human Skin Microbiome skin external auditory canal clone nbw944f09c1	0	0	0	0	1	0	0	1	0	0	0	0	0	0	0	0	0	0	0	0	0	1	0	0	0	0	0	0	1	0	0	1	0	0	0		12256	11955	11874	11837	12458
Bacteria	Actinobacteria	Actinobacteria	Actinomycetales	Pseudonocardiaceae	Pseudonocardia	unclassified	38337	NR_025213.1 gg_id:550950 Pseudonocardia chloroethenivorans str. SL-1	0	0	0	0	0	0	0	0	0	0	0	0	0	1	1	0	0	0	0	0	0	0	0	0	0	1	1	0	1	0	0	0	0	0	0		11614	10954	11249	10637	11887
Bacteria	Actinobacteria	Actinobacteria	Actinomycetales	Corynebacteriaceae	unclassified	unclassified	38398	GQ058384.1 gg_id:460152 Topographical and Temporal Human Skin Microbiome skin axillary vault clone nbw1079h07c1	0	0	0	0	0	0	1	1	0	0	0	0	0	0	0	0	0	0	0	0	0	1	0	1	0	1	0	0	0	0	0	0	0	0	0		11685	10868	10455	10395	11618
Bacteria	Actinobacteria	Actinobacteria	Actinomycetales	Mycobacteriaceae	Mycobacterium	unclassified	38453	FJ382174.1 gg_id:562695 Potentially pathogenic and air stem cell transplant summer hospital shower water BMT unit clone 4S_1a11	0	0	0	0	0	0	1	0	0	0	0	0	0	0	0	0	0	0	0	0	0	1	0	1	0	1	0	0	1	0	0	0	0	0	0		10596	10136	10147	9097	10816
Bacteria	Actinobacteria	Actinobacteria	Actinomycetales	Nocardioidaceae	unclassified	unclassified	38484	FJ711217.1 gg_id:512378 Nocardioides sp. str. KC-EP-S1	0	0	0	0	0	0	1	1	0	0	0	0	0	0	0	0	0	0	0	0	0	0	0	1	0	1	0	0	1	0	0	0	0	0	0		11373	10655	10967	10078	10987
Bacteria	Actinobacteria	Actinobacteria	Actinomycetales	Nocardioidaceae	Propionicimonas	unclassified	38537	FJ535513.1 gg_id:511542 Microbial digestion swine wastewater anaerobic UASB reactor clone SWADLP1-43	0	0	0	0	0	0	1	1	0	0	0	0	0	0	0	0	0	0	0	0	0	0	0	1	0	1	0	0	1	0	0	0	0	0	0		10790	10973	11055	10383	11157
Bacteria	Actinobacteria	Actinobacteria	Actinomycetales	Nocardioidaceae	unclassified	unclassified	38664	AM935384.1 gg_id:549557 Dynamics during identified and SSU libraries pilot-scale bioremediation process hydrocarbon-contaminated soil clone AMGC10	0	0	0	0	1	0	0	0	0	0	1	0	0	0	0	0	0	0	1	0	1	0	0	0	0	0	1	0	0	0	0	0	0	0	0		12070	11253	11586	11653	12540
Bacteria	Actinobacteria	Actinobacteria	Actinomycetales	Streptomycetaceae	Streptomyces	Streptomyces hebeiensis	38773	DQ907256.1 gg_id:168876 Streptomyces sp. str. USVI 211-3	0	0	0	0	0	0	0	1	0	0	0	0	0	1	0	0	0	0	0	0	0	0	0	0	0	1	1	1	0	0	0	0	0	0	0		11946	11460	11492	11260	12018
Bacteria	Actinobacteria	Actinobacteria	Actinomycetales	Streptomycetaceae	Streptomyces	unclassified	38840	EU841569.1 gg_id:327910 Streptomyces setonensis str. HBUM174858	0	0	0	0	0	0	0	1	0	0	1	0	0	0	0	0	0	0	0	0	0	1	0	0	0	0	1	0	1	0	0	0	0	0	0		10612	10174	10303	10548	11701
Bacteria	Actinobacteria	Actinobacteria	Actinomycetales	Cellulomonadaceae	unclassified	unclassified	38889	DQ015810.1 gg_id:139725 Antarctic lake water clone ELB16-113	0	0	0	0	0	0	0	0	0	0	0	0	0	1	0	0	0	0	0	0	0	0	0	0	0	0	0	0	0	0	0	0	0	0	0		11580	11352	11490	10206	11113
Bacteria	Actinobacteria	Actinobacteria	Actinomycetales	Geodermatophilaceae	Geodermatophilus	unclassified	39208	FJ176392.1 gg_id:355220 Geodermatophilus sp. str. lzl_geo	0	0	0	0	0	0	1	1	0	0	0	0	0	0	0	0	0	0	0	0	0	0	0	1	0	1	0	0	1	0	0	0	0	0	0		10297	9805	10132	8920	10950
Bacteria	Actinobacteria	Actinobacteria	Actinomycetales	Geodermatophilaceae	Geodermatophilus	unclassified	39271	X92359.1 gg_id:11441 Geodermatophilus obscurus G16 dolomite marble Namibia	0	0	0	0	0	0	1	0	0	0	1	0	0	0	0	0	0	0	1	0	0	0	0	0	0	1	0	0	0	0	0	0	0	0	0		11921	11706	11693	11576	11972
Bacteria	Actinobacteria	Actinobacteria	Actinomycetales	Microbacteriaceae	Agromyces	unclassified	39327	D45055.1 gg_id:12172 Agromyces succinolyticus str. CNF201	0	0	0	0	0	0	0	0	0	0	1	0	0	1	0	0	0	0	0	0	0	1	0	0	0	1	0	0	1	0	0	0	0	0	0		11840	11203	11540	10428	11699
Bacteria	Actinobacteria	Actinobacteria	Actinomycetales	Nocardioidaceae	Nocardioides	unclassified	39446	CU922508.1 gg_id:533951 Towards definition core microorganisms involved digestion mesophilic anaerobic digester which treats municipal wastewater sludge clone	0	0	0	0	0	0	1	1	0	0	0	0	0	0	0	0	0	0	0	0	0	0	0	1	0	1	0	0	1	0	0	0	0	0	0		11207	10365	10235	9406	10960
Bacteria	Actinobacteria	Actinobacteria	Actinomycetales	Streptomycetaceae	Streptomyces	Streptomyces lanatus	39450	GU084129.1 gg_id:575170 Streptomyces sp. str. A4	0	0	0	0	0	0	1	1	0	0	1	0	1	0	0	0	0	0	0	0	0	0	0	0	0	0	0	0	1	0	0	0	0	0	0		11244	10900	11268	11452	11875
Bacteria	Actinobacteria	Actinobacteria	Actinomycetales	Streptomycetaceae	Streptomyces	unclassified	39487	EF012136.1 gg_id:196486 Streptomyces sp. str. s6-212	0	0	0	0	0	0	1	1	0	0	1	0	0	1	0	0	0	0	0	0	0	1	0	0	0	0	0	0	0	0	0	0	0	0	0		11410	10536	10890	10960	11595
Bacteria	Actinobacteria	Actinobacteria	Actinomycetales	Streptomycetaceae	Streptomyces	unclassified	39585	X76705.1 gg_id:11871 Streptomyces sp str. TB3481	0	0	0	0	0	0	0	1	0	0	0	0	0	0	0	0	0	0	0	0	0	1	0	1	0	1	0	0	1	0	0	0	0	0	0		10910	9797	10200	10115	11454
Bacteria	Actinobacteria	Actinobacteria	Actinomycetales	Cellulomonadaceae	unclassified	unclassified	39602	GU227180.1 gg_id:592605 Microbiological immunological Adolescent Moroccan Aggressive Periodontitis Patients and without detectable Aggregatibacter actinomycetemcomitans JP2 Infection subgingival plaque clone 08_3_G04	0	0	0	0	0	0	1	0	0	0	0	0	0	0	0	0	0	0	0	0	0	1	0	1	0	1	0	0	1	0	0	0	0	0	0		11026	10379	10485	10328	11662
Bacteria	Actinobacteria	Actinobacteria	Actinomycetales	Propionibacteriaceae	unclassified	unclassified	39686	DQ366007.1 gg_id:156337 Dominant soils Marble Point and Wright Valley Victoria Land Antarctica soil clone	0	0	0	0	0	0	1	1	0	0	0	0	0	0	0	0	0	0	0	0	0	0	0	1	0	1	0	0	1	0	0	0	0	0	0		11059	10564	10750	9878	11142
Bacteria	Actinobacteria	Actinobacteria	Actinomycetales	Nocardioidaceae	Nocardioides	unclassified	39783	X94145.1 gg_id:12763 Nocardioides sp	0	0	0	0	0	0	1	1	0	0	1	0	0	0	0	0	0	0	0	0	0	0	0	0	0	1	0	0	1	0	0	0	0	0	0		10879	9685	10197	9856	11097
Bacteria	Actinobacteria	Actinobacteria	Actinomycetales	Streptomycetaceae	Kitasatospora	unclassified	39817	U93314.1 gg_id:11790 Kitasatospora phosalacinea str. IFO 14627	0	0	0	0	0	0	0	0	0	0	1	0	0	1	0	0	0	0	0	0	0	1	0	0	0	1	0	0	0	0	0	1	0	0	0		11023	10129	10433	10084	11298
Bacteria	Actinobacteria	Actinobacteria	Actinomycetales	Streptomycetaceae	Streptomyces	unclassified	39820	EF550508.1 gg_id:222736 Streptomyces sp. 172624	0	0	0	0	0	0	1	1	0	0	0	0	0	0	0	0	0	0	0	0	0	0	0	0	0	1	1	0	0	0	0	0	1	0	0		11532	11209	11558	11537	12131
Bacteria	Actinobacteria	Actinobacteria	Actinomycetales	Streptomycetaceae	Kitasatospora	unclassified	39883	U93324.1 gg_id:11823 Kitasatospora mediocidica str. IFO 14789	0	0	0	0	0	0	1	0	0	0	1	0	0	0	0	0	0	0	0	0	0	1	0	0	0	1	0	0	1	0	0	0	0	0	0		11027	10402	10907	10282	11580
Bacteria	Actinobacteria	Actinobacteria	Actinomycetales	Nocardioidaceae	unclassified	unclassified	40050	FJ891029.1 gg_id:557413 Hypolithic structure hyperaird core Atacama Desert quartz clone AY5_18	0	0	0	0	0	0	1	1	0	0	0	0	0	0	0	0	0	0	0	0	0	1	0	1	0	1	0	0	0	0	0	0	0	0	0		11046	9904	10158	9674	11380
[truncated: 18,297 more rows]
[truncated: 30 more columns]
