# Supplementary material for: Microbial Community Analysis of a Coastal Salt Marsh Affected by the Deepwater Horizon Oil Spill
Source: PLoS One. 2012 Jul 18;7(7):e41305. doi: 10.1371/journal.pone.0041305 (PMC3399869; doi:10.1371/journal.pone.0041305)
Supplement: Data S2 — Functional gene normalized signal intensities detected by GeoChip. (XLSX) [file pone.0041305.s003.xlsx]

Archive with 3 entries (2 files):
- Data_S2.xlsx
- __MACOSX/
- __MACOSX/._Data_S2.xlsx
