# Supplementary material for: Microbial Community Analysis of a Coastal Salt Marsh Affected by the Deepwater Horizon Oil Spill
Source: PLoS One. 2012 Jul 18;7(7):e41305. doi: 10.1371/journal.pone.0041305 (PMC3399869; doi:10.1371/journal.pone.0041305)
Supplement: Data S2 — Functional gene normalized signal intensities detected by GeoChip. (XLSX) [file pone.0041305.s003.xlsx › Data_S2.xlsx]

## Sheet: Sheet1
Gene category	Sub-category1	Sub-category2	I0Jun2	I0Jun3	I8Jun1	I8Jun2	I8Jun3	I0Jul1	I0Jul2	I0Jul3	I8Jul2	I8Jul1	M0Jun3	M0Jun2	M0Jun1	M8Jun1	M8Jun2	M0Jul2	M0Jul3	M0Jul1	M8Jul1	M8Jul3	M8Jul2		Genbank ID	Gene name	Organism	Lineage
Antibiotic resistance	Beta-lactamases?		0.2437	0.3693	0	0.3184	0.2542	0	0	0	0	0	0	0	0	0.413	0.473	0	0	0	0	0	0		36784255	B_lactamase_C	Photorhabdus luminescens subsp. laumondii TTO1	superkingdom:Bacteria;phylum:Proteobacteria;class:Gammaproteobacteria;order:Enterobacteriales;family:Enterobacteriaceae;genus:Photorhabdus;species:Photorhabdus luminescens;
Antibiotic resistance	Beta-lactamases?		0	0	0.1975	0.5682	0.2873	1.5798	0.7639	0	0.6324	0.3373	0.2614	1.7657	0.5735	1.0273	0.5307	0	0	0	0.4483	0	0.276		148256352	B_lactamase	Bradyrhizobium sp. BTAi1	superkingdom:Bacteria;phylum:Proteobacteria;class:Alphaproteobacteria;order:Rhizobiales;family:Bradyrhizobiaceae;genus:Bradyrhizobium;
Antibiotic resistance	Beta-lactamases?		0	0	0	0.4777	0.2591	0	0	0	0	0	0	0	0	0.3734	0.4334	0	0	0	0	0	0		49532521	B_lactamase_C	Acinetobacter sp. ADP1	superkingdom:Bacteria;phylum:Proteobacteria;class:Gammaproteobacteria;order:Pseudomonadales;family:Moraxellaceae;genus:Acinetobacter;
Antibiotic resistance	Beta-lactamases?		0	0	1.0405	0.7718	0.9085	1.3359	2.6297	1.1334	0	0	0	0	0	0	0	0	1.0568	1.5418	1.0094	0.7584	0.8335		229870101	B_lactamase_C	Spirosoma linguale DSM 74	superkingdom:Bacteria;phylum:Bacteroidetes;class:Cytophagia;order:Cytophagales;family:Cytophagaceae;genus:Spirosoma;species:Spirosoma linguale;
Antibiotic resistance	Beta-lactamases?		0.5587	0.2769	0	0	0	0	0.759	0.993	0.51	1.2936	1.1896	1.8513	0	0	0	0.9738	1.3922	0	3.131	1.2092	0		148830696	B_lactamase_A	Erythrobacter sp. SD-21	superkingdom:Bacteria;phylum:Proteobacteria;class:Alphaproteobacteria;order:Sphingomonadales;family:Erythrobacteraceae;genus:Erythrobacter;
Antibiotic resistance	Beta-lactamases?		0.8265	0.208	0.2561	0.2479	0.2577	0.2644	0.4314	0	0.9491	0.3439	0.9488	0	0.2767	0.3725	0.2686	0	0	0	0.2829	0.6295	0.3099		198443494	B_lactamase_C	uncultured bacterium	superkingdom:Bacteria;
Antibiotic resistance	Beta-lactamases?		0.2341	0.1515	0	0.7392	0.1888	0	0	0	0	0	0	0.5934	0.6837	0	0	0	0	0	0	0	0		254510297	B_lactamase_C	Rhodobacteraceae bacterium KLH11	superkingdom:Bacteria;phylum:Proteobacteria;class:Alphaproteobacteria;order:Rhodobacterales;family:Rhodobacteraceae;
Antibiotic resistance	Beta-lactamases?		0	0	0	0	0	0	0	0	0	0	0	0	0	1.6538	0.4872	0	0	0	0	0	0		219862742	B_lactamase_C	Cyanothece sp. PCC 7425	superkingdom:Bacteria;phylum:Cyanobacteria;order:Chroococcales;genus:Cyanothece;
Antibiotic resistance	Beta-lactamases?		2.4124	0.5878	1.0882	0.6942	0.969	3.1683	1.5482	0.8681	1.8861	1.2723	0	1.7385	1.9117	0.9986	0.6671	1.6828	1.5588	0	1.1052	1.0718	1.2175		256680835	B_lactamase_A	Streptomyces sp. SPB78	superkingdom:Bacteria;phylum:Actinobacteria;class:Actinobacteria;order:Actinomycetales;family:Streptomycetaceae;genus:Streptomyces;
Antibiotic resistance	Beta-lactamases?		0	0	1.0318	1.405	0.2667	0	0	0	0.7284	0.4189	0	1.9123	1.4687	3.0465	1.648	1.0042	1.5862	0.8757	0.879	0.7073	1.5019		14524222	B_lactamase_A	Sinorhizobium meliloti 1021	superkingdom:Bacteria;phylum:Proteobacteria;class:Alphaproteobacteria;order:Rhizobiales;family:Rhizobiaceae;genus:Sinorhizobium;species:Sinorhizobium meliloti;
Antibiotic resistance	Beta-lactamases?		0.7707	0.4119	0	0.3367	0.4458	0	0	0	0	0	0.3795	1.8385	0.4708	0.6411	0.2875	1.7116	1.2522	0.4985	0.3017	0.967	0.2037		189467259	B_lactamase_A	Bacteroides intestinalis DSM 17393	superkingdom:Bacteria;phylum:Bacteroidetes;class:Bacteroidia;order:Bacteroidales;family:Bacteroidaceae;genus:Bacteroides;species:Bacteroides intestinalis;
Antibiotic resistance	Beta-lactamases?		1.2477	0.3491	1.2595	0.3831	0.5111	1.7615	1.9692	0.7737	0	0	0.5881	2.0302	0.9641	0.7116	1.1	0.6565	0.6078	1.8332	0.5653	0.4351	0.3808		229738363	B_lactamase_C	Spirosoma linguale DSM 74	superkingdom:Bacteria;phylum:Bacteroidetes;class:Cytophagia;order:Cytophagales;family:Cytophagaceae;genus:Spirosoma;species:Spirosoma linguale;
Antibiotic resistance	Beta-lactamases?		0	0	0.1163	0.2746	0.3009	0	0.3165	0.2219	0	0	0	0.1197	0.191	0.5749	0.3256	0	0	0	0.3853	0.3675	0		21306018	B_lactamase_A	Desulfovibrio desulfuricans	superkingdom:Bacteria;phylum:Proteobacteria;class:Deltaproteobacteria;order:Desulfovibrionales;family:Desulfovibrionaceae;genus:Desulfovibrio;
Antibiotic resistance	Beta-lactamases?		0	0	0.2709	0	0.1236	0	0	0	0	0	0	0	0	0	0	0	0	0	0	0	0		164511893	B_lactamase	Pseudomonas aeruginosa	superkingdom:Bacteria;phylum:Proteobacteria;class:Gammaproteobacteria;order:Pseudomonadales;family:Pseudomonadaceae;genus:Pseudomonas;
Antibiotic resistance	Beta-lactamases?		0	0	0	0	0	0.5228	0.229	0.4183	0	0	0	0.3729	0.4911	0	0	0.389	0	0.6346	1.8956	0.3419	0.2238		7208642	B_lactamase_C	Aeromonas hydrophila	superkingdom:Bacteria;phylum:Proteobacteria;class:Gammaproteobacteria;order:Aeromonadales;family:Aeromonadaceae;genus:Aeromonas;
Antibiotic resistance	Beta-lactamases?		0	0	0	0	0	0	0	0	0	0	0.4842	0.6173	0.3476	0	0	0	0	0	0	0	0		229747887	B_lactamase_C	Stackebrandtia nassauensis DSM 44728	superkingdom:Bacteria;phylum:Actinobacteria;class:Actinobacteria;order:Actinomycetales;family:Glycomycetaceae;genus:Stackebrandtia;species:Stackebrandtia nassauensis;
Antibiotic resistance	Beta-lactamases?		0	0	0.1977	4.0079	1.147	0	0	0	0.7735	1.7365	0	1.4059	1.1253	0.3577	0.6227	0.5242	0	2.1397	1.3988	0.4221	0.5919		12006348	B_lactamase_A	Nocardia asteroides	superkingdom:Bacteria;phylum:Actinobacteria;class:Actinobacteria;order:Actinomycetales;family:Nocardiaceae;genus:Nocardia;
Antibiotic resistance	Beta-lactamases?		0.5444	0.1104	0	0.2843	0.2282	0.60025	0.415	0	0	0	0.331	0.522	0.53705	0.3928	0.2594	0	0.3679	0.62495	0.85265	0	0.1258		119376757	B_lactamase_C	Paracoccus denitrificans PD1222	superkingdom:Bacteria;phylum:Proteobacteria;class:Alphaproteobacteria;order:Rhodobacterales;family:Rhodobacteraceae;genus:Paracoccus;species:Paracoccus denitrificans;
Antibiotic resistance	Beta-lactamases?		1.9717	0.9728	0.622	0.9965	0.7362	0.9351	1.5754	1.2796	1.7513	0.6762	0	1.5158	1.202	0	0	0.56945	0.284	0	1.1971	0.6399	0.4948		254399742	B_lactamase_C	Streptomyces pristinaespiralis ATCC 25486	superkingdom:Bacteria;phylum:Actinobacteria;class:Actinobacteria;order:Actinomycetales;family:Streptomycetaceae;genus:Streptomyces;species:Streptomyces pristinaespiralis;
Antibiotic resistance	Beta-lactamases?		0.2605	0.2309	0	0.3324	0.1998	0	0	0	0	0	0.389	0.3732	0.2451	0.309	0.487	0	0	0	0	0.265	0.2436		6456729	B_lactamase_B	Serratia fonticola
Antibiotic resistance	Beta-lactamases?		0.2686	0.1814	0.2183	0.2334	0.17	0.2554	0.2541	0	0	0	0.2462	0	0.1645	0.2621	0.2756	0	0	0	0	0	0		238793286	B_lactamase_C	Yersinia intermedia ATCC 29909	superkingdom:Bacteria;phylum:Proteobacteria;class:Gammaproteobacteria;order:Enterobacteriales;family:Enterobacteriaceae;genus:Yersinia;species:Yersinia intermedia;
Antibiotic resistance	Beta-lactamases?		1.36115	0.9275	1.10265	0.68495	0	0.97255	1.283	1.0195	0	0	0.7347	1.5424	1.18825	1.1019	0.77685	0	0	0	0.88715	0.78255	0		229208568	B_lactamase_C	Nocardiopsis dassonvillei subsp. dassonvillei DSM 43111	superkingdom:Bacteria;phylum:Actinobacteria;class:Actinobacteria;order:Actinomycetales;family:Nocardiopsaceae;genus:Nocardiopsis;species:Nocardiopsis dassonvillei;
Antibiotic resistance	Beta-lactamases?		0	0	0.8918	0	1.0197	0	0	0	0	0	0	0.6656	0.7079	0	0	0	0	0	0	0	0		260816008	B_lactamase_C	Branchiostoma floridae	superkingdom:Eukaryota;kingdom:Metazoa;phylum:Chordata;family:Branchiostomidae;genus:Branchiostoma;
Antibiotic resistance	Beta-lactamases?		1.0223	0.6119	0	0	0	0.8399	1.0474	0.8839	1.2236	0.3047	1.2528	0.6165	0	0	0	0	0	0	1.154	0	0.9256		256666696	B_lactamase_C	Streptomyces sp. AA4
Antibiotic resistance	Beta-lactamases?		1.8307	1.2911	2.5071	1.413	0.7592	1.1257	0.9158	1.5103	0	0	2.7084	1.4924	2.1738	0.776	1.6348	1.6027	1.7513	1.3296	1.2813	1.8308	0.9922		77975106	B_lactamase_C	Yersinia frederiksenii ATCC 33641	superkingdom:Bacteria;phylum:Proteobacteria;class:Gammaproteobacteria;order:Enterobacteriales;family:Enterobacteriaceae;genus:Yersinia;species:Yersinia frederiksenii;
Antibiotic resistance	Beta-lactamases?		0.7794	0.3393	0.1352	0.3473	0.3494	0.3768	0.4816	0.5816	0.9984	0.5177	0.4236	0.3183	0.2685	0.6076	0.3716	0.2504	0.473	0.2679	0.4439	0.2704	0		229749761	B_lactamase_C	Stackebrandtia nassauensis DSM 44728	superkingdom:Bacteria;phylum:Actinobacteria;class:Actinobacteria;order:Actinomycetales;family:Glycomycetaceae;genus:Stackebrandtia;species:Stackebrandtia nassauensis;
Antibiotic resistance	Beta-lactamases?		1.4813	0.2804	0.23	0.6029	0.5521	0.4172	1.1521	0	0.4768	0.2689	2.6984	1.2777	0.5505	0.6006	1.0191	0.4285	1.2381	0.4675	0.4556	0.952	1.0945		118590430	B_lactamase_A	Stappia aggregata IAM 12614	superkingdom:Bacteria;phylum:Proteobacteria;class:Alphaproteobacteria;order:Rhodobacterales;family:Rhodobacteraceae;genus:Labrenzia;species:Labrenzia aggregata;
Antibiotic resistance	Beta-lactamases?		0	0	0.3602	0.345	0.2937	1.0168	0.71685	0.4243	0.9467	0.4302	0.6411	0.4945	1.3141	0	0	0.7178	0	2.0217	0.7495	0	2.3649		42524592	B_lactamase	Bdellovibrio bacteriovorus HD100	superkingdom:Bacteria;phylum:Proteobacteria;class:Deltaproteobacteria;order:Bdellovibrionales;family:Bdellovibrionaceae;genus:Bdellovibrio;species:Bdellovibrio bacteriovorus;
Antibiotic resistance	Beta-lactamases?		0.8776	1.2606	0.2529	0.6729	0.6318	0	1.0715	0.4915	0.8689	0.376	0.4606	1.3989	0.6309	1.3108	0.7522	0	0	0	0	0	0		27349191	B_lactamase_A	Bradyrhizobium japonicum USDA 110	superkingdom:Bacteria;phylum:Proteobacteria;class:Alphaproteobacteria;order:Rhizobiales;family:Bradyrhizobiaceae;genus:Bradyrhizobium;species:Bradyrhizobium japonicum;
Antibiotic resistance	Beta-lactamases?		1.146	3.0089	0.4864	1.1847	0.851	0.4773	0.6585	0.7637	0	0	0	0	0	0	0	0	0	0	0	0.1887	0.3769		187919760	B_lactamase_C	Burkholderia phytofirmans PsJN	superkingdom:Bacteria;phylum:Proteobacteria;class:Betaproteobacteria;order:Burkholderiales;family:Burkholderiaceae;genus:Burkholderia;species:Burkholderia phytofirmans;
Antibiotic resistance	Beta-lactamases?		0.4417	0.3295	0.4416	0.5591	0.6324	0.4432	0.4436	0	0	0	0	0.3638	0.2572	0.7469	0.2648	0	0	0	0	0	0		188025409	B_lactamase_C	Providencia stuartii ATCC 25827	superkingdom:Bacteria;phylum:Proteobacteria;class:Gammaproteobacteria;order:Enterobacteriales;family:Enterobacteriaceae;genus:Providencia;species:Providencia stuartii;
Antibiotic resistance	Beta-lactamases?		0.6174	0.4347	0	0	0	0.4905	0.6328	1.0445	0.4884	0.7586	0	0	0	0	0	0	0.6698	0.7313	0.6769	0.5934	0.5179		266626993	B_lactamase_C	Caulobacter segnis ATCC 21756	superkingdom:Bacteria;phylum:Proteobacteria;class:Alphaproteobacteria;order:Caulobacterales;family:Caulobacteraceae;genus:Caulobacter;species:Caulobacter segnis;
Antibiotic resistance	Beta-lactamases?		0.9308	0.5351	0.7708	0.7646	0.5145	0.6854	0.7696	1.2376	0.6414	1.0251	1.4255	1.0108	0.8252	0.51425	1.2021	0.8714	0	0.9618	0.7011	0.6865	0.781		260061143	B_lactamase_C	Robiginitalea biformata HTCC2501	superkingdom:Bacteria;phylum:Bacteroidetes;class:Flavobacteria;order:Flavobacteriales;family:Flavobacteriaceae;genus:Robiginitalea;species:Robiginitalea biformata;
Antibiotic resistance	Beta-lactamases?		0	0	0	0.285	0.2394	0.4957	0.3139	0	0	0	0.3418	0.4792	0.4059	0.7519	0.5004	0	0	0	0.4623	0.5671	0.1817		133913439	B_lactamase_A	Saccharopolyspora erythraea NRRL 2338	superkingdom:Bacteria;phylum:Actinobacteria;class:Actinobacteria;order:Actinomycetales;family:Pseudonocardiaceae;genus:Saccharopolyspora;species:Saccharopolyspora erythraea;
Antibiotic resistance	Beta-lactamases?		1.2894	2.3138	1.9156	1.7927	1.8194	0.9502	5.1687	3.1088	4.5241	1.8845	0	0	0	0	0	0.8844	0.8536	1.2608	0.8035	1.258	1.0663		229869875	B_lactamase_C	Spirosoma linguale DSM 74	superkingdom:Bacteria;phylum:Bacteroidetes;class:Cytophagia;order:Cytophagales;family:Cytophagaceae;genus:Spirosoma;species:Spirosoma linguale;
Antibiotic resistance	Beta-lactamases?		1.7736	0.4719	0.2298	0.2437	0.6261	0.556	0.3373	0	0	0	0	0.4142	0.4746	0.2938	0.2319	0	0	0	0	0	0		153185	B_lactamase_A		superkingdom:Bacteria;phylum:Actinobacteria;class:Actinobacteria;order:Actinomycetales;family:Streptomycetaceae;genus:Streptomyces;
Antibiotic resistance	Beta-lactamases?		0	0	0	0.4098	0.2848	0.3464	0.8141	0	0	0	0	0.702	0.9758	0	0	0	0	0	0	0	0		239983150	B_lactamase_C	Streptomyces albus J1074	superkingdom:Bacteria;phylum:Actinobacteria;class:Actinobacteria;order:Actinomycetales;family:Streptomycetaceae;genus:Streptomyces;species:Streptomyces albus;
Antibiotic resistance	Beta-lactamases?		0.2822	0.2129	0.3178	0.6194	0.363067	0.567567	0.36355	0.4119	0.3596	0.4362	0.4092	0.540567	0.4839	0.2946	0.435	0	0.3041	0.5021	0.5052	0.2804	0.1995		50236435	B_lactamase	Ralstonia pickettii	superkingdom:Bacteria;phylum:Proteobacteria;class:Betaproteobacteria;order:Burkholderiales;family:Burkholderiaceae;genus:Ralstonia;
Antibiotic resistance	Beta-lactamases?		0	0	0.2323	0.8091	0.2092	0.7368	0.3109	0.4159	1.2961	0.4211	0.2459	0.5389	0.6789	0.3868	0.2291	0.6532	0.2161	1.7307	0.6269	0.184	0.201		154685620	B_lactamase	Bacillus amyloliquefaciens FZB42
Antibiotic resistance	Beta-lactamases?		1.18	0.6814	1.0339	0.8907	1.0438	0.3223	2.5937	0.9157	1.6957	1.0043	2.9348	0.818	1.2812	1.3766	2.1039	0.9425	0.6908	0.7486	0.5797	1.748	0.5134		222086739	B_lactamase_C	Agrobacterium radiobacter K84	superkingdom:Bacteria;phylum:Proteobacteria;class:Alphaproteobacteria;order:Rhizobiales;family:Rhizobiaceae;genus:Agrobacterium;species:Agrobacterium tumefaciens;
Antibiotic resistance	Beta-lactamases?		0.2574	0.1565	0	0	0	0.2335	0.2665	0	0	0	0.495	0	0.322	0	0	0.2769	0.3039	0.3237	0	0	0		239980838	B_lactamase_C	Streptomyces albus J1074	superkingdom:Bacteria;phylum:Actinobacteria;class:Actinobacteria;order:Actinomycetales;family:Streptomycetaceae;genus:Streptomyces;species:Streptomyces albus;
Antibiotic resistance	Beta-lactamases?		1.0129	0.3541	0.5174	0	0.7803	0	0.4309	1.6042	0.932	0.755	0	0	0	0	0	0	0	0	0	0	0		260062120	B_lactamase_C	Robiginitalea biformata HTCC2501	superkingdom:Bacteria;phylum:Bacteroidetes;class:Flavobacteria;order:Flavobacteriales;family:Flavobacteriaceae;genus:Robiginitalea;species:Robiginitalea biformata;
Antibiotic resistance	Beta-lactamases?		0.2098	0.13	0	0.1753	0.1247	0	0	0	0	0	0	0	0	0	0	0	0	0	0	0	0		259907095	B_lactamase_C	Erwinia pyrifoliae Ep1/96	superkingdom:Bacteria;phylum:Proteobacteria;class:Gammaproteobacteria;order:Enterobacteriales;family:Enterobacteriaceae;genus:Erwinia;species:Erwinia pyrifoliae;
Antibiotic resistance	Beta-lactamases?		0.2296	0.1585	0.2235	0.5048	0.1749	0.2337	0.5332	0	0.4435	0.2629	0.4261	0	0.1772	0.2836	0.6261	0	0	0	0	0	0		217498390	B_lactamase_C	Shewanella baltica OS223	superkingdom:Bacteria;phylum:Proteobacteria;class:Gammaproteobacteria;order:Alteromonadales;family:Shewanellaceae;genus:Shewanella;species:Shewanella baltica;
Antibiotic resistance	Beta-lactamases?		0	0	0.5976	0	0.494	0.4931	0.51575	0.9573	0	0	1.1527	1.6227	0.5582	0.5374	0.8133	0.6715	0.6139	0.7754	0.586	0.6917	0.502		13274146	B_lactamase_B	Janthinobacterium lividum
Antibiotic resistance	Beta-lactamases?		0.3681	0.3397	0.403	0	0.2631	0.2882	0.326	0.5653	0	0	0	0	0	0	0	0	0	0	0	0	0		254480218	B_lactamase_C	marine gamma proteobacterium HTCC2148	superkingdom:Bacteria;phylum:Proteobacteria;class:Gammaproteobacteria;
Antibiotic resistance	Beta-lactamases?		1.1751	0.3781	1.1462	0.8139	0.682	0	1.3242	0.668	1.1366	0.4358	1.1404	1.3258	0.927	1.3054	0.5565	0.8139	0.315	0.3393	0.7254	0.6809	0.2241		254416694	B_lactamase_A	Microcoleus chthonoplastes PCC 7420	superkingdom:Bacteria;phylum:Cyanobacteria;order:Oscillatoriales;genus:Microcoleus;species:Microcoleus chthonoplastes;
Antibiotic resistance	Beta-lactamases?		0.748	0.2654	0	0.339	0.2861	0.7339	0.4724	0.3541	0.8191	0.3922	1.5533	0.7714	0.8734	0.3619	1.5903	0.6071	1.0136	0.5988	0.5872	1.4509	0.8927		21213052	B_lactamase_C	Kluyvera intermedia	superkingdom:Bacteria;phylum:Proteobacteria;class:Gammaproteobacteria;order:Enterobacteriales;family:Enterobacteriaceae;genus:Kluyvera;
Antibiotic resistance	Beta-lactamases?		0	0	0	0.2977	0.3868	0.6225	0.5462	0	0	0	1.2116	0.5793	0.3871	0.4621	0.667	0.413	0.4345	0	0.3963	1.0751	0		145575267	B_lactamase_C	Pseudomonas mendocina ymp	superkingdom:Bacteria;phylum:Proteobacteria;class:Gammaproteobacteria;order:Pseudomonadales;family:Pseudomonadaceae;genus:Pseudomonas;species:Pseudomonas mendocina;
Antibiotic resistance	Beta-lactamases?		0.2363	0.1919	0	0.359	0.302	0.5524	0.2742	0	0.3782	0.3734	0	0	0	0	0	0	0	0	0	0	0		226238141	B_lactamase_C	Rhodococcus opacus B4	superkingdom:Bacteria;phylum:Actinobacteria;class:Actinobacteria;order:Actinomycetales;family:Nocardiaceae;genus:Rhodococcus;species:Rhodococcus opacus;
Antibiotic resistance	Beta-lactamases?		0	0	0.4923	0.277	0.2613	1.3286	0.3177	0	0	0	0.3432	1.0382	1.452	0.9726	0.9155	0.4961	0.9155	1.9259	0.3915	0.4991	0.9189		28870754	B_lactamase_C	Pseudomonas syringae pv. tomato str. DC3000	superkingdom:Bacteria;phylum:Proteobacteria;class:Gammaproteobacteria;order:Pseudomonadales;family:Pseudomonadaceae;genus:Pseudomonas;species:Pseudomonas syringae group genomosp. 3;
Antibiotic resistance	Beta-lactamases?		1.8151	0.4333	2.0148	0.5173	1.827	4.0481	2.727	0	0	0	1.0576	1.4695	1.9141	1.655	0.7518	0	0	0	0.7171	0.4181	0.4494		34496765	B_lactamase_C	Chromobacterium violaceum ATCC 12472	superkingdom:Bacteria;phylum:Proteobacteria;class:Betaproteobacteria;order:Neisseriales;family:Neisseriaceae;genus:Chromobacterium;species:Chromobacterium violaceum;
Antibiotic resistance	Beta-lactamases?		2.2217	0.4844	1.3951	0.5778	0.7428	0.6279	0.7683	0.6357	3.3735	0.3154	2.6746	1.8545	0.7341	2.2331	1.442	1.2469	0.2017	0.2762	0.6192	1.1497	0.3789		77459945	B_lactamase_C	Pseudomonas fluorescens PfO-1	superkingdom:Bacteria;phylum:Proteobacteria;class:Gammaproteobacteria;order:Pseudomonadales;family:Pseudomonadaceae;genus:Pseudomonas;species:Pseudomonas fluorescens;
Antibiotic resistance	Beta-lactamases?		0.4752	0.2338	0.2389	0.6544	0.1664	0.6578	0.3622	0	0.3234	0.4097	0.1614	0.189	0.372	0.5992	0.4113	0	0	0	0	0	0		145298208	B_lactamase_C	Aeromonas salmonicida subsp. salmonicida A449	superkingdom:Bacteria;phylum:Proteobacteria;class:Gammaproteobacteria;order:Aeromonadales;family:Aeromonadaceae;genus:Aeromonas;species:Aeromonas salmonicida;
Antibiotic resistance	Beta-lactamases?		0.3942	0.2428	0.4054	0.4404	0.2606	0.39	0.3921	0.6624	0.4507	0.6176	0.521	0.6657	0.3601	0.408	0.482	0.4204	0.5282	0.4516	0.4984	0.4896	0.3415		239826844	B_lactamase_C	Geobacillus sp. WCH70	superkingdom:Bacteria;phylum:Firmicutes;class:Bacilli;order:Bacillales;family:Bacillaceae;genus:Geobacillus;
Antibiotic resistance	Beta-lactamases?		2.3458	2.0831	1.3436	2.3339	0.92	1.5084	3.4949	0	0.7742	1.3033	0	0	0	0	0	1.3067	0.3905	0.9503	0.4134	0.6711	0.7807		23429032	B_lactamase	Aeromonas schubertii	superkingdom:Bacteria;phylum:Proteobacteria;class:Gammaproteobacteria;order:Aeromonadales;family:Aeromonadaceae;genus:Aeromonas;
Antibiotic resistance	Beta-lactamases?		0	0	0	0.1607	0.1693	0	0	0	0.2892	0.2487	0	0	0	0	0	0	0	0	0.2839	0	0.1481		48728358	B_lactamase_C	Laribacter hongkongensis	superkingdom:Bacteria;phylum:Proteobacteria;class:Betaproteobacteria;order:Neisseriales;family:Neisseriaceae;genus:Laribacter;
Antibiotic resistance	Beta-lactamases?		0.4013	0.7226	0.4195	1.3024	0.8786	1.8477	1.0829	0	0.4174	0.8923	0.5762	1.3051	0.7561	0	0	0.9537	1.3998	0.8297	0.8323	0.5992	0.4841		256671387	B_lactamase_C	Streptomyces sp. AA4	superkingdom:Bacteria;phylum:Actinobacteria;class:Actinobacteria;order:Actinomycetales;family:Streptomycetaceae;genus:Streptomyces;
Antibiotic resistance	Beta-lactamases?		0.224	0.1481	0.2206	0.2477	0.1795	0.2961	0.252	0	0	0	0	0	0	0	0	0	0	0	0	0	0		89075780	B_lactamase_A	Photobacterium sp. SKA34	superkingdom:Bacteria;phylum:Proteobacteria;class:Gammaproteobacteria;order:Vibrionales;family:Vibrionaceae;genus:Photobacterium;
Antibiotic resistance	Beta-lactamases?		0.7102	0.1652	0	0.4891	0.3584	0.3925	0.3009	0	0	0	0	0	0	0	0	0	0	0	0	0	0		227948802	B_lactamase_C	Meiothermus ruber DSM 1279	superkingdom:Bacteria;phylum:Deinococcus-Thermus;class:Deinococci;order:Thermales;family:Thermaceae;genus:Meiothermus;species:Meiothermus ruber;
Antibiotic resistance	Beta-lactamases?		1.5325	1.5577	2.7315	1.6471	2.7434	3.3321	4.8735	2.2431	0.5244	1.5085	0	0	0	4.1397	1.8031	1.4103	0.99975	0.279	3.1678	2.0702	0		30962005	B_lactamase_C	Erwinia rhapontici	superkingdom:Bacteria;phylum:Proteobacteria;class:Gammaproteobacteria;order:Enterobacteriales;family:Enterobacteriaceae;genus:Erwinia;
Antibiotic resistance	Beta-lactamases?		0	0	0	0	0	0.4004	0.3647	0	0.53695	0.2756	0.2431	0.549	0.4553	0.54645	0.2918	0	0.677	0.2299	0.5043	0.1885	0.17435		27802509	B_lactamase_C	Yersinia bercovieri	superkingdom:Bacteria;phylum:Proteobacteria;class:Gammaproteobacteria;order:Enterobacteriales;family:Enterobacteriaceae;genus:Yersinia;species:Yersinia bercovieri;
Antibiotic resistance	Beta-lactamases?		1.6178	0.8319	1.0078	1.1222	1.0709	0.5784	1.2355	2.1432	2.049	0.8401	1.5261	1.9459	1.9811	1.094	0.7014	1.4646	0.3984	0.4698	1.7872	0.781	0.4802		256789448	B_lactamase_A	Streptomyces lividans TK24	superkingdom:Bacteria;phylum:Actinobacteria;class:Actinobacteria;order:Actinomycetales;family:Streptomycetaceae;genus:Streptomyces;species:Streptomyces lividans;
Antibiotic resistance	Beta-lactamases?		0	0	0.6602	0.7296	2.2305	3.1408	0.8737	0	0	0	0	0	0	0	0	0	0.2038	1.4644	2.7799	0.3418	0.8905		159179144	B_lactamase	alpha proteobacterium BAL199	superkingdom:Bacteria;phylum:Proteobacteria;class:Alphaproteobacteria;
Antibiotic resistance	Beta-lactamases?		0.3928	0.4179	0.3311	0.5162	0.3101	1.6366	0.7105	0	0.6189	0.4583	0.5199	0.6	0.3513	0.4814	0.8574	0.1528	0.084	0.1034	0.247	0	0.2655		769811	B_lactamase_C	Lysobacter lactamgenus	superkingdom:Bacteria;phylum:Proteobacteria;class:Gammaproteobacteria;order:Xanthomonadales;family:Xanthomonadaceae;genus:Lysobacter;
Antibiotic resistance	Beta-lactamases?		2.4455	0.3139	0.4651	0.2715	1.4182	0.7674	0.5581	0.4616	1.8107	0.5637	0	0.6006	0.3499	0.5011	0.3833	0	0	0	0.2178	0.4187	0		66046593	B_lactamase_C	Pseudomonas syringae pv. syringae B728a	superkingdom:Bacteria;phylum:Proteobacteria;class:Gammaproteobacteria;order:Pseudomonadales;family:Pseudomonadaceae;genus:Pseudomonas;species:Pseudomonas syringae;
Antibiotic resistance	Beta-lactamases?		1.0436	0.5968	0.3289	0.592	0.5557	0.3092	0	0.5211	1.0186	0.8825	0	0	0	0	0	0	0	0	0	0.199	0.237		170721562	B_lactamase_C	Pseudomonas putida W619	superkingdom:Bacteria;phylum:Proteobacteria;class:Gammaproteobacteria;order:Pseudomonadales;family:Pseudomonadaceae;genus:Pseudomonas;species:Pseudomonas putida;
Antibiotic resistance	Beta-lactamases?		1.54	0.2583	2.6313	0	0.66695	0	0	0	0	0	0.9693	0.2606	2.1763	0	0	1.4905	0	1.9307	2.1198	0	0.8089		218511362	B_lactamase_A	uncultured bacterium	superkingdom:Bacteria;
Antibiotic resistance	Beta-lactamases?		0.1441	0.1003	0.1565	0.1733	0.1651	0	0.195	0.3409	0	0	0.2131	0.2576	0.1479	0.2177	0.1672	0.1846	0.2303	0	0.1898	0	0.1313		83574482	B_lactamase_A	Rhodospirillum rubrum ATCC 11170	superkingdom:Bacteria;phylum:Proteobacteria;class:Alphaproteobacteria;order:Rhodospirillales;family:Rhodospirillaceae;genus:Rhodospirillum;species:Rhodospirillum rubrum;
Antibiotic resistance	Beta-lactamases?		0.1682	0.114	0.1152	0.3014	0.1483	0.1454	0.3495	0.2757	0	0	0	0	0	0	0	0	0	0	0	0	0		39843363	B_lactamase	Pandoraea pnomenusa	superkingdom:Bacteria;phylum:Proteobacteria;class:Betaproteobacteria;order:Burkholderiales;family:Burkholderiaceae;genus:Pandoraea;
Antibiotic resistance	Beta-lactamases?		0.5022	0.4174	0.6319	0.515	0.4193	0.4308	0.6762	0.8982	0.4118	0.5778	0.915	0.8995	0.5892	0.5635	0.7013	0.4389	0.5867	0.6123	0	0.4014	0.4159		9294824	B_lactamase_C	Hafnia alvei	superkingdom:Bacteria;phylum:Proteobacteria;class:Gammaproteobacteria;order:Enterobacteriales;family:Enterobacteriaceae;genus:Hafnia;
Antibiotic resistance	Beta-lactamases?		0.3897	0.4939	0	0	0	0	0	0	0	0	0.6141	0.4692	0.4523	0	0	0	0	0	0	0	0		226093827	B_lactamase_C	Brevibacillus brevis NBRC 100599	superkingdom:Bacteria;phylum:Firmicutes;class:Bacilli;order:Bacillales;family:Paenibacillaceae;genus:Brevibacillus;species:Brevibacillus brevis;
Antibiotic resistance	Beta-lactamases?		0.462	0.2535	0	0	0	0	0	0	0	0	0	0.2936	0.1807	0.299	0.2681	0	0	0	0	0	0		134074413	B_lactamase_C	Acinetobacter baylyi	superkingdom:Bacteria;phylum:Proteobacteria;class:Gammaproteobacteria;order:Pseudomonadales;family:Moraxellaceae;genus:Acinetobacter;
Antibiotic resistance	Beta-lactamases?		0.5187	0.4171	0.4738	0.8968	0.2543	0.5783	0.6776	0	0.7534	0.4889	0.8716	0.5732	0.5108	0.2613	1.1039	0	0	0	0	0	0		229477445	B_lactamase_C	Planctomyces limnophilus DSM 3776	superkingdom:Bacteria;phylum:Planctomycetes;class:Planctomycetacia;order:Planctomycetales;family:Planctomycetaceae;genus:Planctomyces;species:Planctomyces limnophilus;
Antibiotic resistance	Beta-lactamases?		1.2408	0.351	0.3184	0.2748	0.4511	4.0396	0.7606	0.3076	0.5822	0.4689	0	0.503	1.3641	0.6684	0.2746	0.2359	0.3185	0	0	0	0		227548038	B_lactamase_C	Corynebacterium lipophiloflavum DSM 44291	superkingdom:Bacteria;phylum:Actinobacteria;class:Actinobacteria;order:Actinomycetales;family:Corynebacteriaceae;genus:Corynebacterium;species:Corynebacterium lipophiloflavum;
Antibiotic resistance	Beta-lactamases?		0.9509	0.1913	0.227	0.242	0.5511	0.5809	0.326	0	0	0	1.28	0.7394	0.3968	0.9838	0.8829	0.22	0.4127	0	0	0	0		219676978	B_lactamase_C	gamma proteobacterium NOR5-3	superkingdom:Bacteria;phylum:Proteobacteria;class:Gammaproteobacteria;
Antibiotic resistance	Beta-lactamases?		1.3242	0.5105	0.8748	0.9431	2.2488	4.0898	2.7627	1.0432	1.8051	2.0397	0.8301	1.4528	2.0413	4.3	1.4446	0.7296	1.769	1.9831	1.207	0	1.3765		45990	B_lactamase_A	Rhodobacter capsulatus	superkingdom:Bacteria;phylum:Proteobacteria;class:Alphaproteobacteria;order:Rhodobacterales;family:Rhodobacteraceae;genus:Rhodobacter;
Antibiotic resistance	Beta-lactamases?		2.4877	0.489	0.4033	0.5889	0.9452	3.6055	0.9351	0.4337	1.8022	0.7606	0.4875	1.5642	1.1063	3.2392	0.6841	0.4947	0.9649	0.9173	0.5739	0.4458	0		219547450	B_lactamase_C	Methanosphaerula palustris E1-9c	superkingdom:Archaea;phylum:Euryarchaeota;class:Methanomicrobia;order:Methanomicrobiales;genus:Methanosphaerula;species:Methanosphaerula palustris;
Antibiotic resistance	Beta-lactamases?		0.432	0.1431	0.1985	0.2919	0.3087	0.3371	0.4091	0	0.3265	0.37	0.3107	0.3962	0.2238	0.4519	0.5396	0	0	0	0.333	0	0.129		186476980	B_lactamase_A	Burkholderia phymatum STM815	superkingdom:Bacteria;phylum:Proteobacteria;class:Betaproteobacteria;order:Burkholderiales;family:Burkholderiaceae;genus:Burkholderia;species:Burkholderia phymatum;
Antibiotic resistance	Beta-lactamases?		0	0	2.7098	0.6866	0.922	2.598	0.7212	0	0	0	0	0	0	0.738	1.7382	0.9243	1.1167	1.567	0.6779	0.3748	1.5839		225542840	B_lactamase_C	Enterobacter cloacae	superkingdom:Bacteria;phylum:Proteobacteria;class:Gammaproteobacteria;order:Enterobacteriales;family:Enterobacteriaceae;genus:Enterobacter;
Antibiotic resistance	Beta-lactamases?		0.534	0.1944	0.418	0.4156	0.4974	0.5435	0.5071	0.5871	0.3655	0.6048	0.4828	0.8494	0.494	0	0	0.5469	0.6806	0.8619	1.279	0.3506	0.3873		269923114	B_lactamase_A	Brevundimonas subvibrioides ATCC 15264	superkingdom:Bacteria;phylum:Proteobacteria;class:Alphaproteobacteria;order:Caulobacterales;family:Caulobacteraceae;genus:Brevundimonas;species:Brevundimonas subvibrioides;
Antibiotic resistance	Beta-lactamases?		0	0	0.195	0.1596	1.1746	0	0	0	0	0	0	0.3794	0.86	0	0	0	0	0	0	0	0		227096019	B_lactamase_C	Geodermatophilus obscurus DSM 43160	superkingdom:Bacteria;phylum:Actinobacteria;class:Actinobacteria;order:Actinomycetales;family:Geodermatophilaceae;genus:Geodermatophilus;species:Geodermatophilus obscurus;
Antibiotic resistance	Beta-lactamases?		0.2681	0.2574	0.19	0	0.1728	0	0	0	0	0	0	0	0	0	0	0	0	0	0	0	0		238724036	B_lactamase_C	Yersinia frederiksenii ATCC 33641	superkingdom:Bacteria;phylum:Proteobacteria;class:Gammaproteobacteria;order:Enterobacteriales;family:Enterobacteriaceae;genus:Yersinia;species:Yersinia frederiksenii;
Antibiotic resistance	Beta-lactamases?		0.2392	0.1422	0.2887	0.3064	0.2046	1.5221	0.25	0.4547	0	0	0.3683	0.8294	0.7217	0.3241	0.3069	0.5163	0.6802	0	0.4807	0.4706	0.3545		56460908	B_lactamase	Idiomarina loihiensis L2TR	superkingdom:Bacteria;phylum:Proteobacteria;class:Gammaproteobacteria;order:Alteromonadales;family:Idiomarinaceae;genus:Idiomarina;species:Idiomarina loihiensis;
Antibiotic resistance	Beta-lactamases?		0	0	0.5305	0.5062	0.4431	2.0481	0.3162	0	0	0	0	1.2831	1.2338	0.289	1.1771	0	0	0	0	0	0		238801080	B_lactamase_A	Proteus mirabilis	superkingdom:Bacteria;phylum:Proteobacteria;class:Gammaproteobacteria;order:Enterobacteriales;family:Enterobacteriaceae;genus:Proteus;
Antibiotic resistance	Beta-lactamases?		0.448	0.2863	0	0.18	0.2026	0.1673	0.2584	0	0	0	1.0261	0.253	0	0.2512	0.312	0	0	0	0	0	0		190572195	B_lactamase_C	Stenotrophomonas maltophilia K279a	superkingdom:Bacteria;phylum:Proteobacteria;class:Gammaproteobacteria;order:Xanthomonadales;family:Xanthomonadaceae;genus:Stenotrophomonas;species:Stenotrophomonas maltophilia;
Antibiotic resistance	Beta-lactamases?		0.7199	0.4646	0.7634	0.7751	0.4505	0.7489	0.7633	1.0952	0.5489	0.8196	1.1658	1.2699	0.7081	0.7782	0.8404	0.6167	0.6928	0.8426	0.9208	0.6296	0.5799		120589685	B_lactamase_A	Acidovorax avenae subsp. citrulli AAC00-1	superkingdom:Bacteria;phylum:Proteobacteria;class:Betaproteobacteria;order:Burkholderiales;family:Comamonadaceae;genus:Acidovorax;species:Acidovorax citrulli;
Antibiotic resistance	Beta-lactamases?		0.4312	0.2524	0.3949	0.4109	0.294	0.3137	0.3922	0.5599	0	0	0.5869	0.7382	0.3952	0	0	0.548	0.4882	0.4149	0	0.3852	0.3109		221722723	B_lactamase_A	Agrobacterium radiobacter K84	superkingdom:Bacteria;phylum:Proteobacteria;class:Alphaproteobacteria;order:Rhizobiales;family:Rhizobiaceae;genus:Agrobacterium;species:Agrobacterium tumefaciens;
Antibiotic resistance	Beta-lactamases?		0.1832	0.1139	0	0	0	0	0	0	0.2328	0.2707	0.2408	0	0.1799	0	0	0	0	0	0	0	0		228761803	B_lactamase_C	Bacillus mycoides Rock3-17	superkingdom:Bacteria;phylum:Firmicutes;class:Bacilli;order:Bacillales;family:Bacillaceae;genus:Bacillus;species:Bacillus mycoides;
Antibiotic resistance	Beta-lactamases?		0.9502	0.2888	0.449	0.312	0.3306	0.4129	0.4355	0.6408	0	0	0.6499	0	0.3192	0	0	0	0	0	0.2841	0.1729	0.4375		27353567	B_lactamase_C	Bradyrhizobium japonicum USDA 110	superkingdom:Bacteria;phylum:Proteobacteria;class:Alphaproteobacteria;order:Rhizobiales;family:Bradyrhizobiaceae;genus:Bradyrhizobium;species:Bradyrhizobium japonicum;
Antibiotic resistance	Beta-lactamases?		0	0	0	0	0	0.4839	0.7271	0	0	0	0.784	0.4703	0.4074	0	0	0	0	0	0	0	0		256008915	B_lactamase_C	Acidimicrobium ferrooxidans DSM 10331	superkingdom:Bacteria;phylum:Actinobacteria;class:Actinobacteria;order:Acidimicrobiales;family:Acidimicrobiaceae;genus:Acidimicrobium;species:Acidimicrobium ferrooxidans;
Antibiotic resistance	Beta-lactamases?		0.2592	0.2081	0.2816	0.3027	0.2651	0.2739	0.3679	0.6015	0.363	0.5041	0.6583	0.5155	0.3579	0.3583	0.4106	0.4563	0.4208	0	0.3283	1.1426	0.272		256765208	B_lactamase_C	Streptomyces sp. C	superkingdom:Bacteria;phylum:Actinobacteria;class:Actinobacteria;order:Actinomycetales;family:Streptomycetaceae;genus:Streptomyces;
Antibiotic resistance	Beta-lactamases?		0.6286	0.4502	0.5513	0.6241	0.4558	0.5858	0.6955	0.8577	0.6028	0.6549	0.9321	0.575	0.4397	0.632	0.7653	0.5091	0.5163	0.5483	0.8047	0.4535	0.5714		219678496	B_lactamase_C	gamma proteobacterium NOR51-B	superkingdom:Bacteria;phylum:Proteobacteria;class:Gammaproteobacteria;
Antibiotic resistance	Beta-lactamases?		0	0	0.8765	0.596	0.6451	2.2184	0.5102	0	0	0	0.3421	1.8112	1.2892	0.4718	1.0429	0.2672	0	1.7247	0.4303	0.3522	0.2294		26000705	B_lactamase_A	Klebsiella pneumoniae	superkingdom:Bacteria;phylum:Proteobacteria;class:Gammaproteobacteria;order:Enterobacteriales;family:Enterobacteriaceae;genus:Klebsiella;
Antibiotic resistance	Beta-lactamases?		0	0	0.33435	0.8212	0.457	0.89345	0.6449	0	1.0827	0.4531	0.2794	0.8963	0	0.6933	0.7107	0.2791	0.5727	1.09835	1.0075	0	0.61885		213926251	B_lactamase_C	Pseudomonas syringae pv. tomato T1	superkingdom:Bacteria;phylum:Proteobacteria;class:Gammaproteobacteria;order:Pseudomonadales;family:Pseudomonadaceae;genus:Pseudomonas;species:Pseudomonas syringae group genomosp. 3;
Antibiotic resistance	Beta-lactamases?		1.3263	1.3231	0.3586	1.4424	0.8545	1.0402	0.8266	0.5801	1.223	0.6268	1.3043	1.5354	1.1063	1.6547	1.097	0.9619	0.5814	1.0708	0.6984	1.187	1.0036		94502842	B_lactamase_C	Enterobacter cloacae	superkingdom:Bacteria;phylum:Proteobacteria;class:Gammaproteobacteria;order:Enterobacteriales;family:Enterobacteriaceae;genus:Enterobacter;
Antibiotic resistance	Beta-lactamases?		0	0	0	0.453	0.7531	0	0	0	0.3368	2.4297	0	0	0	0.77845	0.4575	1.2225	0.7584	0.94325	0.5875	1.3286	1.0055		240171708	B_lactamase_C	Mycobacterium kansasii ATCC 12478	superkingdom:Bacteria;phylum:Actinobacteria;class:Actinobacteria;order:Actinomycetales;family:Mycobacteriaceae;genus:Mycobacterium;species:Mycobacterium kansasii;
Antibiotic resistance	Beta-lactamases?		2.2644	1.3209	2.932	3.5789	3.3505	3.5279	3.3704	1.359	0.6225	1.8365	0	0	0	3.7498	1.9261	0	0	0	3.5665	1.6049	1.8732		259348399	B_lactamase_C	Silicibacter sp. TrichCH4B	superkingdom:Bacteria;phylum:Proteobacteria;class:Alphaproteobacteria;order:Rhodobacterales;family:Rhodobacteraceae;genus:Ruegeria;
Antibiotic resistance	Beta-lactamases?		2.218	0.8108	0.9397	1.7836	0.8545	0.5079	1.0255	0	1.4193	0.9214	0.5932	1.3235	0.8338	0.9255	1.0138	0.2505	0.4548	0.3612	0.7133	0.2882	0.2479		20136445	B_lactamase_C	Escherichia fergusonii	superkingdom:Bacteria;phylum:Proteobacteria;class:Gammaproteobacteria;order:Enterobacteriales;family:Enterobacteriaceae;genus:Escherichia;
Antibiotic resistance	Beta-lactamases?		0.7	0.264	0	0	0	0.2778	0.4106	0	0.5369	0.2806	0	0	0	0	0	0	0	0	0	0	0		256822972	B_lactamase_C	Kangiella koreensis DSM 16069	superkingdom:Bacteria;phylum:Proteobacteria;class:Gammaproteobacteria;genus:Kangiella;species:Kangiella koreensis;
Antibiotic resistance	Beta-lactamases?		0	0	0.2662	0.5685	1.1989	0.6135	0.7597	1.253	0.5438	1.1742	1.5953	1.4553	0.9129	0.6368	1.6443	0.3918	0.4668	1.4081	0.5636	1.0502	2.0537		256781691	B_lactamase_C	Streptomyces hygroscopicus ATCC 53653	superkingdom:Bacteria;phylum:Actinobacteria;class:Actinobacteria;order:Actinomycetales;family:Streptomycetaceae;genus:Streptomyces;species:Streptomyces hygroscopicus;
Antibiotic resistance	Beta-lactamases?		2.0988	1.977	1.2502	1.7678	1.7797	1.2593	3.9792	2.0616	4.5803	2.4428	0	0	0	0	0	1.2772	0.3463	0.3786	1.021	0	0.617		262635626	B_lactamase_A	uncultured bacterium	superkingdom:Bacteria;
Antibiotic resistance	Beta-lactamases?		0	0	0	0.47405	0.2716	0.64325	0	3.7256	0	0	0	1.1057	0.65	0.7083	0.5282	0	0.3991	0.7127	0.4717	0.4505	0		118473855	B_lactamase_C	Mycobacterium smegmatis str. MC2 155	superkingdom:Bacteria;phylum:Actinobacteria;class:Actinobacteria;order:Actinomycetales;family:Mycobacteriaceae;genus:Mycobacterium;species:Mycobacterium smegmatis;
Antibiotic resistance	Beta-lactamases?		0.6459	0.3204	0.2457	0.3765	0.2339	0.5917	0.8623	0.4661	0	0	0.4162	0.5041	0.4648	0.6314	0.4068	0	0	0	0.3082	0.3339	0		77465753	B_lactamase_C	Rhodobacter sphaeroides 2.4.1	superkingdom:Bacteria;phylum:Proteobacteria;class:Alphaproteobacteria;order:Rhodobacterales;family:Rhodobacteraceae;genus:Rhodobacter;species:Rhodobacter sphaeroides;
Antibiotic resistance	Beta-lactamases?		0.8494	0.84825	0.19	0.58355	0.4321	0.2966	0.6758	0.4913	0	0	0	0.7657	1.1674	0	0	0.5305	0.3361	0	0	0.8151	0.34455		159140729	B_lactamase_C	Agrobacterium tumefaciens str. C58	superkingdom:Bacteria;phylum:Proteobacteria;class:Alphaproteobacteria;order:Rhizobiales;family:Rhizobiaceae;genus:Agrobacterium;species:Agrobacterium tumefaciens;
Antibiotic resistance	Beta-lactamases?		0.7269	0.137	0.7526	0.3003	0.8402	1.5175	0.5664	0	0.5227	0.3644	0	1.6602	1.405	1.4265	0.7096	0.4608	0	0.9964	0.4189	0	0.6003		94502863	B_lactamase_C	Enterobacter cloacae	superkingdom:Bacteria;phylum:Proteobacteria;class:Gammaproteobacteria;order:Enterobacteriales;family:Enterobacteriaceae;genus:Enterobacter;
Antibiotic resistance	Beta-lactamases?		0.4558	0.2454	0	0	0	0	0	0	0	0	0	0	0	0	0	0	0	0	0	0	0		14524221	B_lactamase_A	Sinorhizobium meliloti 1021	superkingdom:Bacteria;phylum:Proteobacteria;class:Alphaproteobacteria;order:Rhizobiales;family:Rhizobiaceae;genus:Sinorhizobium;species:Sinorhizobium meliloti;
Antibiotic resistance	Beta-lactamases?		0.6725	0.4412	0.4484	0.4958	0.4746	0.2866	1.8589	0.7307	2.13	0.5568	0	0.391	0.4816	1.0427	1.453	0.5034	0.2583	0.2822	0	1.0374	0.423		257057344	B_lactamase_C	Saccharomonospora viridis DSM 43017	superkingdom:Bacteria;phylum:Actinobacteria;class:Actinobacteria;order:Actinomycetales;family:Pseudonocardiaceae;genus:Saccharomonospora;species:Saccharomonospora viridis;
Antibiotic resistance	Beta-lactamases?		0	0	0	0	0	0	0	0	0	0	0	0	0	0	0	0	0	0	0.3091	0	0.1747		229209425	B_lactamase_C	Nocardiopsis dassonvillei subsp. dassonvillei DSM 43111	superkingdom:Bacteria;phylum:Actinobacteria;class:Actinobacteria;order:Actinomycetales;family:Nocardiopsaceae;genus:Nocardiopsis;species:Nocardiopsis dassonvillei;
Antibiotic resistance	Beta-lactamases?		0	0	0.1832	0.3202	0	0.2718	0.4927	0	0	0	0	0.5397	1.2404	0.5566	0.208	0	0.1921	0.3926	0	0.3687	0.1248		240172194	B_lactamase_C	Mycobacterium kansasii ATCC 12478	superkingdom:Bacteria;phylum:Actinobacteria;class:Actinobacteria;order:Actinomycetales;family:Mycobacteriaceae;genus:Mycobacterium;species:Mycobacterium kansasii;
Antibiotic resistance	Beta-lactamases?		0	0	1.9103	1.7689	1.8163	3.3579	3.0399	1.1561	1.9855	2.8222	0	0	0	0	0	1.4516	1.4279	0.9873	1.3683	0.6108	0.6099		167644962	B_lactamase_A	Caulobacter sp. K31	superkingdom:Bacteria;phylum:Proteobacteria;class:Alphaproteobacteria;order:Caulobacterales;family:Caulobacteraceae;genus:Caulobacter;
Antibiotic resistance	Beta-lactamases?		0	0	0	0.1774	0.2005	0.6513	0.265	0.3415	0	0	0	0.2945	0.4857	0.9526	0.2949	0.5011	0.3339	0	0	0	0		194346653	B_lactamase_C	Stenotrophomonas maltophilia R551-3	superkingdom:Bacteria;phylum:Proteobacteria;class:Gammaproteobacteria;order:Xanthomonadales;family:Xanthomonadaceae;genus:Stenotrophomonas;species:Stenotrophomonas maltophilia;
Antibiotic resistance	Beta-lactamases?		0	0	0	0.3173	0.2426	0	0	0	0	0	0.474	0.5081	0	0	0	0.4537	0.4085	0.4604	0.3825	0.4949	0.3338		14318319	B_lactamase_C	Escherichia coli	superkingdom:Bacteria;phylum:Proteobacteria;class:Gammaproteobacteria;order:Enterobacteriales;family:Enterobacteriaceae;genus:Escherichia;
Antibiotic resistance	Beta-lactamases?		0	0	0	0.1897	0.1252	0	0	0	0	0	0	0	0	0	0	0	0	0	0	0	0		239807137	B_lactamase_C	Geobacillus sp. WCH70	superkingdom:Bacteria;phylum:Firmicutes;class:Bacilli;order:Bacillales;family:Bacillaceae;genus:Geobacillus;
Antibiotic resistance	Beta-lactamases?		0	0	0	0	0	0	0	0	0	0	0	0	0	0	0	0	0.4897	0.3545	0	0	0		270509530	B_lactamase_C	Streptosporangium roseum DSM 43021	superkingdom:Bacteria;phylum:Actinobacteria;class:Actinobacteria;order:Actinomycetales;family:Streptosporangiaceae;genus:Streptosporangium;species:Streptosporangium roseum;
Antibiotic resistance	Beta-lactamases?		0	0	0.8286	0.8125	0.6122	0	0.8907	0.9925	0.7854	1.1655	0	0	0	0	0	0	0	0	0.8004	0.1421	0.4393		70731410	B_lactamase_C	Pseudomonas fluorescens Pf-5	superkingdom:Bacteria;phylum:Proteobacteria;class:Gammaproteobacteria;order:Pseudomonadales;family:Pseudomonadaceae;genus:Pseudomonas;species:Pseudomonas fluorescens;
Antibiotic resistance	Beta-lactamases?		0	0	0	0	0	0.3195	0.1714	0	0	0	0	0	0	0.2769	0.4115	0	0	0	0	0	0		86282896	B_lactamase_C	Rhizobium etli CFN 42	superkingdom:Bacteria;phylum:Proteobacteria;class:Alphaproteobacteria;order:Rhizobiales;family:Rhizobiaceae;genus:Rhizobium;species:Rhizobium etli;
Antibiotic resistance	Beta-lactamases?		0	0	0.6455	1.5154	0.362	0.6046	0.9959	0	0.8663	0.7107	0	0	0	0	0	0.2741	0.2564	0.4915	0.185	0.2798	0.4893		229733915	B_lactamase_C	Spirosoma linguale DSM 74	superkingdom:Bacteria;phylum:Bacteroidetes;class:Cytophagia;order:Cytophagales;family:Cytophagaceae;genus:Spirosoma;species:Spirosoma linguale;
Antibiotic resistance	Beta-lactamases?		0	0	0.8012	1.6059	1.1168	2.6335	2.1779	0.6839	2.3089	6.4319	1.7197	0	1.7426	1.7971	1.3739	0.6266	0.5898	0.8994	0.9679	1.2972	0.4115		260905446	B_lactamase_A	Brevibacterium linens BL2	superkingdom:Bacteria;phylum:Actinobacteria;class:Actinobacteria;order:Actinomycetales;family:Brevibacteriaceae;genus:Brevibacterium;species:Brevibacterium linens;
Antibiotic resistance	Beta-lactamases?		0	0	0.5676	1.1639	0.4052	0	0	0	0.2845	0.9428	0	0	0	0	0	0.3278	0.368	0.497	0.335	0.2348	0.5159		227978775	B_lactamase_C	Tsukamurella paurometabola DSM 20162	superkingdom:Bacteria;phylum:Actinobacteria;class:Actinobacteria;order:Actinomycetales;family:Tsukamurellaceae;genus:Tsukamurella;species:Tsukamurella paurometabola;
Antibiotic resistance	Beta-lactamases?		0	0	0	0.3062	1.858	0	0	0	0	0	0	0	0	0	0	0	0	0	0	0	0		227271093	B_lactamase_A	Kribbella flavida DSM 17836	superkingdom:Bacteria;phylum:Actinobacteria;class:Actinobacteria;order:Actinomycetales;family:Nocardioidaceae;genus:Kribbella;species:Kribbella flavida;
Antibiotic resistance	Beta-lactamases?		0	0	0.966	1.1783	1.1038	1.5598	0.8884	0.7524	1.9327	1.8482	1.2182	2.2741	1.6611	1.3944	2.0397	0.8014	1.4574	1.4223	1.0498	0.8096	0.6334		229209337	B_lactamase_C	Nocardiopsis dassonvillei subsp. dassonvillei DSM 43111	superkingdom:Bacteria;phylum:Actinobacteria;class:Actinobacteria;order:Actinomycetales;family:Nocardiopsaceae;genus:Nocardiopsis;species:Nocardiopsis dassonvillei;
Antibiotic resistance	Beta-lactamases?		0	0	3.0092	1.4413	1.0686	1.9496	1.0966	2.3128	0.5781	1.7066	0	0	0	1.201	2.1556	1.8759	1.845	1.9544	1.688	2.2152	1.3731		198260615	B_lactamase_C	Verrucomicrobiae bacterium DG1235	superkingdom:Bacteria;phylum:Verrucomicrobia;class:Verrucomicrobiae;order:Verrucomicrobiales;
Antibiotic resistance	Beta-lactamases?		0	0	0.9096	0.8298	0.6074	0	0	0	0	0	2.4925	0	1.6954	0	0	0.9128	1.2486	0.7085	0.9586	1.8894	2.4844		71556185	B_lactamase_C	Pseudomonas syringae pv. phaseolicola 1448A	superkingdom:Bacteria;phylum:Proteobacteria;class:Gammaproteobacteria;order:Pseudomonadales;family:Pseudomonadaceae;genus:Pseudomonas;species:Pseudomonas savastanoi;
Antibiotic resistance	Beta-lactamases?		0	0	0	0	0	0	0	0	0	0	0	0	0	0	0	1.3045	0.3467	0.3635	0	0	0		133910583	B_lactamase_A	Saccharopolyspora erythraea NRRL 2338	superkingdom:Bacteria;phylum:Actinobacteria;class:Actinobacteria;order:Actinomycetales;family:Pseudonocardiaceae;genus:Saccharopolyspora;species:Saccharopolyspora erythraea;
Antibiotic resistance	Beta-lactamases?		0	0	0	0	0	0	0	0	0	0	0	0.1714	0.1568	0	0	0	0	0	0	0	0		227379034	B_lactamase_C	Kribbella flavida DSM 17836	superkingdom:Bacteria;phylum:Actinobacteria;class:Actinobacteria;order:Actinomycetales;family:Nocardioidaceae;genus:Kribbella;species:Kribbella flavida;
Antibiotic resistance	Beta-lactamases?		0	0	0	0	0	0	0	0	0	0	0.7873	0.6106	2.1184	0	0	0	0	0	0	0	0		197296837	B_lactamase_C	uncultured bacterium BLR18	superkingdom:Bacteria;
Antibiotic resistance	Beta-lactamases?		0	0	3.1447	4.4169	3.6987	3.9044	5.3868	3.2131	5.0829	3.695	0	0	0	0	0	2.2058	2.194	2.409	2.3412	2.4285	3.0404		220935311	B_lactamase_C	Thioalkalivibrio sp. HL-EbGR7	superkingdom:Bacteria;phylum:Proteobacteria;class:Gammaproteobacteria;order:Chromatiales;family:Ectothiorhodospiraceae;genus:Thioalkalivibrio;
Antibiotic resistance	Beta-lactamases?		0	0	1.7074	1.025	3.3052	3.9091	1.6351	1.786	2.0376	1.3996	2.654	2.1224	1.7078	1.9101	3.0173	1.9748	1.0419	1.4785	1.1295	0	2.022		260648368	B_lactamase_C	Streptomyces scabiei 87.22	superkingdom:Bacteria;phylum:Actinobacteria;class:Actinobacteria;order:Actinomycetales;family:Streptomycetaceae;genus:Streptomyces;species:Streptomyces scabiei;
Antibiotic resistance	Beta-lactamases?		0	0	0	0.495	0.198	0	0	0	0	0	0	0	0	0	0	0	0	0	0	0	0		91106390	B_lactamase_C	Citrobacter youngae	superkingdom:Bacteria;phylum:Proteobacteria;class:Gammaproteobacteria;order:Enterobacteriales;family:Enterobacteriaceae;genus:Citrobacter;
Antibiotic resistance	Beta-lactamases?		0	0	0	0.2816	0.2662	0.1498	0	1.0105	0	0	0	0	0	0	0	0	0	0	0	0	0		123217689	B_lactamase_A	Enterobacter cloacae	superkingdom:Bacteria;phylum:Proteobacteria;class:Gammaproteobacteria;order:Enterobacteriales;family:Enterobacteriaceae;genus:Enterobacter;
Antibiotic resistance	Beta-lactamases?		0	0	2.3522	0.4847	0.3075	0.634	0	0.4363	0	0	1.4069	1.5742	1.0805	0	0	0.7329	0.3504	0.6037	0.4	0.6857	0.3358		269987718	B_lactamase_C	Legionella longbeachae D-4968	superkingdom:Bacteria;phylum:Proteobacteria;class:Gammaproteobacteria;order:Legionellales;family:Legionellaceae;genus:Legionella;species:Legionella longbeachae;
Antibiotic resistance	Beta-lactamases?		0	0	0	0.2205	0.1449	0	0	0	0	0	0	0.215	0.1274	0	0	0	0	0	0	0	0		227881953	B_lactamase_C	Halogeometricum borinquense DSM 11551	superkingdom:Archaea;phylum:Euryarchaeota;class:Halobacteria;order:Halobacteriales;family:Halobacteriaceae;genus:Halogeometricum;species:Halogeometricum borinquense;
Antibiotic resistance	Beta-lactamases?		0	0	0	0	0	0.2373	0.2474	0	0	0	0	0	0	0.2444	0.2922	0	0	0	0	0	0		256765754	B_lactamase_C	Streptomyces sp. C
Antibiotic resistance	Beta-lactamases?		0	0	0.8589	2.3079	1.7203	1.6713	2.0527	0.4303	2.0369	1.2377	1.5421	0	1.7154	3.2495	2.299	0.9372	2.2337	1.2694	1.236	0	0.5351		254430312	B_lactamase_C	Cyanobium sp. PCC 7001	superkingdom:Bacteria;phylum:Cyanobacteria;order:Chroococcales;genus:Cyanobium;
Antibiotic resistance	Beta-lactamases?		0	0	0.5926	0	0.4712	1.1411	0.776	1.0625	0.5695	0.9902	0	0	0	0	0	0	0	0	0	0	0		227270714	B_lactamase_C	Kribbella flavida DSM 17836	superkingdom:Bacteria;phylum:Actinobacteria;class:Actinobacteria;order:Actinomycetales;family:Nocardioidaceae;genus:Kribbella;species:Kribbella flavida;
Antibiotic resistance	Beta-lactamases?		0	0	0.292	0	0.5397	0	0.36505	1.2406	0.7689	0.3876	0	0	0	0.39915	0.6392	0	0	0	0.3531	0	0.1258		124900937	B_lactamase_C	Burkholderia dolosa AUO158	superkingdom:Bacteria;phylum:Proteobacteria;class:Betaproteobacteria;order:Burkholderiales;family:Burkholderiaceae;genus:Burkholderia;species:Burkholderia dolosa;
Antibiotic resistance	Beta-lactamases?		0	0	0	0.8683	0.4808	0	0	0	0	0	1.3259	1.4409	1.1608	0	0	1.0639	1.1096	0	0.7097	0.7535	0.6447		133919284	B_lactamase_A	Leminorella richardii	superkingdom:Bacteria;phylum:Proteobacteria;class:Gammaproteobacteria;order:Enterobacteriales;family:Enterobacteriaceae;genus:Leminorella;
Antibiotic resistance	Beta-lactamases?		0	0	1.2215	3.1131	1.3083	0	2.1425	0.7524	2.9122	1.8378	0	1.5511	2.0302	4.1057	2.9659	1.8069	1.8201	1.8692	2.807	2.6093	1.2701		196477749	B_lactamase_C	Phenylobacterium zucineum HLK1	superkingdom:Bacteria;phylum:Proteobacteria;class:Alphaproteobacteria;order:Caulobacterales;family:Caulobacteraceae;genus:Phenylobacterium;species:Phenylobacterium zucineum;
Antibiotic resistance	Beta-lactamases?		0	0	0	0.2249	0.1389	0.1252	0.1827	0	0	0	0.2106	0	0.1758	0.1874	0.2072	0	0	0	0	0	0		238783907	B_lactamase_C	Yersinia bercovieri ATCC 43970	superkingdom:Bacteria;phylum:Proteobacteria;class:Gammaproteobacteria;order:Enterobacteriales;family:Enterobacteriaceae;genus:Yersinia;species:Yersinia bercovieri;
Antibiotic resistance	Beta-lactamases?		0	0	0.8834	1.2183	0	0.6396	0.8727	1.1501	0.5393	0.9248	1.5877	0	1.1011	0.8598	1.2426	0.8354	1.0425	0	0.7995	0.9235	0.7269		240170880	B_lactamase_C	Mycobacterium kansasii ATCC 12478	superkingdom:Bacteria;phylum:Actinobacteria;class:Actinobacteria;order:Actinomycetales;family:Mycobacteriaceae;genus:Mycobacterium;species:Mycobacterium kansasii;
Antibiotic resistance	other		0.3811	0.1355	0.2037	0.5476	0.2461	0.269	0.2981	0	0.346	0.4614	0.4605	0	0.1947	0.3618	0.5151	0	0	0	0	0	0		241771569	Tet	Asticcacaulis excentricus CB 48	superkingdom:Bacteria;phylum:Proteobacteria;class:Alphaproteobacteria;order:Caulobacterales;family:Caulobacteraceae;genus:Asticcacaulis;species:Asticcacaulis excentricus;
Antibiotic resistance	other		0	0	0	1.165	0.1693	0.4048	1.4153	0	0	0	0	0	0	0	0	0	0	0	0	0	0		215510108	Tet	Ixodes scapularis	superkingdom:Eukaryota;kingdom:Metazoa;phylum:Arthropoda;class:Arachnida;order:Ixodida;family:Ixodidae;genus:Ixodes;
Antibiotic resistance	other		0.746	0.6291	0.3104	0.8895	0.4777	0.6149	0.2762	0.8327	0.6731	1.1199	0.3984	0.8392	0	0	0	0	0	0	0.4457	0	0.1921		241853608	Tet	Ixodes scapularis	superkingdom:Eukaryota;kingdom:Metazoa;phylum:Arthropoda;class:Arachnida;order:Ixodida;family:Ixodidae;genus:Ixodes;
Antibiotic resistance	other		1.1714	2.0763	1.5951	3.8043	1.1693	1.9085	2.9189	0	0.5445	1.3665	1.3215	0.9809	1.7149	1.6761	2.6796	0	0	0	0	0	0		3228364	Van	Streptomyces toyocaensis	superkingdom:Bacteria;phylum:Actinobacteria;class:Actinobacteria;order:Actinomycetales;family:Streptomycetaceae;genus:Streptomyces;
Antibiotic resistance	other		0.4907	0.3135	0.5098	0.4675	0	0.4631	0	0.8028	0.3955	0.6273	0	0.8462	0.5586	0.4047	0.4934	0	0.6557	0.5685	0	0.612	0.4039		254407454	Tet	Streptomyces sviceus ATCC 29083	superkingdom:Bacteria;phylum:Actinobacteria;class:Actinobacteria;order:Actinomycetales;family:Streptomycetaceae;genus:Streptomyces;species:Streptomyces sviceus;
Antibiotic resistance	other		0.436	0.3828	0.5637	0.5999	0.3518	0	0	0	0.5994	1.0027	0.7481	0.7244	0.3519	0.5282	0.6964	0.5848	1.7983	0.6551	0.5435	0.5844	0.4585		7110137	Van	Paenibacillus popilliae	superkingdom:Bacteria;phylum:Firmicutes;class:Bacilli;order:Bacillales;family:Paenibacillaceae;genus:Paenibacillus;
Antibiotic resistance	other		0.4589	0.2717	0.464	0.6427	0.5369	0.6463	0.3565	0.6299	0.4327	0.8292	0.5272	1.5846	0.8401	0.5622	0.5031	1.0439	0.8871	1.6663	1.1889	0.7761	0.6125		218762280	Tet	Desulfatibacillum alkenivorans AK-01	superkingdom:Bacteria;phylum:Proteobacteria;class:Deltaproteobacteria;order:Desulfobacterales;family:Desulfobacteraceae;genus:Desulfatibacillum;species:Desulfatibacillum alkenivorans;
Antibiotic resistance	other		0.2601	0.3439	0	0.2966	0.2265	0.2254	0	0.5833	0	0	0	0.2431	0.3265	0	0	0	0	0	0	0.2672	0.2161		259169678	Tet	Lactobacillus antri DSM 16041	superkingdom:Bacteria;phylum:Firmicutes;class:Bacilli;order:Lactobacillales;family:Lactobacillaceae;genus:Lactobacillus;species:Lactobacillus antri;
Antibiotic resistance	other		0	0	0	0	0	0	0	0	0	0	0.1608	0.1806	0	0.2115	0.1859	0	0	0	0	0	0		257049200	Tet	Leptotrichia buccalis C-1013-b	superkingdom:Bacteria;phylum:Fusobacteria;class:Fusobacteria;order:Fusobacteriales;family:Fusobacteriaceae;genus:Leptotrichia;species:Leptotrichia buccalis;
Antibiotic resistance	other		0	0	0	0	0	1.5565	0.6907	0	0	0	0	1.0672	1.0292	0.4601	1.2653	0	1.0418	1.6809	0.4861	0	0.6453		223963292	Tet	Holdemania filiformis DSM 12042	superkingdom:Bacteria;phylum:Firmicutes;class:Erysipelotrichi;order:Erysipelotrichales;family:Erysipelotrichaceae;genus:Holdemania;species:Holdemania filiformis;
Antibiotic resistance	other		0.184	0.1317	0.1968	0.2072	0	0.1663	0.2059	0	0	0	0.2326	0.2665	0.1572	0	0	0	0	0	0	0	0		266627085	Tet	Caulobacter segnis ATCC 21756	superkingdom:Bacteria;phylum:Proteobacteria;class:Alphaproteobacteria;order:Caulobacterales;family:Caulobacteraceae;genus:Caulobacter;species:Caulobacter segnis;
Antibiotic resistance	other		0	0	0.4494	0.9539	0.4301	1.2613	1.3986	0	0	0	0	0	0	0.5806	0.5629	0.5312	0.5968	1.2874	1.1573	0.417	0.64295		29611174	Tet	Streptomyces avermitilis MA-4680	superkingdom:Bacteria;phylum:Actinobacteria;class:Actinobacteria;order:Actinomycetales;family:Streptomycetaceae;genus:Streptomyces;species:Streptomyces avermitilis;
Antibiotic resistance	other		0.832	0.3023	0.4612	1.1024	0.3533	4.0961	0.8262	0	0.5	0.6357	0.4004	0	1.3246	1.3157	0.6845	0.4296	0	1.7406	1.0404	0.2863	0.8353		283780321	Tet	Pirellula staleyi DSM 6068	superkingdom:Bacteria;phylum:Planctomycetes;class:Planctomycetacia;order:Planctomycetales;family:Planctomycetaceae;genus:Pirellula;species:Pirellula staleyi;
Antibiotic resistance	other		1.0654	0.3723	0.2887	0.6057	0.543	0.2969	0.255	0.5392	0	0	0.8095	0.4356	0.2879	0.5906	1.0418	0	0	0	0.2757	0.6312	0.2541		226312555	Tet	Brevibacillus brevis NBRC 100599	superkingdom:Bacteria;phylum:Firmicutes;class:Bacilli;order:Bacillales;family:Paenibacillaceae;genus:Brevibacillus;species:Brevibacillus brevis;
Antibiotic resistance	other		0	0	0	0.2482	0.2276	0.2908	0.3991	0	0	0	0.4148	0.1804	0.2647	0.3911	0.2248	0	0	0	0	0.141	0.1349		239906805	Tet	Desulfovibrio magneticus RS-1	superkingdom:Bacteria;phylum:Proteobacteria;class:Deltaproteobacteria;order:Desulfovibrionales;family:Desulfovibrionaceae;genus:Desulfovibrio;species:Desulfovibrio magneticus;
Antibiotic resistance	other		0.262	0.2823	0.5328	0.2765	0.2809	0.3202	0.3281	0.362	0.2288	0.5471	0	0.5817	0.4996	0.2562	0.3612	0	0	0	3.0554	0.6133	0.1484		262197293	Tet	Haliangium ochraceum DSM 14365	superkingdom:Bacteria;phylum:Proteobacteria;class:Deltaproteobacteria;order:Myxococcales;family:Haliangiaceae;genus:Haliangium;species:Haliangium ochraceum;
Antibiotic resistance	other		0.6954	0.2759	0.3098	0.6668	0.3045	1.4306	0.4645	0	0.4144	3.8918	0.5105	0.9865	0.6924	0.3529	0.7456	0.398	0.5629	0.5498	0.4109	0.3636	0.5785		178468917	Tet	Streptomyces griseus subsp. griseus NBRC 13350	superkingdom:Bacteria;phylum:Actinobacteria;class:Actinobacteria;order:Actinomycetales;family:Streptomycetaceae;genus:Streptomyces;species:Streptomyces griseus;
Antibiotic resistance	other		0.3856	0.321	0	0.325	0.2704	0	0	0	0	0	0.5684	0.3091	0	0	0	0	0	0	0	0	0		7110136	Van	Paenibacillus popilliae	superkingdom:Bacteria;phylum:Firmicutes;class:Bacilli;order:Bacillales;family:Paenibacillaceae;genus:Paenibacillus;
Antibiotic resistance	other		0	0	0.5339	0.5693	0.3167	0.576	0.4653	0.7733	0.4096	0.7875	0.5572	0.832	0.4614	0.576	0.4567	0.5326	0	0.4734	0.516	0.4413	0.3521		226358096	Tet	Deinococcus deserti VCD115	superkingdom:Bacteria;phylum:Deinococcus-Thermus;class:Deinococci;order:Deinococcales;family:Deinococcaceae;genus:Deinococcus;species:Deinococcus deserti;
Antibiotic resistance	other		0.1668	0.1075	0	0.3156	0.1785	0	0	0	0	0	0	0	0	0	0	0	0	0	0	0	0		190892485	Tet	Rhizobium etli CIAT 652	superkingdom:Bacteria;phylum:Proteobacteria;class:Alphaproteobacteria;order:Rhizobiales;family:Rhizobiaceae;genus:Rhizobium;species:Rhizobium etli;
Antibiotic resistance	other		0	0	0	0.9354	0.3315	0	0	0	0	0	0	0.592	0.4711	0	0	0	0	0	0	0	0		255505749	Tet	Bryantella formatexigens DSM 14469	superkingdom:Bacteria;phylum:Firmicutes;class:Clostridia;order:Clostridiales;family:Lachnospiraceae;species:Bryantella formatexigens;
Antibiotic resistance	other		0	0	0	0	0	0.8651	0	1.8643	0	0	0	0.9285	0.474	0	0	0	0	0	4.2529	1.3802	0		229747077	Tet	Stackebrandtia nassauensis DSM 44728	superkingdom:Bacteria;phylum:Actinobacteria;class:Actinobacteria;order:Actinomycetales;family:Glycomycetaceae;genus:Stackebrandtia;species:Stackebrandtia nassauensis;
Antibiotic resistance	other		0	0	3.10515	3.95395	0	0	0	0	0	0	0	0	0	0	0	0.90855	1.4759	2.4536	0	0	0		229817840	Tet	Bifidobacterium angulatum DSM 20098	superkingdom:Bacteria;phylum:Actinobacteria;class:Actinobacteria;order:Bifidobacteriales;family:Bifidobacteriaceae;genus:Bifidobacterium;species:Bifidobacterium angulatum;
Antibiotic resistance	other		0	0	0	0	0	0.3621	0.3353	0	0	0	0	0	0	2.2446	0.4564	0.3364	0	0.6193	0.4232	0.4604	0.3541		192808655	Tet	Geobacillus sp. Y412MC10	superkingdom:Bacteria;phylum:Firmicutes;class:Bacilli;order:Bacillales;family:Bacillaceae;genus:Geobacillus;
Antibiotic resistance	other		1.977	0.45075	2.8583	0.5617	0.4961	0.7694	0.6017	0.8565	0.529	0.5309	0	0	0	0.7451	0.8557	0.9333	1.1743	0.9231	0.7342	1.2066	0.5001		258596677	Tet	Desulfurivibrio alkaliphilus AHT2	superkingdom:Bacteria;phylum:Proteobacteria;class:Deltaproteobacteria;order:Desulfobacterales;family:Desulfobulbaceae;genus:Desulfurivibrio;species:Desulfurivibrio alkaliphilus;
Antibiotic resistance	other		0.4349	0.3328	0.4733	0.5904	0.3342	0.5244	0.5253	0.6873	0.4701	0.7875	0.7761	0.6463	0.4066	0.5981	0.6259	0.5832	0.5407	0.5754	0.4938	0.5101	0.4791		255271005	Tet	Thermoanaerobacter mathranii subsp. mathranii str. A3	superkingdom:Bacteria;phylum:Firmicutes;class:Clostridia;order:Thermoanaerobacterales;family:Thermoanaerobacteraceae;genus:Thermoanaerobacter;species:Thermoanaerobacter mathranii;
Antibiotic resistance	other		0	0	0.1934	0.2996	0.3078	0	0	0	0	0	0.2859	0.4005	0.2624	0	0	0.2761	0	0.1499	0	0.34	0.7115		219868663	Tet	Desulfovibrio desulfuricans subsp. desulfuricans str. ATCC 27774	superkingdom:Bacteria;phylum:Proteobacteria;class:Deltaproteobacteria;order:Desulfovibrionales;family:Desulfovibrionaceae;genus:Desulfovibrio;species:Desulfovibrio desulfuricans;
Antibiotic resistance	other		1.203	0.5496	0.3131	0.3947	0.4405	0.3244	0.3661	0	0	0	0.2888	0.3315	0.3709	0.4176	0.2998	0	0	0	0	0	0		223893260	Tet	bacterium Ellin514	superkingdom:Bacteria;phylum:Verrucomicrobia;class:Verrucomicrobiae;order:Verrucomicrobiales;family:Verrucomicrobia subdivision 3;
Antibiotic resistance	other		0.5268	0.2643	0.5076	0.3667	0.2457	0.3958	0.3923	0	0	0	0.5413	0.7012	0.4671	0.3993	0.3692	0	0	0	0.4725	0.4183	0.3012		197774348	Tet	Streptomyces pristinaespiralis ATCC 25486	superkingdom:Bacteria;phylum:Actinobacteria;class:Actinobacteria;order:Actinomycetales;family:Streptomycetaceae;genus:Streptomyces;species:Streptomyces pristinaespiralis;
Antibiotic resistance	other		0	0	2.5658	0.5899	0	2.0932	1.0595	0	0.6111	1.6887	0	1.3039	2.0227	0.3832	0.6381	0.7672	2.2425	1.9244	3.1349	1.0405	0.5881		223542881	Tet	Ricinus communis	superkingdom:Eukaryota;kingdom:Viridiplantae;phylum:Streptophyta;order:Malpighiales;family:Euphorbiaceae;genus:Ricinus;
Antibiotic resistance	other		1.6529	0.8376	1.633	1.4649	0.9428	1.4199	1.2948	1.969	0.9897	1.6028	2.3095	2.2292	1.7628	1.1683	1.9802	1.5588	1.8337	1.9582	1.5215	1.3424	1.1275		254449969	Tet	Octadecabacter antarcticus 238	superkingdom:Bacteria;phylum:Proteobacteria;class:Alphaproteobacteria;order:Rhodobacterales;family:Rhodobacteraceae;genus:Octadecabacter;species:Octadecabacter antarcticus;
Antibiotic resistance	other		0.7555	0.3219	0.3548	0.6935	0.4929	3.8995	1.1005	0.5015	0.3667	1.041	0.4204	1.6886	1.9027	1.471	0.7893	1.1425	1.7869	1.3204	3.1259	0.5913	1.084		241463126	Tet	Allochromatium vinosum DSM 180	superkingdom:Bacteria;phylum:Proteobacteria;class:Gammaproteobacteria;order:Chromatiales;family:Chromatiaceae;genus:Allochromatium;species:Allochromatium vinosum;
Antibiotic resistance	other		0.6845	0.351	0.6206	2.1862	0.5462	0.7044	0	1.0094	0	0	0.9454	1.4803	0.815	0.5292	0.7656	0.6595	0.9113	1.3706	0.6893	0.5247	0.5357		225047180	Tet	Clostridium asparagiforme DSM 15981	superkingdom:Bacteria;phylum:Firmicutes;class:Clostridia;order:Clostridiales;family:Clostridiaceae;genus:Clostridium;species:Clostridium asparagiforme;
Antibiotic resistance	other		0	0	0	0	0	0	0	0	0	0	0.1346	0	0.0974	0	0	0	0	0	0	0	0		260813667	Tet	Branchiostoma floridae	superkingdom:Eukaryota;kingdom:Metazoa;phylum:Chordata;family:Branchiostomidae;genus:Branchiostoma;
Antibiotic resistance	other		0.5798	0.2904	0.2744	0.5664	0.3753	0.2347	0.6839	0.7404	0.8518	0.2882	1.1336	0.7657	0.4002	0.9626	0.4008	0	0	0	0.3715	0.6811	0.1472		224370266	Tet	Desulfobacterium autotrophicum HRM2	superkingdom:Bacteria;phylum:Proteobacteria;class:Deltaproteobacteria;order:Desulfobacterales;family:Desulfobacteraceae;genus:Desulfobacterium;species:Desulfobacterium autotrophicum;
Antibiotic resistance	other		1.806	0.58335	0	0.88455	1.21	0.66465	0.5859	0.9438	0.77455	0.92515	2.43225	1.891	1.59325	1.19345	1.7987	0	0	0	0.8442	1.97265	0.728		255261248	Tet	Thalassiobium sp. R2A62	superkingdom:Bacteria;phylum:Proteobacteria;class:Alphaproteobacteria;order:Rhodobacterales;family:Rhodobacteraceae;genus:Thalassobium;
Antibiotic resistance	other		1.3307	0.5652	2.5885	0.7761	0.4887	0.7745	0.5601	0.7826	0.1732	0.5521	1.7059	1.5808	1.2651	0.5273	0.8403	0.7849	1.1619	0.8736	0.6574	1.0767	0.4228		224002929	Tet	Thalassiosira pseudonana CCMP1335	superkingdom:Eukaryota;phylum:Bacillariophyta;class:Coscinodiscophyceae;family:Thalassiosiraceae;genus:Thalassiosira;species:Thalassiosira pseudonana;
Antibiotic resistance	other		0.7461	0.5488	0.7702	0.825	0.54	0.7187	0.7123	1.0667	0.4595	1.0334	1.2611	1.542	0.9333	0.676	1.0412	0.817	0.8662	1.0149	0.7125	0.8017	0.4009		270737215	Tet	Desulfovibrio aespoeensis Aspo-2	superkingdom:Bacteria;phylum:Proteobacteria;class:Deltaproteobacteria;order:Desulfovibrionales;family:Desulfovibrionaceae;genus:Desulfovibrio;species:Desulfovibrio aespoeensis;
Antibiotic resistance	other		0	0	0.1106	0.3541	0.1863	0.1647	0.2504	0	0	0	0.9844	0.1803	0.1364	0.1679	0.5819	0	0.2045	0.1593	0	0.1445	0.4083		254406456	Tet	Streptomyces sviceus ATCC 29083	superkingdom:Bacteria;phylum:Actinobacteria;class:Actinobacteria;order:Actinomycetales;family:Streptomycetaceae;genus:Streptomyces;species:Streptomyces sviceus;
Antibiotic resistance	other		0.6701	0.4199	0.6499	0.6368	0.4698	0.6877	0.7731	0.9395	0.5519	0.9474	1.1203	1.039	0.7195	0.5307	0.8908	0.827	0.9605	1.0305	0.7403	0.7815	0.7155		239517007	Tet	Clostridiales bacterium 1_7_47_FAA	superkingdom:Bacteria;phylum:Firmicutes;class:Clostridia;order:Clostridiales;
Antibiotic resistance	other		0.2397	0.1124	0	0	0	0	0	0	0	0	0	0	0	0	0	0	0	0	0	0	0		225016327	Tet	Clostridium methylpentosum DSM 5476	superkingdom:Bacteria;phylum:Firmicutes;class:Clostridia;order:Clostridiales;family:Clostridiaceae;genus:Clostridium;species:Clostridium methylpentosum;
Antibiotic resistance	other		0.3284	0.1311	0.2378	0.2389	0.1745	0.3641	0.3132	0.3511	0.2309	0.4346	0.1901	0.2788	0.2256	0.3341	0.335	0	0	0	0	0	0		218512984	Tet	Rhizobium etli 8C-3	superkingdom:Bacteria;phylum:Proteobacteria;class:Alphaproteobacteria;order:Rhizobiales;family:Rhizobiaceae;genus:Rhizobium;species:Rhizobium etli;
Antibiotic resistance	other		0.295	0.1554	0	0.2993	0.2106	0.2101	0.3372	0.42245	0.3617	0.5208	0.3983	0	0.2337	0.30135	0.3083	0	0	0	0.4149	0	0.20215		227954125	Tet	Meiothermus silvanus DSM 9946	superkingdom:Bacteria;phylum:Deinococcus-Thermus;class:Deinococci;order:Thermales;family:Thermaceae;genus:Meiothermus;species:Meiothermus silvanus;
Antibiotic resistance	other		0.3232	0.2916	0	0.4949	0.2865	0	0.39455	0.578	0.297467	0.49925	0	0	0	0.94105	0.713	0.33215	0.40115	0.68155	0.70715	0.3195	0		167360981	Tet	Rhizobium leguminosarum bv. trifolii WSM1325	superkingdom:Bacteria;phylum:Proteobacteria;class:Alphaproteobacteria;order:Rhizobiales;family:Rhizobiaceae;genus:Rhizobium;species:Rhizobium leguminosarum;
Antibiotic resistance	other		0.1824	0.1329	0.199	0.1937	0.1246	0.2293	0.3154	0	0	0	0.3219	0.2818	0.1989	0.2051	0.2049	0	0	0	0	0.17	0.1388		192808970	Tet	Geobacillus sp. Y412MC10	superkingdom:Bacteria;phylum:Firmicutes;class:Bacilli;order:Bacillales;family:Bacillaceae;genus:Geobacillus;
Antibiotic resistance	other		0	0	0	0	0	0.4681	0.2082	0.3847	0	0	0	0	0	0.3454	0.3714	0	0	0	0	0	0		270323032	Tet	Micromonospora aurantiaca ATCC 27029	superkingdom:Bacteria;phylum:Actinobacteria;class:Actinobacteria;order:Actinomycetales;family:Micromonosporaceae;genus:Micromonospora;species:Micromonospora aurantiaca;
Antibiotic resistance	other		1.8557	2.9668	0.9984	1.3419	2.3071	0.3737	0	4.1876	0	0	0.3262	0.4832	0.9122	0.5682	0.45	0	0	0	0	0	0		91183619	Tet	Psychroflexus torquis ATCC 700755	superkingdom:Bacteria;phylum:Bacteroidetes;class:Flavobacteria;order:Flavobacteriales;family:Flavobacteriaceae;genus:Psychroflexus;species:Psychroflexus torquis;
Antibiotic resistance	other		0.3444	0.2756	0.3519	0.4468	0.2914	0.4012	0.4265	0	0.3332	0.51	0.5262	0.6178	0.3748	0.3608	0.4265	0.4188	0.7224	0	0.4005	0.3977	0.3308		218438751	Tet	Cyanothece sp. PCC 7424	superkingdom:Bacteria;phylum:Cyanobacteria;order:Chroococcales;genus:Cyanothece;
Antibiotic resistance	other		0	0	3.216	4.769	3.1498	3.0505	5.0497	2.825	1.3715	6.0744	0	0	0	0	0	1.7003	1.9993	2.2661	4.2879	2.0537	2.7474		214028433	Tet	Ruegeria sp. R11	superkingdom:Bacteria;phylum:Proteobacteria;class:Alphaproteobacteria;order:Rhodobacterales;family:Rhodobacteraceae;genus:Ruegeria;
Antibiotic resistance	other		0	0	0	0	0	0	0	0	0.3015	0.3488	0	0	0	0	0	0	0	0	0	0	0		223938046	Tet	bacterium Ellin514	superkingdom:Bacteria;phylum:Verrucomicrobia;class:Verrucomicrobiae;order:Verrucomicrobiales;family:Verrucomicrobia subdivision 3;
Antibiotic resistance	other		0	0	0	0	0	0	0	0	0	0	0	0.2372	0.1961	0.2381	0.2147	0	0	0	0	0	0		257446143	Tet	Treponema vincentii ATCC 35580	superkingdom:Bacteria;phylum:Spirochaetes;class:Spirochaetes;order:Spirochaetales;family:Spirochaetaceae;genus:Treponema;species:Treponema vincentii;
Antibiotic resistance	other		0	0	0	0.3293	0.1038	0.2063	0.407	0	0	0	0	0.3968	0.4841	0.2308	0.2651	0	0	0	0.5073	0	0.2721		224282950	Tet	Bifidobacterium bifidum NCIMB 41171	superkingdom:Bacteria;phylum:Actinobacteria;class:Actinobacteria;order:Bifidobacteriales;family:Bifidobacteriaceae;genus:Bifidobacterium;species:Bifidobacterium bifidum;
Antibiotic resistance	other		0	0	0.0899	0.1318	0	0	0	0	0	0	0.1882	0.201	0.116	0.1298	0.1042	0.121	0.1466	0.1214	0	0.1945	0.1161		221734612	Tet	Agrobacterium vitis S4	superkingdom:Bacteria;phylum:Proteobacteria;class:Alphaproteobacteria;order:Rhizobiales;family:Rhizobiaceae;genus:Agrobacterium;species:Agrobacterium vitis;
Antibiotic resistance	other		0	0	0	0	0	0	0	0	0	0	0	0	0	0.2114	0.1923	0	0	0	0	0	0		256754238	Tet	Clostridium papyrosolvens DSM 2782	superkingdom:Bacteria;phylum:Firmicutes;class:Clostridia;order:Clostridiales;family:Clostridiaceae;genus:Clostridium;species:Clostridium papyrosolvens;
Antibiotic resistance	other		0	0	0	0.2042	0.4801	0	0	0	0	0	0	0	0	0	0	0	0	0	0	0	0		262096403	Tet	Phytophthora infestans T30-4	superkingdom:Eukaryota;order:Peronosporales;genus:Phytophthora;species:Phytophthora infestans;
Antibiotic resistance	other		0	0	0	0.6541	0.9159	0	0	0	0	0	0	0	0	0	0	0	0	0	0	0	0		256578693	Tet	Desulfomicrobium baculatum DSM 4028	superkingdom:Bacteria;phylum:Proteobacteria;class:Deltaproteobacteria;order:Desulfovibrionales;family:Desulfomicrobiaceae;genus:Desulfomicrobium;species:Desulfomicrobium baculatum;
Antibiotic resistance	other		0	0	0	0.2782	0.2602	0.4223	0.3446	0.4849	0	0	0	0.3874	0.2167	0.295	0.2255	0	0	0	0.2603	0.2571	0		133913367	Tet	Saccharopolyspora erythraea NRRL 2338	superkingdom:Bacteria;phylum:Actinobacteria;class:Actinobacteria;order:Actinomycetales;family:Pseudonocardiaceae;genus:Saccharopolyspora;species:Saccharopolyspora erythraea;
Antibiotic resistance	other		0	0	2.076	1.4421	0.9907	1.4894	1.0733	2.2957	0.7146	1.9363	0	0	0	1.0814	2.1886	1.9913	2.3085	2.1993	2.0319	1.8116	1.5347		247547523	Tet	Paenibacillus sp. JDR-2	superkingdom:Bacteria;phylum:Firmicutes;class:Bacilli;order:Bacillales;family:Paenibacillaceae;genus:Paenibacillus;
Antibiotic resistance	other		0	0	2.5513	3.9382	0	4.0614	5.3363	3.3314	4.7946	5.2001	0	0	0	0	0	0	1.2148	1.7275	2.6487	0	1.6364		270277187	Tet	Bifidobacterium gallicum DSM 20093	superkingdom:Bacteria;phylum:Actinobacteria;class:Actinobacteria;order:Bifidobacteriales;family:Bifidobacteriaceae;genus:Bifidobacterium;species:Bifidobacterium gallicum;
Antibiotic resistance	other		0	0	0.3983	0.5072	0.7081	0.7933	1.4679	0.6202	1.0726	0.9434	0.4239	0	0.4956	0.3329	0.9498	0	0	0	0.2346	0.6721	0		229747392	Tet	Stackebrandtia nassauensis DSM 44728	superkingdom:Bacteria;phylum:Actinobacteria;class:Actinobacteria;order:Actinomycetales;family:Glycomycetaceae;genus:Stackebrandtia;species:Stackebrandtia nassauensis;
Antibiotic resistance	other		0	0	0	0	0	0	0	0	0	0	0.3092	0.3521	0.1909	0	0	0	0	0	0	0.1827	0.1225		254461873	Tet	Rhodobacterales bacterium HTCC2083	superkingdom:Bacteria;phylum:Proteobacteria;class:Alphaproteobacteria;order:Rhodobacterales;
Antibiotic resistance	other		0	0	0.3206	0	0.2933	0.5367	0	0.6309	0.3582	0.6554	0	0	0	0	0	0.4196	0.4564	0.6227	0.3479	0	0.4073		254398388	Tet	Streptomyces pristinaespiralis ATCC 25486	superkingdom:Bacteria;phylum:Actinobacteria;class:Actinobacteria;order:Actinomycetales;family:Streptomycetaceae;genus:Streptomyces;species:Streptomyces pristinaespiralis;
Antibiotic resistance	other		0	0	0	0.2417	0.2024	0	0	0	0.4057	0.2938	0	0	0	0	0	0	0	0	0	0	0		227341127	Tet	Rhizobium sp. NGR234	superkingdom:Bacteria;phylum:Proteobacteria;class:Alphaproteobacteria;order:Rhizobiales;family:Rhizobiaceae;genus:Rhizobium;
Antibiotic resistance	transporter		0.6618	0.2795	2.156	3.2715	0.5948	4.3087	4.8359	0.4748	0	0	0.4912	0	1.7275	1.5725	1.7649	0	1.9419	2.0273	1.5815	1.1174	0.8698		88814759	SMR_antibiotics	marine actinobacterium PHSC20C1	superkingdom:Bacteria;phylum:Actinobacteria;class:Actinobacteria;
Antibiotic resistance	transporter		0	0	0	0	0	0.2174	0.2197	0	0	0	0.2691	0	0.1777	0	0	0.3513	0.2205	0.2112	0.1942	0.2432	0.1845		229375154	SMR_antibiotics	Helicobacter winghamensis ATCC BAA-430	superkingdom:Bacteria;phylum:Proteobacteria;class:Epsilonproteobacteria;order:Campylobacterales;family:Helicobacteraceae;genus:Helicobacter;species:Helicobacter winghamensis;
Antibiotic resistance	transporter		0.3687	0.8204	0.3299	0.36	0	0.2597	0.3732	0.6809	0.3781	0.3966	0.4638	0.429	0.2759	0.3736	0.4011	0.6258	0.339	0.4554	0.4512	0.294	0.252		239910700	ABC_antibiotic_transporter	Thermococcus gammatolerans EJ3
Antibiotic resistance	transporter		0.2481	0.1899	0	0	0	0	0	0	0	0	0.3644	0	0.3121	0.2799	0.3115	0.3256	0.3495	0	0.2748	0.3115	0.2299		258638683	Mex	Pantoea sp. At-9b	superkingdom:Bacteria;phylum:Proteobacteria;class:Gammaproteobacteria;order:Enterobacteriales;family:Enterobacteriaceae;genus:Pantoea;
Antibiotic resistance	transporter		0	0	0	1.7122	0.848	3.2939	0.3587	1.1043	0	0	0.5467	0.6598	0.6658	0.7159	2.7688	0.3734	0.6726	1.0151	0.4048	0.883	0.7126		119957138	SMR_antibiotics	Mycobacterium vanbaalenii PYR-1	superkingdom:Bacteria;phylum:Actinobacteria;class:Actinobacteria;order:Actinomycetales;family:Mycobacteriaceae;genus:Mycobacterium;species:Mycobacterium vanbaalenii;
Antibiotic resistance	transporter		1.4575	0.5896	0.4411	0.6085	0.9047	0.6625	1.3083	0.6454	1.5965	0.9545	1.9235	1.5464	0.8454	0.2268	2.3684	1.628	0	0.5348	0.4797	2.3038	0.3273		170140687	MFS_antibiotic	Burkholderia graminis C4D1M	superkingdom:Bacteria;phylum:Proteobacteria;class:Betaproteobacteria;order:Burkholderiales;family:Burkholderiaceae;genus:Burkholderia;species:Burkholderia graminis;
Antibiotic resistance	transporter		0	0	0.1726	0.1632	0	0.2459	0	0.3179	0	0	0.2596	0.4714	0.1672	0	0	0	0	0	0	0	0		227342326	Mex	Rhizobium sp. NGR234	superkingdom:Bacteria;phylum:Proteobacteria;class:Alphaproteobacteria;order:Rhizobiales;family:Rhizobiaceae;genus:Rhizobium;
Antibiotic resistance	transporter		0	0	0	0.1997	0.204	0	0	0	0	0	0	0	0	0.2788	0.3456	0	0	0	0	0	0		229321762	SMR_antibiotics	Rhodococcus erythropolis SK121	superkingdom:Bacteria;phylum:Actinobacteria;class:Actinobacteria;order:Actinomycetales;family:Nocardiaceae;genus:Rhodococcus;species:Rhodococcus erythropolis;
Antibiotic resistance	transporter		0	0	0	0.211	0.1593	0.5926	0.1934	0	0	0	0	0	0	0	0	0	0	0	0.3185	0.247	0.1782		178465698	SMR_antibiotics	Streptomyces griseus subsp. griseus NBRC 13350	superkingdom:Bacteria;phylum:Actinobacteria;class:Actinobacteria;order:Actinomycetales;family:Streptomycetaceae;genus:Streptomyces;species:Streptomyces griseus;
Antibiotic resistance	transporter		0.708	0.4921	0.7262	0.7316	0.5193	0.4799	0.5507	1.1056	0.4105	0.7525	1.2704	1.2177	0.7551	0.7439	0.7815	0.7301	0.7278	0.6945	0.6213	0.687	0.5785		209504156	MFS_antibiotic	Burkholderia sp. H160	superkingdom:Bacteria;phylum:Proteobacteria;class:Betaproteobacteria;order:Burkholderiales;family:Burkholderiaceae;genus:Burkholderia;
Antibiotic resistance	transporter		0.7007	0.3044	0.3173	1.1518	0.2356	0.2426	0.5779	0	0.4948	0.3999	1.126	0.5961	0.4799	0.5053	0.9375	0	0	0	0.1697	0.2334	0.4231		54017959	SMR_antibiotics	Nocardia farcinica IFM 10152	superkingdom:Bacteria;phylum:Actinobacteria;class:Actinobacteria;order:Actinomycetales;family:Nocardiaceae;genus:Nocardia;species:Nocardia farcinica;
Antibiotic resistance	transporter		2.5617	1.6061	3.3426	2.0929	1.0747	2.1841	1.54	2.5684	0.8473	2.1483	0	0	0	1.3273	3.1414	2.217	2.3937	2.3707	3.6622	2.5391	1.718		259041581	ABC_antibiotic_transporter	Klebsiella pneumoniae subsp. rhinoscleromatis ATCC 13884	superkingdom:Bacteria;phylum:Proteobacteria;class:Gammaproteobacteria;order:Enterobacteriales;family:Enterobacteriaceae;genus:Klebsiella;species:Klebsiella pneumoniae;
Antibiotic resistance	transporter		0.3897	0.8202	0.7009	0.8853	0.6755	0.7888	0.5044	0.9702	0	0	0	0.8747	2.518	1.49	1.0406	0.671	1.2108	0.9045	1.2736	0.6072	0.6569		238716451	SMR_antibiotics	Yersinia bercovieri ATCC 43970	superkingdom:Bacteria;phylum:Proteobacteria;class:Gammaproteobacteria;order:Enterobacteriales;family:Enterobacteriaceae;genus:Yersinia;species:Yersinia bercovieri;
Antibiotic resistance	transporter		0.1443	0.1605	0	0	0	0.1914	0.2722	0.3432	0	0	0	0	0	0.3264	0.1424	0	0	0	0.1894	0.2266	0		186475315	MFS_antibiotic	Burkholderia phymatum STM815	superkingdom:Bacteria;phylum:Proteobacteria;class:Betaproteobacteria;order:Burkholderiales;family:Burkholderiaceae;genus:Burkholderia;species:Burkholderia phymatum;
Antibiotic resistance	transporter		0	0	0.4627	1.056	0.3717	1.1886	1.0874	0	0.2273	2.6019	0.9636	1.1237	0.8071	0.7647	1.3667	0	0	0	0	0	0		167648687	SMR_antibiotics	Caulobacter sp. K31	superkingdom:Bacteria;phylum:Proteobacteria;class:Alphaproteobacteria;order:Caulobacterales;family:Caulobacteraceae;genus:Caulobacter;
Antibiotic resistance	transporter		0.8848	0.5134	0.9979	0.9629	0.6037	0.8113	0.836	1.4014	0.8586	1.204	0	0	0	0.8883	1.0579	0	0	0	0.9857	1.1239	0.5931		229311572	SMR_antibiotics	Listeria grayi DSM 20601	superkingdom:Bacteria;phylum:Firmicutes;class:Bacilli;order:Bacillales;family:Listeriaceae;genus:Listeria;species:Listeria grayi;
Antibiotic resistance	transporter		0.4651	0.2134	0.1572	0.571	0.2014	0.6102	1.0521	0	0	0	0.9334	0.3723	0.2681	0.515	0.9128	0	0	0	0	0	0		160364762	MFS_antibiotic	Delftia acidovorans SPH-1	superkingdom:Bacteria;phylum:Proteobacteria;class:Betaproteobacteria;order:Burkholderiales;family:Comamonadaceae;genus:Delftia;species:Delftia acidovorans;
Antibiotic resistance	transporter		0	0	0.3512	0.5032	0.3731	0	0	0	0	0	0.2438	0.4624	0.392	0.5424	0.26	0	0	0	0.4258	0	0.2446		23016152	MFS_antibiotic	Magnetospirillum magnetotacticum MS-1	superkingdom:Bacteria;phylum:Proteobacteria;class:Alphaproteobacteria;order:Rhodospirillales;family:Rhodospirillaceae;genus:Magnetospirillum;species:Magnetospirillum magnetotacticum;
Antibiotic resistance	transporter		0	0	0	0.4151	0.2614	0.534	0.7127	0.3645	0.5113	0.4354	0	0	0	0	0	0	0	0	0	0	0		28855347	SMR_antibiotics	Pseudomonas syringae pv. tomato str. DC3000	superkingdom:Bacteria;phylum:Proteobacteria;class:Gammaproteobacteria;order:Pseudomonadales;family:Pseudomonadaceae;genus:Pseudomonas;species:Pseudomonas syringae group genomosp. 3;
Antibiotic resistance	transporter		1.4945	1.0819	1.5161	1.1278	0.8933	1.2279	0.8898	1.1795	0.5367	1.3512	2.3202	0	2.2721	0.98	1.6098	1.3658	1.9173	1.6662	1.4062	1.3002	1.096		258552690	SMR_antibiotics	Zymomonas mobilis subsp. mobilis NCIMB 11163	superkingdom:Bacteria;phylum:Proteobacteria;class:Alphaproteobacteria;order:Sphingomonadales;family:Sphingomonadaceae;genus:Zymomonas;species:Zymomonas mobilis;
Antibiotic resistance	transporter		0.4953	0.3759	0.5634	0.6745	0	0.5865	0.6147	0.9776	0.5076	0.9295	0.8863	0	0.829	1.1587	0.7859	0.7791	0.8236	0.8284	0.9528	0.7902	0.4282		111220106	MFS_antibiotic	Frankia alni ACN14a	superkingdom:Bacteria;phylum:Actinobacteria;class:Actinobacteria;order:Actinomycetales;family:Frankiaceae;genus:Frankia;species:Frankia alni;
Antibiotic resistance	transporter		1.3653	0.2824	1.1993	2.0955	1.307	1.4652	1.5658	1.0577	0.9253	2.233	0.3407	1.9905	1.9448	1.4062	0.536	1.1132	2.0479	2.1295	3.3048	1.8703	2.0752		170696695	MFS_antibiotic	Burkholderia graminis C4D1M	superkingdom:Bacteria;phylum:Proteobacteria;class:Betaproteobacteria;order:Burkholderiales;family:Burkholderiaceae;genus:Burkholderia;species:Burkholderia graminis;
Antibiotic resistance	transporter		2.2683	0.6863	1.7972	0.846	0.4097	1.2098	0.9458	0.9684	0.3764	0.9101	1.7877	1.79	1.4939	0.7523	1.0854	0.6693	0.9831	0.7534	0.7107	0.8502	1.8413		157083059	SMR_antibiotics	Citrobacter koseri ATCC BAA-895	superkingdom:Bacteria;phylum:Proteobacteria;class:Gammaproteobacteria;order:Enterobacteriales;family:Enterobacteriaceae;genus:Citrobacter;species:Citrobacter koseri;
Antibiotic resistance	transporter		1.137	0.2284	0	0.5501	0.5196	0.64	2.1571	0	0	0	0	1.6205	0.4456	0	0	0.3861	0	1.1691	0	0	0		212527162	ABC_antibiotic_transporter	Penicillium marneffei ATCC 18224	superkingdom:Eukaryota;kingdom:Fungi;phylum:Ascomycota;class:Eurotiomycetes;order:Eurotiales;family:Trichocomaceae;genus:Penicillium;species:Penicillium marneffei;
Antibiotic resistance	transporter		0	0	0	0.639	0.2765	1.6748	0.3217	0	0	0	0	0	0	0.3407	0.2506	0	0	0	0	0	0		113868272	MFS_antibiotic	Ralstonia eutropha H16	superkingdom:Bacteria;phylum:Proteobacteria;class:Betaproteobacteria;order:Burkholderiales;family:Burkholderiaceae;genus:Cupriavidus;species:Cupriavidus necator;
Antibiotic resistance	transporter		0	0	1.3038	1.0626	3.0795	1.7033	1.3069	1.2127	0.805	2.1745	1.1485	1.7114	2.2158	1.754	1.2372	1.2199	1.2107	1.8057	1.6611	0.8872	1.1063		39983462	MFS_antibiotic	Geobacter sulfurreducens PCA	superkingdom:Bacteria;phylum:Proteobacteria;class:Deltaproteobacteria;order:Desulfuromonadales;family:Geobacteraceae;genus:Geobacter;species:Geobacter sulfurreducens;
Antibiotic resistance	transporter		0	0	0	0.4473	0.6662	0.6883	0.5815	0	0.9992	0.3667	1.5568	1.0923	0.4988	0.9101	1.7193	0.4565	0.5794	0	0	0	0		146342512	MFS_antibiotic	Bradyrhizobium sp. ORS278	superkingdom:Bacteria;phylum:Proteobacteria;class:Alphaproteobacteria;order:Rhizobiales;family:Bradyrhizobiaceae;genus:Bradyrhizobium;
Antibiotic resistance	transporter		0.2796	0.2012	0	0	0	0	0	0	0	0	0	0	0	0	0	0	0	0	0	0	0		93358363	MFS_antibiotic	Ralstonia metallidurans CH34	superkingdom:Bacteria;phylum:Proteobacteria;class:Betaproteobacteria;order:Burkholderiales;family:Burkholderiaceae;genus:Cupriavidus;species:Cupriavidus metallidurans;
Antibiotic resistance	transporter		0.4246	0.1404	0	0.5063	0.2635	0	0	0	0	0	0	0.6067	0.4382	0	0	0	0.2869	1.499	0.4124	0	0.3256		242766628	MFS_antibiotic	Talaromyces stipitatus ATCC 10500	superkingdom:Eukaryota;kingdom:Fungi;phylum:Ascomycota;class:Eurotiomycetes;order:Eurotiales;family:Trichocomaceae;genus:Talaromyces;species:Talaromyces stipitatus;
Antibiotic resistance	transporter		2.0083	1.0012	1.204	1.4544	0.6586	3.4342	1.5639	0.9721	1.2346	1.5488	1.1857	1.6845	2.3525	0.8904	1.8217	0.6973	1.164	1.6918	3.1083	0.6829	1.2328		269218475	ABC_antibiotic_transporter	Actinomyces sp. oral taxon 848 str. F0332	superkingdom:Bacteria;phylum:Actinobacteria;class:Actinobacteria;order:Actinomycetales;family:Actinomycetaceae;genus:Actinomyces;species:Actinomyces sp. oral taxon 848;
Antibiotic resistance	transporter		1.0355	0.4147	1.2618	0.6168	0	1.3785	0.5051	0	0	0	0	1.219	0.9057	0	0	0	0	0	0	0	0		108462023	MATE_antibiotic	Myxococcus xanthus DK 1622	superkingdom:Bacteria;phylum:Proteobacteria;class:Deltaproteobacteria;order:Myxococcales;family:Myxococcaceae;genus:Myxococcus;species:Myxococcus xanthus;
Antibiotic resistance	transporter		0.1302	0.109	0	0.2009	0.1373	0	0	0	0	0	0	0	0	0	0	0	0	0	0	0	0		116121973	MATE_antibiotic	Leptospira borgpetersenii serovar Hardjo-bovis L550	superkingdom:Bacteria;phylum:Spirochaetes;class:Spirochaetes;order:Spirochaetales;family:Leptospiraceae;genus:Leptospira;species:Leptospira borgpetersenii;
Antibiotic resistance	transporter		1.5605	0.9757	0.5315	0.878	0.9771	1.7147	1.708	1.2889	1.5158	0.7799	2.0339	1.8438	1.3766	1.8855	1.0789	0.5969	0.1585	0.2132	0.968	0.7908	0.2994		167573108	MFS_antibiotic	Burkholderia oklahomensis C6786	superkingdom:Bacteria;phylum:Proteobacteria;class:Betaproteobacteria;order:Burkholderiales;family:Burkholderiaceae;genus:Burkholderia;species:Burkholderia oklahomensis;
Antibiotic resistance	transporter		0.9089	0.7948	0.4057	0.9648	0.4932	0	0.3967	0.5576	0.8251	0.6919	0.2661	0	0.5606	0.8046	0.5341	1.2521	0	0.5316	0	0.7554	0.3594		49240047	MFS_antibiotic	Bartonella quintana str. Toulouse	superkingdom:Bacteria;phylum:Proteobacteria;class:Alphaproteobacteria;order:Rhizobiales;family:Bartonellaceae;genus:Bartonella;species:Bartonella quintana;
Antibiotic resistance	transporter		0.5504	0.3702	0.4607	0.57	0.423	0.4138	0.5941	0.947	0.6121	0.8355	0	0	0	0.5438	0.8679	0.5934	0.5623	0.8361	0.5932	0	0.8109		228556338	SMR_antibiotics	Citrobacter youngae ATCC 29220	superkingdom:Bacteria;phylum:Proteobacteria;class:Gammaproteobacteria;order:Enterobacteriales;family:Enterobacteriaceae;genus:Citrobacter;species:Citrobacter youngae;
Antibiotic resistance	transporter		0.1682	0.1482	0	0	0	0.1334	0.3239	0	0.5008	0.2501	0	0	0	0	0	0	0	0	0	0	0		46916888	MFS_antibiotic	Photobacterium profundum SS9	superkingdom:Bacteria;phylum:Proteobacteria;class:Gammaproteobacteria;order:Vibrionales;family:Vibrionaceae;genus:Photobacterium;species:Photobacterium profundum;
Antibiotic resistance	transporter		0.8203	0.2488	0	0.4012	0.237	2.502	0.762	0.3812	0.7376	0.5262	0.9877	0.275	0.3963	0.4062	0.5187	0	0	0	0	0	0		145224138	SMR_antibiotics	Mycobacterium gilvum PYR-GCK	superkingdom:Bacteria;phylum:Actinobacteria;class:Actinobacteria;order:Actinomycetales;family:Mycobacteriaceae;genus:Mycobacterium;species:Mycobacterium gilvum;
Antibiotic resistance	transporter		1.2213	0.2198	2.2332	3.0029	2.374	3.4377	1.2609	1.1789	0.6206	1.9311	0	0	0	1.902	0.5995	1.675	1.5844	1.8975	3.714	1.2697	2.1787		13472330	MFS_antibiotic	Mesorhizobium loti MAFF303099	superkingdom:Bacteria;phylum:Proteobacteria;class:Alphaproteobacteria;order:Rhizobiales;family:Phyllobacteriaceae;genus:Mesorhizobium;species:Mesorhizobium loti;
Antibiotic resistance	transporter		1.9976	0.2669	0.4312	0.3852	0.6524	0.8359	0.7302	0	0	0	0.6051	0.5137	0.4268	0.8246	0.4276	0.4593	0.4176	0	0.497	0.3138	0		126461194	SMR_antibiotics	Rhodobacter sphaeroides ATCC 17029	superkingdom:Bacteria;phylum:Proteobacteria;class:Alphaproteobacteria;order:Rhodobacterales;family:Rhodobacteraceae;genus:Rhodobacter;species:Rhodobacter sphaeroides;
Antibiotic resistance	transporter		1.0168	0.6277	0.9033	1.2591	1.4542	3.2904	0.9966	1.2605	0.5395	1.3223	1.7638	0	1.9323	2.745	1.4888	1.5148	1.6175	1.815	1.9972	1.332	1.4625		21673213	SMR_antibiotics	Chlorobium tepidum TLS	superkingdom:Bacteria;phylum:Chlorobi;class:Chlorobia;order:Chlorobiales;family:Chlorobiaceae;genus:Chlorobaculum;species:Chlorobaculum tepidum;
Antibiotic resistance	transporter		2.7896	2.0926	2.0408	1.8728	3.0021	2.5522	2.0828	1.7743	2.5196	1.1341	2.5449	1.9883	1.5997	2.8011	1.745	0.8866	1.348	0.9128	1.6446	1.2526	0.5659		94495079	MFS_antibiotic	Sphingomonas sp. SKA58	superkingdom:Bacteria;phylum:Proteobacteria;class:Alphaproteobacteria;order:Sphingomonadales;family:Sphingomonadaceae;genus:Sphingomonas;
Antibiotic resistance	transporter		1.1739	0.4117	0	0	0	0	0	0	0	0	0	1.5489	0.8396	0	0	0.4656	0.6029	0.5915	0	0	0		254433311	SMR_antibiotics	Nitrosococcus oceani AFC27	superkingdom:Bacteria;phylum:Proteobacteria;class:Gammaproteobacteria;order:Chromatiales;family:Chromatiaceae;genus:Nitrosococcus;species:Nitrosococcus oceani;
Antibiotic resistance	transporter		0	0	0.7763	0	0.5753	0.3768	1.3442	0	0	0	0	0.2351	0.7618	0.2647	0.3076	0	0	0	0	0	0		14027562	MFS_antibiotic	Mesorhizobium loti MAFF303099	superkingdom:Bacteria;phylum:Proteobacteria;class:Alphaproteobacteria;order:Rhizobiales;family:Phyllobacteriaceae;genus:Mesorhizobium;species:Mesorhizobium loti;
Antibiotic resistance	transporter		0.149	0.2353	0	0.2451	0.1459	0.2193	0.1672	0	0.1951	0.2225	0	0	0	0	0	0	0	0	0	0	0		189346607	SMR_antibiotics	Chlorobium limicola DSM 245	superkingdom:Bacteria;phylum:Chlorobi;class:Chlorobia;order:Chlorobiales;family:Chlorobiaceae;genus:Chlorobium;species:Chlorobium limicola;
Antibiotic resistance	transporter		1.1676	0.5102	2.0683	0.8609	1.4346	2.4952	1.5747	1.5591	0.5922	2.6814	0	1.5961	2.1927	3.1007	1.1412	1.824	1.5373	1.7937	2.5033	0	1.044		146194999	SMR_antibiotics	Bradyrhizobium sp. ORS278	superkingdom:Bacteria;phylum:Proteobacteria;class:Alphaproteobacteria;order:Rhizobiales;family:Bradyrhizobiaceae;genus:Bradyrhizobium;
Antibiotic resistance	transporter		0.6383	0.4138	0.1867	0.5366	0.3042	0.2459	0.828	0	0.944	0.3344	1.1977	0.7659	0.5141	0.4106	1.4998	0.4318	0.3704	0.477	0	0.2846	0.4664		268591646	SMR_antibiotics	Providencia rettgeri DSM 1131	superkingdom:Bacteria;phylum:Proteobacteria;class:Gammaproteobacteria;order:Enterobacteriales;family:Enterobacteriaceae;genus:Providencia;species:Providencia rettgeri;
Antibiotic resistance	transporter		1.4724	3.0125	0.3598	0.8646	1.2375	0.5941	1.0855	0.9015	0	0	1.5364	0	1.1461	0.9934	1.0731	0	0	0	0.3644	0.9215	0.7155		262316834	SMR_antibiotics	Acinetobacter johnsonii SH046	superkingdom:Bacteria;phylum:Proteobacteria;class:Gammaproteobacteria;order:Pseudomonadales;family:Moraxellaceae;genus:Acinetobacter;species:Acinetobacter johnsonii;
Antibiotic resistance	transporter		1.1589	0.7489	1.2858	0.7937	0.6233	0.7055	0.6163	1.2414	0.4443	1.0913	1.9672	1.9557	1.3328	0.6877	1.1477	1.3766	1.5782	1.1959	0.9053	0.8651	0.8087		229737963	SMR_antibiotics	Spirosoma linguale DSM 74	superkingdom:Bacteria;phylum:Bacteroidetes;class:Cytophagia;order:Cytophagales;family:Cytophagaceae;genus:Spirosoma;species:Spirosoma linguale;
Antibiotic resistance	transporter		1.2374	0.6821	1.2065	0.7833	0.5705	0.8323	0	0.9386	0.4038	0.8105	1.7879	2.0966	1.4178	0.7626	0.9238	1.0254	1.4515	0.9577	0.7765	0.824	0.6851		224944606	ABC_antibiotic_transporter	Corynebacterium matruchotii ATCC 33806	superkingdom:Bacteria;phylum:Actinobacteria;class:Actinobacteria;order:Actinomycetales;family:Corynebacteriaceae;genus:Corynebacterium;species:Corynebacterium matruchotii;
Antibiotic resistance	transporter		0.7612	0.4762	0	1.174	0.3421	1.5032	1.4535	0	0.806	1.0533	1.1299	0.3983	0.7303	0.5213	0.8354	0	0	0	0	0	0		242805075	MFS_antibiotic	Talaromyces stipitatus ATCC 10500	superkingdom:Eukaryota;kingdom:Fungi;phylum:Ascomycota;class:Eurotiomycetes;order:Eurotiales;family:Trichocomaceae;genus:Talaromyces;species:Talaromyces stipitatus;
Antibiotic resistance	transporter		0.2432	0.1941	0.2299	0.3415	0.2859	0.2994	0.3045	0.4594	0.3999	0.5518	0.4704	0.4064	0.2325	0.2987	0.4545	0.359	0.2612	0.4426	0.3891	0.2967	0.2676		189218911	MFS_antibiotic	Methylacidiphilum infernorum V4	superkingdom:Bacteria;phylum:Verrucomicrobia;order:Methylacidiphilales;family:Methylacidiphilaceae;genus:Methylacidiphilum;species:Methylacidiphilum infernorum;
Antibiotic resistance	transporter		2.0415	1.0155	1.9418	2.3296	1.9615	3.5375	2.2896	0	2.1336	1.927	1.4853	0	2.4764	1.911	2.1826	1.0156	1.9312	1.8764	1.9797	1.1666	1.0895		52080336	SMR_antibiotics	Bacillus licheniformis ATCC 14580	superkingdom:Bacteria;phylum:Firmicutes;class:Bacilli;order:Bacillales;family:Bacillaceae;genus:Bacillus;species:Bacillus licheniformis;
Antibiotic resistance	transporter		0.4758	0.6912	0.3006	0.5899	0.4574	0.5149	1.1279	0.7201	1.6699	0.8102	0.7283	0.7566	0.7489	0.2327	1.1143	0.441	0	0.3601	0.2804	0.777	0		91691438	MFS_antibiotic	Burkholderia xenovorans LB400	superkingdom:Bacteria;phylum:Proteobacteria;class:Betaproteobacteria;order:Burkholderiales;family:Burkholderiaceae;genus:Burkholderia;species:Burkholderia xenovorans;
Antibiotic resistance	transporter		2.3971	0.3806	0.321	0.6497	2.9855	2.2324	2.1696	0	0.2612	0.612	0.3843	0.8728	1.4638	0.6568	0.3931	0.1978	0.6131	0.8985	1.0807	0	0.938		190894679	MFS_antibiotic	Rhizobium etli CIAT 652	superkingdom:Bacteria;phylum:Proteobacteria;class:Alphaproteobacteria;order:Rhizobiales;family:Rhizobiaceae;genus:Rhizobium;species:Rhizobium etli;
Antibiotic resistance	transporter		0.4619	0.3467	0	0.6508	0.4592	0.5171	0.6206	1.0256	0	0	0.776	0.6831	0.4339	0.7196	0.9931	0	0.535	0.7228	0.5919	0.7166	0.414		115365967	SMR_antibiotics	Stigmatella aurantiaca DW4/3-1	superkingdom:Bacteria;phylum:Proteobacteria;class:Deltaproteobacteria;order:Myxococcales;family:Cystobacteraceae;genus:Stigmatella;species:Stigmatella aurantiaca;
Antibiotic resistance	transporter		0.8732	0.187	0	0	0	0.4201	0.6107	0	0	0	0	0	0	0	0	0	0	0	0	0	0		194336204	SMR_antibiotics	Pelodictyon phaeoclathratiforme BU-1	superkingdom:Bacteria;phylum:Chlorobi;class:Chlorobia;order:Chlorobiales;family:Chlorobiaceae;genus:Pelodictyon;species:Pelodictyon phaeoclathratiforme;
Antibiotic resistance	transporter		0.5788	0.31755	0.8091	0.7372	0.4515	0.48205	0.58895	0	0	0	1.1541	1.2978	0.46395	0	0	0.6498	0.7243	0.8005	0.5936	0	0.6		116750737	MFS_antibiotic	Syntrophobacter fumaroxidans MPOB	superkingdom:Bacteria;phylum:Proteobacteria;class:Deltaproteobacteria;order:Syntrophobacterales;family:Syntrophobacteraceae;genus:Syntrophobacter;species:Syntrophobacter fumaroxidans;
Antibiotic resistance	transporter		0.4755	0.3445	0.5138	0.6507	0.367	0.4929	0.5553	0.7943	0.5207	0.7425	0.8903	0.5729	0.4184	0.5275	0.5964	0.4888	0.539	0.5399	0.556	0.4483	0.4365		114540837	SMR_antibiotics	Roseovarius sp. HTCC2601	superkingdom:Bacteria;phylum:Proteobacteria;class:Alphaproteobacteria;order:Rhodobacterales;family:Rhodobacteraceae;genus:Roseovarius;
Antibiotic resistance	transporter		0.649	0.3161	0.2164	0.4687	0.3999	0	0.2806	0.3858	2.4067	0.6236	0.2656	0	0.4475	0.6134	0.541	1.1767	0.38925	0.3051	0.3283	1.0447	0		238495620	MATE_antibiotic	Aspergillus flavus NRRL3357	superkingdom:Eukaryota;kingdom:Fungi;phylum:Ascomycota;class:Eurotiomycetes;order:Eurotiales;family:Trichocomaceae;genus:Aspergillus;species:Aspergillus flavus;
Antibiotic resistance	transporter		0.4334	0.2943	0.3789	0.4004	0.2871	0.3926	0.3968	0.6553	0.3783	0.5905	0.6191	0.6864	0.4754	0.3265	0.3656	0.5128	0.5683	0.4868	0	0.4542	0.3105		269143440	SMR_antibiotics	Brevundimonas subvibrioides ATCC 15264	superkingdom:Bacteria;phylum:Proteobacteria;class:Alphaproteobacteria;order:Caulobacterales;family:Caulobacteraceae;genus:Brevundimonas;species:Brevundimonas subvibrioides;
Antibiotic resistance	transporter		0.75	0.1387	0.3034	0.3872	0.6464	1.0047	0.4783	0.2706	0	0	0	0.6966	1.0072	0.4671	0.4331	0.216	0.3989	0.3154	0	0.273	0.173		270289859	SMR_antibiotics	Pediococcus acidilactici 7_4	superkingdom:Bacteria;phylum:Firmicutes;class:Bacilli;order:Lactobacillales;family:Lactobacillaceae;genus:Pediococcus;species:Pediococcus acidilactici;
Antibiotic resistance	transporter		0	0	0.3487	0.2865	0.2257	0.5153	0.4462	0.466	0	0	0.4987	0.715	0.521	0.4887	0.32	0	0	0	0.8027	0.6967	0.198		227348642	SMR_antibiotics	Corynebacterium pseudogenitalium ATCC 33035	superkingdom:Bacteria;phylum:Actinobacteria;class:Actinobacteria;order:Actinomycetales;family:Corynebacteriaceae;genus:Corynebacterium;species:Corynebacterium pseudogenitalium;
Antibiotic resistance	transporter		0.2265	0.2747	0	0.3	0.1601	0	0	0	0	0	0	0.3947	0.3575	0	0	0	0	0	0	0	0		90441412	SMR_antibiotics	Vibrio angustum S14	superkingdom:Bacteria;phylum:Proteobacteria;class:Gammaproteobacteria;order:Vibrionales;family:Vibrionaceae;genus:Photobacterium;species:Photobacterium angustum;
Antibiotic resistance	transporter		0.3374	1.1119	0	0	0	0	0	0	0	0	0	0	0	0.4693	0.2129	0	0	0	0	0	0		167700301	MFS_antibiotic	Bacteroides stercoris ATCC 43183	superkingdom:Bacteria;phylum:Bacteroidetes;class:Bacteroidia;order:Bacteroidales;family:Bacteroidaceae;genus:Bacteroides;species:Bacteroides stercoris;
Antibiotic resistance	transporter		0.6538	0.397	0.8192	0.5519	0.3862	0.5377	0.5027	0.6715	0	0	1.1315	1.0347	0.6259	0.5396	0.7379	0.5763	0.573	0.6509	0	0.615	0.3858		145318440	SMR_antibiotics	Enterobacter sp. 638	superkingdom:Bacteria;phylum:Proteobacteria;class:Gammaproteobacteria;order:Enterobacteriales;family:Enterobacteriaceae;genus:Enterobacter;
Antibiotic resistance	transporter		0	0	0.2307	0	0.1879	0.3568	1.6589	0	0	0	0	0	0	0	0	0	0	0	0.6022	0	0.9304		189334655	MATE_antibiotic	Burkholderia multivorans ATCC 17616	superkingdom:Bacteria;phylum:Proteobacteria;class:Betaproteobacteria;order:Burkholderiales;family:Burkholderiaceae;genus:Burkholderia;species:Burkholderia multivorans;
Antibiotic resistance	transporter		0	0	0.3491	0.4323	0.1877	0.3266	0.3213	0	0.1848	0.3125	0	0.4328	0.2354	0.3361	0.2911	0	0	0	0.3485	0	0.2218		222086765	SMR_antibiotics	Agrobacterium radiobacter K84	superkingdom:Bacteria;phylum:Proteobacteria;class:Alphaproteobacteria;order:Rhizobiales;family:Rhizobiaceae;genus:Agrobacterium;species:Agrobacterium tumefaciens;
Antibiotic resistance	transporter		0.35225	0.4193	0.3428	0.4438	0.3228	0.40895	0.44	0.4582	0	0	0.2663	0.5574	0.4633	0.296	0.5288	0	0.78895	0.26075	0.3445	0.34295	0.2082		168699612	Mex	Gemmata obscuriglobus UQM 2246	superkingdom:Bacteria;phylum:Planctomycetes;class:Planctomycetacia;order:Planctomycetales;family:Planctomycetaceae;genus:Gemmata;species:Gemmata obscuriglobus;
Antibiotic resistance	transporter		1.8929	1.5489	0	0	0	0	0	0	0	0	0	0	0	0.7122	0.4342	0	0	0	0	0	0		228572716	ABC_antibiotic_transporter	Nocardiopsis dassonvillei subsp. dassonvillei DSM 43111	superkingdom:Bacteria;phylum:Actinobacteria;class:Actinobacteria;order:Actinomycetales;family:Nocardiopsaceae;genus:Nocardiopsis;species:Nocardiopsis dassonvillei;
Antibiotic resistance	transporter		1.091	0.4556	0	0.544	0.5837	0.3873	1.1148	0.6655	1.7111	0.4306	2.2628	0.6682	0.6411	1.0097	1.3512	0	0	0	0.4556	1.2414	0.2262		15074066	MFS_antibiotic	Sinorhizobium meliloti 1021	superkingdom:Bacteria;phylum:Proteobacteria;class:Alphaproteobacteria;order:Rhizobiales;family:Rhizobiaceae;genus:Sinorhizobium;species:Sinorhizobium meliloti;
Antibiotic resistance	transporter		2.5311	1.5008	0.5559	0.9911	3.0093	0.6319	0.6397	0	0.5366	0.5857	0.4816	0.5949	0.3592	0.5561	0.6792	0	0	0	0.5451	0	0.377		197296821	MFS_antibiotic	uncultured bacterium BLR2	superkingdom:Bacteria;
Antibiotic resistance	transporter		0.2373	0.593	0.2921	0	0.1448	0	0	0	0.3606	0.349	0	0.2907	0.2199	0	0	1.2426	0.209	0	0	0	0		206577417	MATE_antibiotic	Klebsiella pneumoniae 342	superkingdom:Bacteria;phylum:Proteobacteria;class:Gammaproteobacteria;order:Enterobacteriales;family:Enterobacteriaceae;genus:Klebsiella;species:Klebsiella pneumoniae;
Antibiotic resistance	transporter		1.2163	0.4366	0	0	0	0	0	0	0	0	1.4998	1.3238	1.1217	0	0	0.6509	0.7134	0	0	0	0		76884014	SMR_antibiotics	Nitrosococcus oceani ATCC 19707	superkingdom:Bacteria;phylum:Proteobacteria;class:Gammaproteobacteria;order:Chromatiales;family:Chromatiaceae;genus:Nitrosococcus;species:Nitrosococcus oceani;
Antibiotic resistance	transporter		0.4452	0.1945	0	0	0	0.5838	0.2965	0	0	0	0	0	0	0	0	0	0	0	0	0	0		170690278	MFS_antibiotic	Burkholderia graminis C4D1M	superkingdom:Bacteria;phylum:Proteobacteria;class:Betaproteobacteria;order:Burkholderiales;family:Burkholderiaceae;genus:Burkholderia;species:Burkholderia graminis;
Antibiotic resistance	transporter		0	0	0.5525	0.5987	0	1.2511	0.4063	0	0.4358	0.3578	0	0	0	0	0	0	0	0	0	0	0		27352490	SMR_antibiotics	Bradyrhizobium japonicum USDA 110	superkingdom:Bacteria;phylum:Proteobacteria;class:Alphaproteobacteria;order:Rhizobiales;family:Bradyrhizobiaceae;genus:Bradyrhizobium;species:Bradyrhizobium japonicum;
Antibiotic resistance	transporter		1.7864	0.5231	0.3669	0.3565	3.0044	0	0	0	0	0	0	0	0	0.6898	0.4841	0	0	0	0	0	0		229013991	SMR_antibiotics	Bacillus mycoides DSM 2048	superkingdom:Bacteria;phylum:Firmicutes;class:Bacilli;order:Bacillales;family:Bacillaceae;genus:Bacillus;species:Bacillus mycoides;
Antibiotic resistance	transporter		1.2493	0.8401	1.521	1.1003	0.7302	1.0783	0.8577	1.2539	0.5341	1.0959	2.171	0	1.7348	0.7787	1.5525	1.2545	1.6183	1.0872	1.0826	1.2585	0.8057		34557170	Mex	Wolinella succinogenes DSM 1740	superkingdom:Bacteria;phylum:Proteobacteria;class:Epsilonproteobacteria;order:Campylobacterales;family:Helicobacteraceae;genus:Wolinella;species:Wolinella succinogenes;
Antibiotic resistance	transporter		0.5097	0.096	0.185	0.6095	0.2618	0.39	0.3836	0	0.5812	0.3201	0.2145	0.5679	0.3726	0	0	0	0	0	0	0	0		219549122	MATE_antibiotic	Vibrio parahaemolyticus 16	superkingdom:Bacteria;phylum:Proteobacteria;class:Gammaproteobacteria;order:Vibrionales;family:Vibrionaceae;genus:Vibrio;species:Vibrio parahaemolyticus;
Antibiotic resistance	transporter		0.0939	0.1677	0	0	0	0	0	0	0	0	0	0	0	0	0	0	0	0	0	0	0		237748532	MFS_antibiotic	Oxalobacter formigenes OXCC13	superkingdom:Bacteria;phylum:Proteobacteria;class:Betaproteobacteria;order:Burkholderiales;family:Oxalobacteraceae;genus:Oxalobacter;species:Oxalobacter formigenes;
Antibiotic resistance	transporter		0.248	0.1522	0.1848	0.2645	0.337	0.452	0.4241	0	0	0	0	0.7324	0.4427	1.6139	0.2586	0.2419	0.9801	0.96	0	0	0		94971780	SMR_antibiotics	Acidobacteria bacterium Ellin345	superkingdom:Bacteria;phylum:Acidobacteria;genus:Candidatus Koribacter;species:Candidatus Koribacter versatilis;
Antibiotic resistance	transporter		1.0449	1.9578	0.4658	1.9267	0	0.4879	2.2114	0	1.5642	0.5203	1.7141	1.1846	1.0777	0.5494	2.3151	0	0	0	0	0.7788	0.35		159173974	SMR_antibiotics	Vibrio campbellii AND4	superkingdom:Bacteria;phylum:Proteobacteria;class:Gammaproteobacteria;order:Vibrionales;family:Vibrionaceae;genus:Vibrio;
Antibiotic resistance	transporter		2.6088	1.4111	0.7608	1.2362	0.9389	1.35	1.1404	1.0453	1.4074	1.2046	1.2209	2.3146	1.4356	2.4555	1.2794	2.2504	1.9319	1.0324	0.989	1.4848	0.3978		78065508	SMR_antibiotics	Burkholderia sp. 383	superkingdom:Bacteria;phylum:Proteobacteria;class:Betaproteobacteria;order:Burkholderiales;family:Burkholderiaceae;genus:Burkholderia;
Antibiotic resistance	transporter		0.3207	0.1852	0	0	0	0	0	0	0	0	0	0	0	0	0	0.369	0	0.3148	0	0	0		108762496	SMR_antibiotics	Myxococcus xanthus DK 1622	superkingdom:Bacteria;phylum:Proteobacteria;class:Deltaproteobacteria;order:Myxococcales;family:Myxococcaceae;genus:Myxococcus;species:Myxococcus xanthus;
Antibiotic resistance	transporter		0	0	0.1675	0.3711	0.5629	0	0	0	0	0	0	0	0	0.47	0.1323	0	0	0	0	0	0		196185264	MFS_antibiotic	Brevundimonas sp. BAL3	superkingdom:Bacteria;phylum:Proteobacteria;class:Alphaproteobacteria;order:Caulobacterales;family:Caulobacteraceae;genus:Brevundimonas;
Antibiotic resistance	transporter		0.7132	0.4923	0.6974	0.6742	0.5716	0.6502	0.7239	0.7906	0.6049	0.8684	1.1733	0.97	0.564	0.7826	0.7944	0.6408	0.6762	0.7603	0.7304	0.6597	0.5835		238787193	SMR_antibiotics	Yersinia frederiksenii ATCC 33641	superkingdom:Bacteria;phylum:Proteobacteria;class:Gammaproteobacteria;order:Enterobacteriales;family:Enterobacteriaceae;genus:Yersinia;species:Yersinia frederiksenii;
Antibiotic resistance	transporter		0	0	0.4293	0.7572	0.698	0.4576	0.4721	0.8826	1.2475	0.6041	1.8541	1.6048	0.4896	0.7445	1.431	0.9228	0.6116	0.5375	0.4903	2.3215	0.6613		187920224	MFS_antibiotic	Burkholderia phytofirmans PsJN	superkingdom:Bacteria;phylum:Proteobacteria;class:Betaproteobacteria;order:Burkholderiales;family:Burkholderiaceae;genus:Burkholderia;species:Burkholderia phytofirmans;
Antibiotic resistance	transporter		0.7471	1.4942	0.3956	0.7464	0.7465	0.2733	0.5841	0.5573	0	0	0.3147	0	0.4132	0.2887	0.2781	0	0	0	0	0	0		160883408	MFS_antibiotic	Bacteroides ovatus ATCC 8483	superkingdom:Bacteria;phylum:Bacteroidetes;class:Bacteroidia;order:Bacteroidales;family:Bacteroidaceae;genus:Bacteroides;species:Bacteroides ovatus;
Antibiotic resistance	transporter		0.7232	0.323	0.5402	0.3683	0.3576	0.2472	0.744	0.4847	0.814	0.5407	0.6277	0.3011	0.481	0.9252	0.3384	0.4316	0.2759	0.3462	0	0	0		239608565	ABC_antibiotic_transporter	Ajellomyces dermatitidis ER-3	superkingdom:Eukaryota;kingdom:Fungi;phylum:Ascomycota;class:Eurotiomycetes;order:Onygenales;family:Ajellomycetaceae;genus:Ajellomyces;species:Ajellomyces dermatitidis;
Antibiotic resistance	transporter		1.83	1.0357	1.8997	1.5437	1.0041	1.3138	1.4196	2.2758	1.0843	1.7918	2.7779	0	1.7363	1.3163	1.7795	1.7744	2.0876	1.6142	1.8779	1.833	1.3182		227113476	ABC_antibiotic_transporter	Pectobacterium carotovorum subsp. brasiliensis PBR1692	superkingdom:Bacteria;phylum:Proteobacteria;class:Gammaproteobacteria;order:Enterobacteriales;family:Enterobacteriaceae;genus:Pectobacterium;species:Pectobacterium carotovorum;
Antibiotic resistance	transporter		1.8537	0.9417	1.74885	1.2553	0.7855	0	0.839	1.0141	0.4621	0.8653	2.2243	1.35245	1.965	0.8577	1.5209	1.0689	0	1.1427	0.5954	0.9447	0.52325		94497881	MFS_antibiotic	Sphingomonas sp. SKA58	superkingdom:Bacteria;phylum:Proteobacteria;class:Alphaproteobacteria;order:Sphingomonadales;family:Sphingomonadaceae;genus:Sphingomonas;
Antibiotic resistance	transporter		0.7385	0.5239	0.807	0.7024	0.5291	1.0236	0.882	1.1167	0.5921	0.8659	1.1993	1.3446	0.7697	0.8658	1.0462	0.7795	0.7859	0.7307	0.8584	0.4067	0.5599		196187165	SMR_antibiotics	Brevundimonas sp. BAL3	superkingdom:Bacteria;phylum:Proteobacteria;class:Alphaproteobacteria;order:Caulobacterales;family:Caulobacteraceae;genus:Brevundimonas;
Antibiotic resistance	transporter		0.28665	0.2342	0.1546	0.3783	0.2028	0.247	0.4023	0	0.4228	0.268	0.2075	0	0.2241	0	0	0	0	0	0	0	0		187478859	SMR_antibiotics	Bordetella avium 197N	superkingdom:Bacteria;phylum:Proteobacteria;class:Betaproteobacteria;order:Burkholderiales;family:Alcaligenaceae;genus:Bordetella;species:Bordetella avium;
Antibiotic resistance	transporter		1.5698	0.578	0.8089	1.0647	0.6397	0.8879	1.07	1.0266	0.7948	1.0146	0.9298	1.368	0.8075	0.801	0.9752	0.7127	0.9247	0.7473	0.8415	0.686	0.643		91692020	MFS_antibiotic	Burkholderia xenovorans LB400	superkingdom:Bacteria;phylum:Proteobacteria;class:Betaproteobacteria;order:Burkholderiales;family:Burkholderiaceae;genus:Burkholderia;species:Burkholderia xenovorans;
Antibiotic resistance	transporter		1.5228	0.13845	0.19415	0.45115	0.1971	0.2958	0.4084	0	0.41855	0.3177	0.35075	1.1514	0.4631	0.4204	0.6568	0.2556	0.6385	0.3828	0.26625	0.1462	0		206566164	MFS_antibiotic	Klebsiella pneumoniae 342	superkingdom:Bacteria;phylum:Proteobacteria;class:Gammaproteobacteria;order:Enterobacteriales;family:Enterobacteriaceae;genus:Klebsiella;species:Klebsiella pneumoniae;
Antibiotic resistance	transporter		0	0	0	0.3961	0.2015	0.3818	0.8841	0	0	0	0.2475	1.0763	0.6156	0.4398	0.599	0	0	0	0	0	0		91682132	SMR_antibiotics	Rhodopseudomonas palustris BisB5	superkingdom:Bacteria;phylum:Proteobacteria;class:Alphaproteobacteria;order:Rhizobiales;family:Bradyrhizobiaceae;genus:Rhodopseudomonas;species:Rhodopseudomonas palustris;
Antibiotic resistance	transporter		0.8079	0.1249	0.5007	0.3833	0.3667	1.1023	1.1288	0.6495	2.134	1.3964	0	1.8583	1.7056	1.5029	0.4105	0.5641	0.4448	1.6831	1.8595	0	1.6831		148259577	MFS_antibiotic	Acidiphilium cryptum JF-5	superkingdom:Bacteria;phylum:Proteobacteria;class:Alphaproteobacteria;order:Rhodospirillales;family:Acetobacteraceae;genus:Acidiphilium;species:Acidiphilium cryptum;
Antibiotic resistance	transporter		0.7274	0.5152	0	1.062	0.5793	0.7708	0.6825	0.7765	0.373	0.7819	1.2098	1.4729	1.0937	0.5925	0.7559	0	0	0	1.2669	0.8634	0.4971		163800766	SMR_antibiotics	Vibrio campbellii AND4	superkingdom:Bacteria;phylum:Proteobacteria;class:Gammaproteobacteria;order:Vibrionales;family:Vibrionaceae;genus:Vibrio;
Antibiotic resistance	transporter		1.5894	0.9496	1.7835	1.4816	1.0383	1.5941	1.5536	1.9356	1.1248	1.8629	2.2589	0	1.624	2.1707	1.816	1.6151	1.4552	1.9112	1.769	1.8437	1.2752		197719682	MFS_antibiotic	Streptomyces pristinaespiralis ATCC 25486	superkingdom:Bacteria;phylum:Actinobacteria;class:Actinobacteria;order:Actinomycetales;family:Streptomycetaceae;genus:Streptomyces;species:Streptomyces pristinaespiralis;
Antibiotic resistance	transporter		0.1446	0.142	0.1597	0.4166	0.1253	0	0	0	0	0	0.3291	0.265	0.2158	0.2606	0.2566	0	0	0	0	0	0		256832406	SMR_antibiotics	Jonesia denitrificans DSM 20603	superkingdom:Bacteria;phylum:Actinobacteria;class:Actinobacteria;order:Actinomycetales;family:Jonesiaceae;genus:Jonesia;species:Jonesia denitrificans;
Antibiotic resistance	transporter		0.9207	1.042	0	0.5718	0.4246	0	0.8985	0.5738	1.3437	0.4341	1.44	0.6063	0.4709	0.5964	0.9055	0	0	0	0	0.6274	0.3496		170768798	MATE_antibiotic	Escherichia albertii TW07627	superkingdom:Bacteria;phylum:Proteobacteria;class:Gammaproteobacteria;order:Enterobacteriales;family:Enterobacteriaceae;genus:Escherichia;species:Escherichia albertii;
Antibiotic resistance	transporter		0	0	0.8286	1.3562	0.2638	1.2321	0.3886	0	0.8406	0.4146	0	2.0778	1.2062	0.6833	0.3319	0.1849	0.4181	0.3015	0.6345	2.0896	0.3131		119957137	SMR_antibiotics	Mycobacterium vanbaalenii PYR-1	superkingdom:Bacteria;phylum:Actinobacteria;class:Actinobacteria;order:Actinomycetales;family:Mycobacteriaceae;genus:Mycobacterium;species:Mycobacterium vanbaalenii;
Antibiotic resistance	transporter		1.3676	0.4642	2.0802	0.3807	0.3002	0.695	0	0.5394	0	0	1.2651	1.7564	1.2405	0.4263	0.6844	0.7711	0.8409	0.546	0.4797	0.7055	0.3041		71557571	MATE_antibiotic	Pseudomonas syringae pv. phaseolicola 1448A	superkingdom:Bacteria;phylum:Proteobacteria;class:Gammaproteobacteria;order:Pseudomonadales;family:Pseudomonadaceae;genus:Pseudomonas;species:Pseudomonas savastanoi;
Antibiotic resistance	transporter		0.6259	0.5568	0.499	0.7546	0.5193	0.4991	0.6869	1.0442	0.5065	0.8273	1.0378	0.7875	0.6504	0.6039	0.8102	0.6048	0.6254	0.6162	0.6073	0.5523	0.5065		149142369	SMR_antibiotics	Roseovarius sp. TM1035	superkingdom:Bacteria;phylum:Proteobacteria;class:Alphaproteobacteria;order:Rhodobacterales;family:Rhodobacteraceae;genus:Roseovarius;
Antibiotic resistance	transporter		0.1509	0.1523	0.196	0.2972	0	0.325	0.4344	0	0	0	0.2212	0.5891	0.2607	0	0	0	0	0	0	0	0		237875773	MATE_antibiotic	Burkholderia glumae BGR1	superkingdom:Bacteria;phylum:Proteobacteria;class:Betaproteobacteria;order:Burkholderiales;family:Burkholderiaceae;genus:Burkholderia;species:Burkholderia glumae;
Antibiotic resistance	transporter		2.5356	0.5323	0.6997	1.1859	1.0937	1.2124	2.4761	0.8352	4.0148	1.0038	0	2.2129	1.5964	1.1287	3.2403	1.511	0.7119	0	1.1695	2.4762	1.382		163857292	SMR_antibiotics	Bordetella petrii DSM 12804	superkingdom:Bacteria;phylum:Proteobacteria;class:Betaproteobacteria;order:Burkholderiales;family:Alcaligenaceae;genus:Bordetella;species:Bordetella petrii;
Antibiotic resistance	transporter		0.7497	2.4891	0.3084	0.5036	0.888	0.362	0	1.395	0	0	0	0	0	0	0	0	0	0	0	0	0		261413089	MFS_antibiotic	Aggregatibacter actinomycetemcomitans D11S-1	superkingdom:Bacteria;phylum:Proteobacteria;class:Gammaproteobacteria;order:Pasteurellales;family:Pasteurellaceae;genus:Aggregatibacter;species:Aggregatibacter actinomycetemcomitans;
Antibiotic resistance	transporter		0	0	0.4015	0.5484	0.3168	3.13	0.9269	0	0	0	0	1.5355	0.9067	0	0	0	0.8258	1.6461	0.496	0.4209	0.6358		198262691	SMR_antibiotics	gamma proteobacterium HTCC5015	superkingdom:Bacteria;phylum:Proteobacteria;class:Gammaproteobacteria;
Antibiotic resistance	transporter		0.3305	0.1895	0.8638	0.2642	0.2396	0.3876	0.3022	0.4261	0.2916	0.3598	0.5111	0.5972	0.3881	0	0	0.3603	0.4171	0.443	0.4841	0.4692	0.2762		91199715	MFS_antibiotic	Streptomyces ambofaciens ATCC 23877	superkingdom:Bacteria;phylum:Actinobacteria;class:Actinobacteria;order:Actinomycetales;family:Streptomycetaceae;genus:Streptomyces;species:Streptomyces ambofaciens;
Antibiotic resistance	transporter		0.4599	0.3078	0	0.2688	0.2501	0.5303	0.2488	0	0.5008	0.3785	0	0.3132	0.2827	0.8101	0.3892	0	0	0	0	0	0		55229879	SMR_antibiotics	Haloarcula marismortui ATCC 43049	superkingdom:Archaea;phylum:Euryarchaeota;class:Halobacteria;order:Halobacteriales;family:Halobacteriaceae;genus:Haloarcula;species:Haloarcula marismortui;
Antibiotic resistance	transporter		2.7714	1.3769	1.2759	1.9127	1.7315	3.1959	4.8712	3.3019	5.2866	3.2888	0	2.31	2.5198	3.397	2.8405	2.1336	2.074	2.1303	1.8958	2.4444	0.7559		186472216	MFS_antibiotic	Burkholderia phymatum STM815	superkingdom:Bacteria;phylum:Proteobacteria;class:Betaproteobacteria;order:Burkholderiales;family:Burkholderiaceae;genus:Burkholderia;species:Burkholderia phymatum;
Antibiotic resistance	transporter		0.7759	0.5313	0.8754	0.8517	0.6187	0.8775	0.94635	1.28745	0.7639	1.3588	0	0.8252	1.1026	0.871	0.8895	0.78635	0.99685	1.0614	0.99985	0.77965	0.6732		259168809	SMR_antibiotics	Lactobacillus antri DSM 16041	superkingdom:Bacteria;phylum:Firmicutes;class:Bacilli;order:Lactobacillales;family:Lactobacillaceae;genus:Lactobacillus;species:Lactobacillus antri;
Antibiotic resistance	transporter		0	0	0.3066	0.4988	0.456	0	0	0	0	0	1.5388	0.6782	0.4249	0	0	0	0	0	0	0	0		188029370	MFS_antibiotic	Erwinia tasmaniensis Et1/99	superkingdom:Bacteria;phylum:Proteobacteria;class:Gammaproteobacteria;order:Enterobacteriales;family:Enterobacteriaceae;genus:Erwinia;species:Erwinia tasmaniensis;
Antibiotic resistance	transporter		1.1331	0.5926	1.5384	0.7772	0.4637	0.5797	0.4575	0.7402	0	0	1.6253	1.643	1.0857	0.4715	0.9165	0.6397	0.9909	0.7427	0.563	0.6012	0.4452		262309234	SMR_antibiotics	Acinetobacter lwoffii SH145	superkingdom:Bacteria;phylum:Proteobacteria;class:Gammaproteobacteria;order:Pseudomonadales;family:Moraxellaceae;genus:Acinetobacter;species:Acinetobacter lwoffii;
Antibiotic resistance	transporter		0.1954	0.1638	0.1358	0.3879	0.108	0	0	0	0	0	0.1779	0.1034	0	0	0	0	0	0	0	0	0		91692019	MFS_antibiotic	Burkholderia xenovorans LB400	superkingdom:Bacteria;phylum:Proteobacteria;class:Betaproteobacteria;order:Burkholderiales;family:Burkholderiaceae;genus:Burkholderia;species:Burkholderia xenovorans;
Antibiotic resistance	transporter		0	0	0.3304	0.6059	0.7338	1.7891	0.5504	0	0	0	0	1.0376	0.7505	1.0475	0.3732	1.5435	0.4213	1.9555	0.3303	0.3728	0.7011		145299157	MATE_antibiotic	Aeromonas salmonicida subsp. salmonicida A449	superkingdom:Bacteria;phylum:Proteobacteria;class:Gammaproteobacteria;order:Aeromonadales;family:Aeromonadaceae;genus:Aeromonas;species:Aeromonas salmonicida;
Antibiotic resistance	transporter		0.6555	0.4743	0.7459	0.737	0.5743	0.6201	0.8835	1.1223	0.5176	0.8891	1.2345	1.0897	0.6558	0.6676	0.8979	0.8186	0.8062	0.7286	0.7242	0.8478	0.6827		229916855	SMR_antibiotics	Exiguobacterium sp. AT1b	superkingdom:Bacteria;phylum:Firmicutes;class:Bacilli;order:Bacillales;genus:Exiguobacterium;
Antibiotic resistance	transporter		1.9901	1.0771	2.611	3.6581	2.6077	3.8368	3.5001	1.214	0.5736	2.6817	1.0733	2.1225	2.3809	4.2288	1.9473	1.7531	2.135	2.0834	3.208	1.4496	2.495		148256869	MFS_antibiotic	Bradyrhizobium sp. BTAi1	superkingdom:Bacteria;phylum:Proteobacteria;class:Alphaproteobacteria;order:Rhizobiales;family:Bradyrhizobiaceae;genus:Bradyrhizobium;
Antibiotic resistance	transporter		0	0	0	0	0	0	0	0	0	0	0.4963	0.5296	0.5256	0	0	0	0	0	0.3177	0	0.3256		124899741	SMR_antibiotics	Burkholderia dolosa AUO158	superkingdom:Bacteria;phylum:Proteobacteria;class:Betaproteobacteria;order:Burkholderiales;family:Burkholderiaceae;genus:Burkholderia;species:Burkholderia dolosa;
Antibiotic resistance	transporter		0.322	0.2048	0.2752	0.2586	0.2448	3.2674	0.6144	0.4073	0	0	0.3372	0.4369	0.2799	0.4856	0.2117	0	0	0	0.4047	0.1326	0.0927		163260956	MATE_antibiotic	Bordetella petrii	superkingdom:Bacteria;phylum:Proteobacteria;class:Betaproteobacteria;order:Burkholderiales;family:Alcaligenaceae;genus:Bordetella;
Antibiotic resistance	transporter		0.409	0.315	0.4877	0	0.2675	0	0	0	0.3354	0.5159	0	0	0	0	0	0	0	0	0	0	0		197748209	MATE_antibiotic	Mannheimia haemolytica PHL213	superkingdom:Bacteria;phylum:Proteobacteria;class:Gammaproteobacteria;order:Pasteurellales;family:Pasteurellaceae;genus:Mannheimia;species:Mannheimia haemolytica;
Antibiotic resistance	transporter		0	0	0	0.1902	0.1377	0	0	0	0	0	0	0	0	0	0	0	0	0	0	0	0		162147982	MATE_antibiotic	Gluconacetobacter diazotrophicus PAl 5	superkingdom:Bacteria;phylum:Proteobacteria;class:Alphaproteobacteria;order:Rhodospirillales;family:Acetobacteraceae;genus:Gluconacetobacter;species:Gluconacetobacter diazotrophicus;
Antibiotic resistance	transporter		0	0	2.7301	1.6098	0.2848	0.4976	1.1701	0	0	0	0	1.4249	0.6205	0	0	0.4933	0.6637	1.1225	1.1628	0.379	0.8524		222085432	MFS_antibiotic	Agrobacterium radiobacter K84	superkingdom:Bacteria;phylum:Proteobacteria;class:Alphaproteobacteria;order:Rhizobiales;family:Rhizobiaceae;genus:Agrobacterium;species:Agrobacterium tumefaciens;
Antibiotic resistance	transporter		1.2892	0.227	0.4197	0.3991	0.6664	2.3587	0.7138	0.6606	0	0	0	0	0	0	0	0.5731	0.7126	0.7558	1.2897	0	0.3665		77962879	MFS_antibiotic	Yersinia mollaretii ATCC 43969	superkingdom:Bacteria;phylum:Proteobacteria;class:Gammaproteobacteria;order:Enterobacteriales;family:Enterobacteriaceae;genus:Yersinia;species:Yersinia mollaretii;
Antibiotic resistance	transporter		0.7467	0.1968	0.3073	0.3747	0.2727	0.433	0.3344	0	0	0	0.5376	0.9224	0.6943	0.3754	0.3727	0	0.5973	0.6491	0.5404	0.3453	0.3118		227348643	SMR_antibiotics	Corynebacterium pseudogenitalium ATCC 33035	superkingdom:Bacteria;phylum:Actinobacteria;class:Actinobacteria;order:Actinomycetales;family:Corynebacteriaceae;genus:Corynebacterium;species:Corynebacterium pseudogenitalium;
Antibiotic resistance	transporter		1.7961	0.4387	2.6127	2.2595	0.6586	0	0	0	3.5516	2.0784	0	0	0	4.1357	2.3566	0	0	0	2.4029	1.3833	2.9392		238753639	MATE_antibiotic	Yersinia ruckeri ATCC 29473	superkingdom:Bacteria;phylum:Proteobacteria;class:Gammaproteobacteria;order:Enterobacteriales;family:Enterobacteriaceae;genus:Yersinia;species:Yersinia ruckeri;
Antibiotic resistance	transporter		0.3637	0.1722	0	0	0	0.2755	0.3474	0	0.2513	0.2739	0	0	0	0	0	0	0	0	0	0	0		149811065	SMR_antibiotics	Roseobacter sp. AzwK-3b	superkingdom:Bacteria;phylum:Proteobacteria;class:Alphaproteobacteria;order:Rhodobacterales;family:Rhodobacteraceae;genus:Roseobacter;
Antibiotic resistance	transporter		2.1235	0.7458	1.9106	1.6009	1.5671	3.3054	3.9481	1.3974	1.8783	2.0998	0.9446	1.8659	2.2905	2.3031	2.2834	0.5238	1.2243	1.8907	2.7382	1.6457	2.5282		66572341	MFS_antibiotic	Xanthomonas campestris pv. campestris str. 8004	superkingdom:Bacteria;phylum:Proteobacteria;class:Gammaproteobacteria;order:Xanthomonadales;family:Xanthomonadaceae;genus:Xanthomonas;species:Xanthomonas campestris;
Antibiotic resistance	transporter		1.0361	0.5348	1.026	1.2338	0.6563	1.2268	1.2919	1.1995	0.4858	1.2423	1.5821	1.5747	1.4837	0.9498	1.1126	1.38	1.6194	1.6808	1.065	1.0413	0.9969		239989791	ABC_antibiotic_transporter	Streptomyces roseosporus NRRL 11379	superkingdom:Bacteria;phylum:Actinobacteria;class:Actinobacteria;order:Actinomycetales;family:Streptomycetaceae;genus:Streptomyces;species:Streptomyces filamentosus;
Antibiotic resistance	transporter		2.7838	1.4916	0.7016	1.2405	1.4722	2.3755	2.6824	1.8287	3.115	1.2467	2.6414	2.1654	2.3009	1.7901	2.0851	1.0485	1.0634	1.239	1.4141	1.1128	0.763		198283933	ABC_antibiotic_transporter	Acidithiobacillus ferrooxidans ATCC 53993	superkingdom:Bacteria;phylum:Proteobacteria;class:Gammaproteobacteria;order:Acidithiobacillales;family:Acidithiobacillaceae;genus:Acidithiobacillus;species:Acidithiobacillus ferrooxidans;
Antibiotic resistance	transporter		2.3733	1.4058	0.7308	1.4526	1.344	1.1965	3.2328	1.729	4.0101	2.2604	0	1.8167	2.2572	0	0	1.7424	0.8694	0.9096	1.0681	2.1806	2.0786		209522555	MFS_antibiotic	Burkholderia sp. H160	superkingdom:Bacteria;phylum:Proteobacteria;class:Betaproteobacteria;order:Burkholderiales;family:Burkholderiaceae;genus:Burkholderia;
Antibiotic resistance	transporter		0.2274	0.1364	0.4528	0.7272	0.1749	0.2801	0.1955	0.3835	0	0	0.1876	0.9878	0.1587	0.2711	0.2198	0.7431	0.708	0.6175	0	0.2283	0.3726		67086625	SMR_antibiotics	Azotobacter vinelandii AvOP	superkingdom:Bacteria;phylum:Proteobacteria;class:Gammaproteobacteria;order:Pseudomonadales;family:Pseudomonadaceae;genus:Azotobacter;species:Azotobacter vinelandii;
Antibiotic resistance	transporter		0.2793	0.1461	0	0	0	0	0	0	0	0	0	0	0	0	0	0	0	0	0	0	0		190013159	SMR_antibiotics	Stenotrophomonas maltophilia K279a	superkingdom:Bacteria;phylum:Proteobacteria;class:Gammaproteobacteria;order:Xanthomonadales;family:Xanthomonadaceae;genus:Stenotrophomonas;species:Stenotrophomonas maltophilia;
Antibiotic resistance	transporter		1.4771	0.491	0.5946	0.6959	0.47345	0.89325	0.52925	0	0.88985	0.7613	0.71405	1.0214	0.4047	0.65435	1.0784	0.7232	0.8363	0.5453	0.6577	0	0.9269		77382107	MFS_antibiotic	Pseudomonas fluorescens Pf0-1	superkingdom:Bacteria;phylum:Proteobacteria;class:Gammaproteobacteria;order:Pseudomonadales;family:Pseudomonadaceae;genus:Pseudomonas;species:Pseudomonas fluorescens;
Antibiotic resistance	transporter		0	0	0.2305	0.2341	0.2645	0.2237	0.4467	0	0	0	0.3142	0.3685	0	0.4082	0.3305	0	0	0	0	0	0		77977714	SMR_antibiotics	Yersinia intermedia ATCC 29909	superkingdom:Bacteria;phylum:Proteobacteria;class:Gammaproteobacteria;order:Enterobacteriales;family:Enterobacteriaceae;genus:Yersinia;species:Yersinia intermedia;
Antibiotic resistance	transporter		1.8951	0.912	0.3436	0.4313	0.6071	0.3548	1.3759	0.7187	1.255	0.5796	0	1.4914	1.5985	0	0	1.614	1.5045	0.8166	0.8093	2.2089	2.4918		254395959	MFS_antibiotic	Streptomyces pristinaespiralis ATCC 25486	superkingdom:Bacteria;phylum:Actinobacteria;class:Actinobacteria;order:Actinomycetales;family:Streptomycetaceae;genus:Streptomyces;species:Streptomyces pristinaespiralis;
Antibiotic resistance	transporter		2.5424	1.4207	2.1526	1.5875	1.7285	0.9377	2.1507	2.6445	3.3798	2.4722	2.0059	0	2.3989	1.9154	2.0718	0	1.7034	2.1935	1.7764	2.3971	0.7845		152982889	SMR_antibiotics	Janthinobacterium sp. Marseille	superkingdom:Bacteria;phylum:Proteobacteria;class:Betaproteobacteria;order:Burkholderiales;family:Oxalobacteraceae;genus:Janthinobacterium;
Antibiotic resistance	transporter		1.216	0.6233	0.3963	0.6879	0.8648	0.7563	0.8235	0.3774	1.1624	0.4993	0.4676	1.2897	0.7535	1.1871	0.5628	0.4692	0.3486	0	0	0	0		152989417	SMR_antibiotics	Pseudomonas aeruginosa PA7	superkingdom:Bacteria;phylum:Proteobacteria;class:Gammaproteobacteria;order:Pseudomonadales;family:Pseudomonadaceae;genus:Pseudomonas;species:Pseudomonas aeruginosa;
Antibiotic resistance	transporter		0.5606	0.3477	0	0	0	0	0	0	0	0	0.5506	0.3753	0	0.4131	0.449	0	0	0	0.2848	0.3697	0		186472582	MFS_antibiotic	Burkholderia phymatum STM815	superkingdom:Bacteria;phylum:Proteobacteria;class:Betaproteobacteria;order:Burkholderiales;family:Burkholderiaceae;genus:Burkholderia;species:Burkholderia phymatum;
Antibiotic resistance	transporter		1.1022	0.9243	0.3812	0.4465	0.532	0	0	0	0	0	0	0.8098	0.4671	0.6356	0.6434	0	0	0	0	0	0		163856301	SMR_antibiotics	Bordetella petrii DSM 12804	superkingdom:Bacteria;phylum:Proteobacteria;class:Betaproteobacteria;order:Burkholderiales;family:Alcaligenaceae;genus:Bordetella;species:Bordetella petrii;
Antibiotic resistance	transporter		1.7056	0.4727	0.6106	0.9442	0.4819	0.6407	0.5403	0.9378	0	0	0.9624	1.8042	0.7394	0.808	0.8594	0.6914	0.2258	0.4558	0.867	0.6765	0.4968		148259995	SMR_antibiotics	Acidiphilium cryptum JF-5	superkingdom:Bacteria;phylum:Proteobacteria;class:Alphaproteobacteria;order:Rhodospirillales;family:Acetobacteraceae;genus:Acidiphilium;species:Acidiphilium cryptum;
Antibiotic resistance	transporter		0.327	0.2268	0	0.252	0.16	0	0	0	0	0	0	0.245	0.1191	0.2178	0.1458	0	0	0	0	0	0		116651756	SMR_antibiotics	Burkholderia cenocepacia HI2424	superkingdom:Bacteria;phylum:Proteobacteria;class:Betaproteobacteria;order:Burkholderiales;family:Burkholderiaceae;genus:Burkholderia;species:Burkholderia cenocepacia;
Antibiotic resistance	transporter		0.9909	0.4985	0.3396	0.645	0.3338	0.3018	0.442	0.376	0.7558	0.6683	0.2451	0.6818	0.3725	0.3045	0.6889	0	0	0	0	0	0		145572336	SMR_antibiotics	Pseudomonas stutzeri A1501	superkingdom:Bacteria;phylum:Proteobacteria;class:Gammaproteobacteria;order:Pseudomonadales;family:Pseudomonadaceae;genus:Pseudomonas;species:Pseudomonas stutzeri;
Antibiotic resistance	transporter		0	0	0	0	0	0	0	0	0.7768	1.2596	0	0	0	0	0	0	0	0	0	0	0		186473982	MFS_antibiotic	Burkholderia phymatum STM815	superkingdom:Bacteria;phylum:Proteobacteria;class:Betaproteobacteria;order:Burkholderiales;family:Burkholderiaceae;genus:Burkholderia;species:Burkholderia phymatum;
Antibiotic resistance	transporter		0.4944	0.2416	0.4755	0.3539	0.3426	0.3416	0.9428	0.5822	0.8973	0.3922	0.9132	0	0.2237	0.7843	0.4863	0	0	0	0	0	0		254388207	ABC_antibiotic_transporter	Streptomyces clavuligerus ATCC 27064	superkingdom:Bacteria;phylum:Actinobacteria;class:Actinobacteria;order:Actinomycetales;family:Streptomycetaceae;genus:Streptomyces;species:Streptomyces clavuligerus;
Antibiotic resistance	transporter		0	0	0	0.2123	0.1602	0.4221	0.2471	0	0	0	0.1763	0.3501	0.3819	0	0	0	0	0	0	0	0		193086625	SMR_antibiotics	Chlorobaculum parvum NCIB 8327	superkingdom:Bacteria;phylum:Chlorobi;class:Chlorobia;order:Chlorobiales;family:Chlorobiaceae;genus:Chlorobaculum;species:Chlorobaculum parvum;
Antibiotic resistance	transporter		1.5669	0.4338	0.6073	0	0.5914	1.1289	0.5035	0	0.7571	0.5864	0	0.9647	0.682	1.6682	0.3491	0.2314	0.5006	0	0.2463	0	0.152		27381369	MFS_antibiotic	Bradyrhizobium japonicum USDA 110	superkingdom:Bacteria;phylum:Proteobacteria;class:Alphaproteobacteria;order:Rhizobiales;family:Bradyrhizobiaceae;genus:Bradyrhizobium;species:Bradyrhizobium japonicum;
Antibiotic resistance	transporter		0	0	0	0	0	0.156	0.1678	0.3124	0.2539	0.325	0.2243	0	0.1999	0	0	0	0.2613	0.2482	0.2261	0.2812	0.1638		50121906	SMR_antibiotics	Erwinia carotovora subsp. atroseptica SCRI1043	superkingdom:Bacteria;phylum:Proteobacteria;class:Gammaproteobacteria;order:Enterobacteriales;family:Enterobacteriaceae;genus:Pectobacterium;species:Pectobacterium atrosepticum;
Antibiotic resistance	transporter		1.3466	0.3484	0.2933	0.6949	0.5385	0.6328	0.9822	0.4248	0	0	0	0.7473	0.4784	1.6657	0.7394	0.345	0.3715	0	0.3551	1.0804	0		227376005	SMR_antibiotics	Kribbella flavida DSM 17836	superkingdom:Bacteria;phylum:Actinobacteria;class:Actinobacteria;order:Actinomycetales;family:Nocardioidaceae;genus:Kribbella;species:Kribbella flavida;
Antibiotic resistance	transporter		1.8716	3.2402	1.9585	3.4075	1.1355	4.286	2.8618	1.1505	2.1855	2.2559	2.6346	1.6311	2.5553	1.2307	3.3091	0.9121	0.8816	1.2995	0.9156	1.3799	2.3313		34102076	MFS_antibiotic	Chromobacterium violaceum ATCC 12472	superkingdom:Bacteria;phylum:Proteobacteria;class:Betaproteobacteria;order:Neisseriales;family:Neisseriaceae;genus:Chromobacterium;species:Chromobacterium violaceum;
Antibiotic resistance	transporter		0	0	1.948	2.8815	3.6759	2.9731	3.5902	3.1502	3.4967	1.3755	2.2449	2.1992	1.8804	4.3228	2.0172	1.962	1.2657	0.9615	3.5336	1.7768	0.2893		73539944	MFS_antibiotic	Ralstonia eutropha JMP134	superkingdom:Bacteria;phylum:Proteobacteria;class:Betaproteobacteria;order:Burkholderiales;family:Burkholderiaceae;genus:Cupriavidus;species:Cupriavidus pinatubonensis;
Antibiotic resistance	transporter		0.9486	0.43	0.8841	0.5175	0	0	0	0	0	0	0.9556	1.1039	0.7793	0	0	0	0	0	0	0.544	0.5402		84508757	SMR_antibiotics	Loktanella vestfoldensis SKA53	superkingdom:Bacteria;phylum:Proteobacteria;class:Alphaproteobacteria;order:Rhodobacterales;family:Rhodobacteraceae;genus:Loktanella;species:Loktanella vestfoldensis;
Antibiotic resistance	transporter		0.7412	0.4115	0.2641	0.4869	0.2917	0.2816	0.4927	0	0.4543	0.6035	0.2572	0	0.3867	4.0281	0.5854	0	0	0	0.7079	0	0.2099		126166298	MFS_antibiotic	Pseudomonas aeruginosa C3719	superkingdom:Bacteria;phylum:Proteobacteria;class:Gammaproteobacteria;order:Pseudomonadales;family:Pseudomonadaceae;genus:Pseudomonas;species:Pseudomonas aeruginosa;
Antibiotic resistance	transporter		0.3061	0.165	0.1657	0.236	0.1633	0.1717	0.242	0	0	0	0.225	0	0.1842	0.5125	0.2282	0	0	0	0.4588	0.2031	0.1508		39934570	Mex	Rhodopseudomonas palustris CGA009	superkingdom:Bacteria;phylum:Proteobacteria;class:Alphaproteobacteria;order:Rhizobiales;family:Bradyrhizobiaceae;genus:Rhodopseudomonas;species:Rhodopseudomonas palustris;
Antibiotic resistance	transporter		1.874	0.9639	1.8445	2.7222	1.372	0.3966	1.6281	1.7387	0.7722	1.4859	2.7156	0	2.4378	1.5504	1.9041	2.0421	2.2565	1.8649	1.4879	2.1723	1.4007		134098051	SMR_antibiotics	Saccharopolyspora erythraea NRRL 2338	superkingdom:Bacteria;phylum:Actinobacteria;class:Actinobacteria;order:Actinomycetales;family:Pseudonocardiaceae;genus:Saccharopolyspora;species:Saccharopolyspora erythraea;
Antibiotic resistance	transporter		0.5388	0.3316	0.4424	0.7242	0.5542	0.6471	2.1112	0.9049	0.5177	0.7132	0.6034	1.4782	0.5999	1.0132	0.8911	0.8047	0.9985	1.2152	0.8915	0.6217	0.7157		39935267	MFS_antibiotic	Rhodopseudomonas palustris CGA009	superkingdom:Bacteria;phylum:Proteobacteria;class:Alphaproteobacteria;order:Rhizobiales;family:Bradyrhizobiaceae;genus:Rhodopseudomonas;species:Rhodopseudomonas palustris;
Antibiotic resistance	transporter		1.282	0.408	0.82325	0.5357	0.5326	0.7228	1.057	0.69875	0	0	0.52535	0.8182	0.4079	0.4187	0.7735	0.6255	0.3566	0.3988	0.38775	0.94675	0.366		186473793	MFS_antibiotic	Burkholderia phymatum STM815	superkingdom:Bacteria;phylum:Proteobacteria;class:Betaproteobacteria;order:Burkholderiales;family:Burkholderiaceae;genus:Burkholderia;species:Burkholderia phymatum;
Antibiotic resistance	transporter		1.5162	1.0646	1.3296	0.8156	0.6245	0.3888	0.5943	1.0775	1.0127	0.8063	0	0	0	0	0	0.6983	0	0.3932	0.8555	0.9486	0.3984		39936759	MFS_antibiotic	Rhodopseudomonas palustris CGA009	superkingdom:Bacteria;phylum:Proteobacteria;class:Alphaproteobacteria;order:Rhizobiales;family:Bradyrhizobiaceae;genus:Rhodopseudomonas;species:Rhodopseudomonas palustris;
Antibiotic resistance	transporter		0.6011	0.3828	0.5384	0.5204	0.4145	0.3636	0.5366	0.7588	0.4702	0.88	0.9574	0	0.5789	0.4802	0.6795	0	0	0	0.6396	0	0.4505		89094495	SMR_antibiotics	Oceanospirillum sp. MED92	superkingdom:Bacteria;phylum:Proteobacteria;class:Gammaproteobacteria;order:Oceanospirillales;family:Oceanospirillaceae;genus:Neptuniibacter;
Antibiotic resistance	transporter		0.4735	0.1321	0.195	0.3236	0.3303	0.3626	0.428	0.289	0.4503	0.3992	0.3532	0.3982	0.4863	0.4973	0.3119	0.2078	0.2647	0	0	0.2584	0.2641		270508645	SMR_antibiotics	Streptosporangium roseum DSM 43021	superkingdom:Bacteria;phylum:Actinobacteria;class:Actinobacteria;order:Actinomycetales;family:Streptosporangiaceae;genus:Streptosporangium;species:Streptosporangium roseum;
Antibiotic resistance	transporter		0.2269	0.1881	0.2534	0.2421	0.1823	0.2071	0.3097	0	0.2839	0.3672	0.3499	0.3845	0.2403	0.2643	0.2785	0.2358	0.3012	0.2847	0	0.2025	0.236		171915931	MFS_antibiotic	Verrucomicrobium spinosum DSM 4136	superkingdom:Bacteria;phylum:Verrucomicrobia;class:Verrucomicrobiae;order:Verrucomicrobiales;family:Verrucomicrobiaceae;genus:Verrucomicrobium;species:Verrucomicrobium spinosum;
Antibiotic resistance	transporter		0.5183	0.6303	0.3248	0.5109	0.3284	0.2588	0.6464	0	1.2415	0.5392	0.5056	1.6509	0.5114	0.2859	0.7851	0	0	0	0.291	0.3165	0.2992		91201217	SMR_antibiotics	Candidatus Kuenenia stuttgartiensis	superkingdom:Bacteria;phylum:Planctomycetes;class:Planctomycetacia;order:Planctomycetales;genus:Candidatus Kuenenia;
Antibiotic resistance	transporter		0	0	0.2818	0.3565	0	0.2676	0	0.4901	0	0	0.5055	0.5109	0.2925	0	0	0.4364	0.4118	0.4606	0	0.4799	0.3818		77973365	SMR_antibiotics	Yersinia frederiksenii ATCC 33641	superkingdom:Bacteria;phylum:Proteobacteria;class:Gammaproteobacteria;order:Enterobacteriales;family:Enterobacteriaceae;genus:Yersinia;species:Yersinia frederiksenii;
Antibiotic resistance	transporter		0.7908	0.2752	0.2822	0.4982	0	1.9166	1.7214	0	0.5325	0.5901	0.593	0.7332	0.5191	0.7841	0.956	0	0.4236	0.2241	0	0	0		119385402	MFS_antibiotic	Paracoccus denitrificans PD1222	superkingdom:Bacteria;phylum:Proteobacteria;class:Alphaproteobacteria;order:Rhodobacterales;family:Rhodobacteraceae;genus:Paracoccus;species:Paracoccus denitrificans;
Antibiotic resistance	transporter		0.1923	0.0764	0	0	0	0	0	0	0	0	0	0	0	0	0	0	0	0	0	0	0		242773497	MFS_antibiotic	Talaromyces stipitatus ATCC 10500	superkingdom:Eukaryota;kingdom:Fungi;phylum:Ascomycota;class:Eurotiomycetes;order:Eurotiales;family:Trichocomaceae;genus:Talaromyces;species:Talaromyces stipitatus;
Antibiotic resistance	transporter		0.7831	0.1657	0	0.5079	0.2564	0	0	0	0	0	0	0.5493	0.3765	0	0	0	0	0	0	0	0		90415670	MFS_antibiotic	marine gamma proteobacterium HTCC2207	superkingdom:Bacteria;phylum:Proteobacteria;class:Gammaproteobacteria;
Antibiotic resistance	transporter		0	0	0	0.3694	0.3379	3.6649	0.2646	0	0.4099	0.3152	0.4241	1.2593	0.7962	0.8418	1.0894	0	0	0	0	0	0		111153178	MFS_antibiotic	Frankia alni ACN14a	superkingdom:Bacteria;phylum:Actinobacteria;class:Actinobacteria;order:Actinomycetales;family:Frankiaceae;genus:Frankia;species:Frankia alni;
Antibiotic resistance	transporter		0	0	1.1047	0.8217	0	0.6087	0	1.4836	0.4555	1.0763	0	0	0	0	0	0.9639	1.5557	0	0.8225	1.0469	0.6829		91200612	Mex	Candidatus Kuenenia stuttgartiensis	superkingdom:Bacteria;phylum:Planctomycetes;class:Planctomycetacia;order:Planctomycetales;genus:Candidatus Kuenenia;
Antibiotic resistance	transporter		0	0	0	0.2265	0.1146	0	0	0	0	0	0	0	0	0.3855	0.1783	0	0	0	0	0	0		77380374	MFS_antibiotic	Pseudomonas fluorescens Pf0-1	superkingdom:Bacteria;phylum:Proteobacteria;class:Gammaproteobacteria;order:Pseudomonadales;family:Pseudomonadaceae;genus:Pseudomonas;species:Pseudomonas fluorescens;
Antibiotic resistance	transporter		0	0	0.1775	0	0.1841	0	0	0	0	0	0	0	0	0	0	0	0	0	0.2952	0	0.2144		151939311	MFS_antibiotic	Vibrio sp. Ex25	superkingdom:Bacteria;phylum:Proteobacteria;class:Gammaproteobacteria;order:Vibrionales;family:Vibrionaceae;genus:Vibrio;
Antibiotic resistance	transporter		0	0	1.2979	0.8113	1.5785	1.536	0.8177	0	0	0	0.5893	2.0064	1.5566	0.9359	0.9292	0	0.8281	1.559	1.2158	0.9775	1.78		157371790	MFS_antibiotic	Serratia proteamaculans 568	superkingdom:Bacteria;phylum:Proteobacteria;class:Gammaproteobacteria;order:Enterobacteriales;family:Enterobacteriaceae;genus:Serratia;species:Serratia proteamaculans;
Antibiotic resistance	transporter		0.4829	0.3795	0.1869	0	0.2594	0	0	0	0	0	0	0	0	0	0	0	0	0	0	0	0		197697487	SMR_antibiotics	Streptomyces sp. SPB74	superkingdom:Bacteria;phylum:Actinobacteria;class:Actinobacteria;order:Actinomycetales;family:Streptomycetaceae;genus:Streptomyces;
Antibiotic resistance	transporter		0.1456	0.3733	0.1711	0.285	0.0956	0.2775	0.3897	0	0.3327	0.2759	0.2993	0.2233	0.473	0.1442	0.3126	0	0	0	0	0	0		258530271	SMR_antibiotics	Dickeya dadantii Ech586	superkingdom:Bacteria;phylum:Proteobacteria;class:Gammaproteobacteria;order:Enterobacteriales;family:Enterobacteriaceae;genus:Dickeya;species:Dickeya dadantii;
Antibiotic resistance	transporter		0.3897	0.7501	0	0	0	0	0	0	0	0	0	0	0	0	0	0	0	0	0	0	0		114561685	MFS_antibiotic	Shewanella frigidimarina NCIMB 400	superkingdom:Bacteria;phylum:Proteobacteria;class:Gammaproteobacteria;order:Alteromonadales;family:Shewanellaceae;genus:Shewanella;species:Shewanella frigidimarina;
Antibiotic resistance	transporter		1.6633	0.5128	0.3844	0.5693	0.4988	0.4501	0.8576	0.9131	1.2037	0.4159	0.6981	1.5882	0.7661	0	0	0.6173	0.3966	0.3486	0.5982	0.6163	0		222087170	MFS_antibiotic	Agrobacterium radiobacter K84	superkingdom:Bacteria;phylum:Proteobacteria;class:Alphaproteobacteria;order:Rhizobiales;family:Rhizobiaceae;genus:Agrobacterium;species:Agrobacterium tumefaciens;
Antibiotic resistance	transporter		0.2211	0.1725	0	0	0	0	0	0	0	0	0	0	0	0	0	0	0	0	0	0	0		187478681	MFS_antibiotic	Bordetella avium 197N	superkingdom:Bacteria;phylum:Proteobacteria;class:Betaproteobacteria;order:Burkholderiales;family:Alcaligenaceae;genus:Bordetella;species:Bordetella avium;
Antibiotic resistance	transporter		0.2989	0.1717	0	0.3129	0.1564	0.1492	0.1699	0.259	0.3479	0.3453	0.1344	0	0.2807	0	0	0	0	0	0	0	0		242822416	MFS_antibiotic	Talaromyces stipitatus ATCC 10500	superkingdom:Eukaryota;kingdom:Fungi;phylum:Ascomycota;class:Eurotiomycetes;order:Eurotiales;family:Trichocomaceae;genus:Talaromyces;species:Talaromyces stipitatus;
Antibiotic resistance	transporter		0.4998	0.1693	0	0.2525	0.2325	0.1962	0.4553	0	0	0	0.243	0.6939	0.4776	0.357	0.2551	0	0.2756	0.1888	0	0	0		256779587	SMR_antibiotics	Streptomyces hygroscopicus ATCC 53653	superkingdom:Bacteria;phylum:Actinobacteria;class:Actinobacteria;order:Actinomycetales;family:Streptomycetaceae;genus:Streptomyces;species:Streptomyces hygroscopicus;
Antibiotic resistance	transporter		0.6488	0.1988	0	0.1901	0.202	0	0	0	0	0	0	0.2635	0.5394	0	0	0	0	0	0	0	0		167569184	MFS_antibiotic	Burkholderia oklahomensis C6786	superkingdom:Bacteria;phylum:Proteobacteria;class:Betaproteobacteria;order:Burkholderiales;family:Burkholderiaceae;genus:Burkholderia;species:Burkholderia oklahomensis;
Antibiotic resistance	transporter		0	0	0	0	0	4.0434	0.5881	0.8971	0.6271	0.3862	0	1.0537	0.3048	1.304	0.3031	1.0383	0	0.3862	0.9734	0.3982	0.5469		115525052	SMR_antibiotics	Rhodopseudomonas palustris BisA53	superkingdom:Bacteria;phylum:Proteobacteria;class:Alphaproteobacteria;order:Rhizobiales;family:Bradyrhizobiaceae;genus:Rhodopseudomonas;species:Rhodopseudomonas palustris;
Antibiotic resistance	transporter		0	0	0	0.2504	0.1992	0	0	0	0.3164	0.4031	0	0	0	0	0	0	0	0	0	0	0		269096754	SMR_antibiotics	Sanguibacter keddieii DSM 10542	superkingdom:Bacteria;phylum:Actinobacteria;class:Actinobacteria;order:Actinomycetales;family:Sanguibacteraceae;genus:Sanguibacter;species:Sanguibacter keddieii;
Antibiotic resistance	transporter		1.2215	0.5015	0.5074	1.109	1.0299	1.4018	0.8947	0	2.006	0.5252	0.5406	1.7834	1.097	1.523	0.403	0.5674	1.6446	0	0.7938	0.4199	0		238027580	MFS_antibiotic	Burkholderia glumae BGR1	superkingdom:Bacteria;phylum:Proteobacteria;class:Betaproteobacteria;order:Burkholderiales;family:Burkholderiaceae;genus:Burkholderia;species:Burkholderia glumae;
Antibiotic resistance	transporter		0.1472	0.1384	0.1227	0.3272	0.1779	0	0	0	0.2529	0.2662	0	0.3515	0.1231	0	0	0	0	0	0	0	0		49075306	SMR_antibiotics	synthetic construct
Antibiotic resistance	transporter		0.1875	0.1015	0	0	0	0	0	0	0	0	0	0	0	0	0	0	0	0	0	0	0		167646650	MFS_antibiotic	Caulobacter sp. K31	superkingdom:Bacteria;phylum:Proteobacteria;class:Alphaproteobacteria;order:Caulobacterales;family:Caulobacteraceae;genus:Caulobacter;
Antibiotic resistance	transporter		0.2093	0.1287	0.1734	0.3008	0	0.1824	0.2606	0	0	0	0.2263	0.3319	0.1725	0.1926	0.2342	0	0	0	0	0	0		224367147	MATE_antibiotic	Desulfobacterium autotrophicum HRM2	superkingdom:Bacteria;phylum:Proteobacteria;class:Deltaproteobacteria;order:Desulfobacterales;family:Desulfobacteraceae;genus:Desulfobacterium;species:Desulfobacterium autotrophicum;
Antibiotic resistance	transporter		0.8303	0.506	1.2978	0.7724	0.3271	0.4015	0.5334	0.7778	0	0	1.2982	1.3728	1.1256	0.3899	0.7586	0.6751	0.9476	0.8063	0.4672	0.8242	0.4702		145564512	SMR_antibiotics	Shewanella putrefaciens CN-32	superkingdom:Bacteria;phylum:Proteobacteria;class:Gammaproteobacteria;order:Alteromonadales;family:Shewanellaceae;genus:Shewanella;species:Shewanella putrefaciens;
Antibiotic resistance	transporter		0	0	0.2074	0	0.3182	0.2591	0.5913	0	0	0	0.2993	0.1289	0.1661	0.6404	0.2408	0	0	0	0	0	0		83838965	SMR_antibiotics	Roseovarius nubinhibens ISM	superkingdom:Bacteria;phylum:Proteobacteria;class:Alphaproteobacteria;order:Rhodobacterales;family:Rhodobacteraceae;genus:Roseovarius;species:Roseovarius nubinhibens;
Antibiotic resistance	transporter		1.8974	0.3914	1.4277	0.6241	0.7548	0.799	0.8433	0	1.0363	0.4123	0.3333	0.9945	0.6381	1.5715	0.9683	0.6722	0.6047	0.3227	1.3691	0.3866	0		237803614	MFS_antibiotic	Pseudomonas syringae pv. oryzae str. 1_6	superkingdom:Bacteria;phylum:Proteobacteria;class:Gammaproteobacteria;order:Pseudomonadales;family:Pseudomonadaceae;genus:Pseudomonas;species:Pseudomonas coronafaciens;
Antibiotic resistance	transporter		0.6504	0.3825	0	0.2945	0.2094	0.3153	0.7556	0	0	0	0	0	0	0.6442	0.1417	0	0	0	0.2152	0.2885	0.1636		28850589	MATE_antibiotic	Pseudomonas syringae pv. tomato str. DC3000	superkingdom:Bacteria;phylum:Proteobacteria;class:Gammaproteobacteria;order:Pseudomonadales;family:Pseudomonadaceae;genus:Pseudomonas;species:Pseudomonas syringae group genomosp. 3;
Antibiotic resistance	transporter		0.2968	0.2861	0	0.7409	0.3646	0.7588	0.6956	1.9539	0.5347	0.6855	0	0	0	0.3944	0.5144	0	0	0	0	0	0		15596434	MFS_antibiotic	Pseudomonas aeruginosa PAO1	superkingdom:Bacteria;phylum:Proteobacteria;class:Gammaproteobacteria;order:Pseudomonadales;family:Pseudomonadaceae;genus:Pseudomonas;species:Pseudomonas aeruginosa;
Antibiotic resistance	transporter		0.656	0.7792	0.3069	0.307	0.4038	0	0	0	0.4704	0.4983	0.2399	1.6266	0.7538	1.4109	0.2726	0	0.2923	0.2916	0.8395	0	0.1026		39936964	Mex	Rhodopseudomonas palustris CGA009	superkingdom:Bacteria;phylum:Proteobacteria;class:Alphaproteobacteria;order:Rhizobiales;family:Bradyrhizobiaceae;genus:Rhodopseudomonas;species:Rhodopseudomonas palustris;
Antibiotic resistance	transporter		0.4115	0.1836	0.7459	0.4668	0.1978	0.3525	1.0372	0.2995	0	0	0.2646	0	0.7717	1.0721	0.2426	0	0	0	0	0	0		69933443	SMR_antibiotics	Paracoccus denitrificans PD1222	superkingdom:Bacteria;phylum:Proteobacteria;class:Alphaproteobacteria;order:Rhodobacterales;family:Rhodobacteraceae;genus:Paracoccus;species:Paracoccus denitrificans;
Antibiotic resistance	transporter		0	0	0.538	0.1976	0	0.2419	0.2896	0.8754	0	0	0	0.5612	0.2862	0	0	0.2895	0.3241	0.8938	1.199	0.5037	0.2032		238756157	SMR_antibiotics	Yersinia ruckeri ATCC 29473	superkingdom:Bacteria;phylum:Proteobacteria;class:Gammaproteobacteria;order:Enterobacteriales;family:Enterobacteriaceae;genus:Yersinia;species:Yersinia ruckeri;
Antibiotic resistance	transporter		1.7286	1.1106	2.3834	1.1533	0.7335	1.0588	0.8002	1.1182	0.2976	0.9985	2.014	0	1.8688	0.7569	1.2983	1.4243	1.8265	0	0.9502	1.6593	0.8695		119376262	Mex	Paracoccus denitrificans PD1222	superkingdom:Bacteria;phylum:Proteobacteria;class:Alphaproteobacteria;order:Rhodobacterales;family:Rhodobacteraceae;genus:Paracoccus;species:Paracoccus denitrificans;
Antibiotic resistance	transporter		0.2108	0.1075	0	0	0	0.1675	0.1594	0	0	0	0	0	0	0	0	0	0	0	0	0	0		190700340	MFS_antibiotic	Rhizobium etli CIAT 652	superkingdom:Bacteria;phylum:Proteobacteria;class:Alphaproteobacteria;order:Rhizobiales;family:Rhizobiaceae;genus:Rhizobium;species:Rhizobium etli;
Antibiotic resistance	transporter		1.0034	0.4815	0.4054	0	0.5351	0.8887	0.5255	0.6689	0.8058	0.4348	0.3515	0.5037	0.3708	0.5085	0.5512	0.2793	0.1425	0.3789	0.1672	0.3225	0.4129		71038277	SMR_antibiotics	Psychrobacter arcticus 273-4	superkingdom:Bacteria;phylum:Proteobacteria;class:Gammaproteobacteria;order:Pseudomonadales;family:Moraxellaceae;genus:Psychrobacter;species:Psychrobacter arcticus;
Antibiotic resistance	transporter		1.7875	1.0178	0.6697	1.5968	0.6441	0.9294	1.5788	0.5035	0.8516	1.0607	0.7951	1.316	0.7366	0.6933	1.3718	0.3086	0.8065	0.5136	3.0548	0.4839	0.4719		119377359	SMR_antibiotics	Paracoccus denitrificans PD1222	superkingdom:Bacteria;phylum:Proteobacteria;class:Alphaproteobacteria;order:Rhodobacterales;family:Rhodobacteraceae;genus:Paracoccus;species:Paracoccus denitrificans;
Antibiotic resistance	transporter		0.9241	0.4016	0.4625	0.3629	0.9241	0.4374	1.1962	0.7058	1.2436	0.4246	0.5069	1.2231	0.4571	0.4465	0.9395	0.7692	0	0.1704	0.2336	0.953	0.108		260616386	MFS_antibiotic	Vibrio furnissii CIP 102972	superkingdom:Bacteria;phylum:Proteobacteria;class:Gammaproteobacteria;order:Vibrionales;family:Vibrionaceae;genus:Vibrio;species:Vibrio furnissii;
Antibiotic resistance	transporter		0.3275	0.6013	0.2299	0.69785	0.22425	0.33935	0.5151	0.3455	0.25935	0.3421	0.39195	1.26115	0	0.32105	0.453	0.4171	0.2291	0.4222	0.4659	0.2558	0.33615		256685938	SMR_antibiotics	Jonesia denitrificans DSM 20603	superkingdom:Bacteria;phylum:Actinobacteria;class:Actinobacteria;order:Actinomycetales;family:Jonesiaceae;genus:Jonesia;species:Jonesia denitrificans;
Antibiotic resistance	transporter		0.4402	0.314	0.5543	0.4849	0	0	0.4494	0.8852	0.3986	0.7202	0.7937	0.8457	0.5375	0.4706	0.537	0.6645	0.6574	0.5615	0.5422	0.6147	0.3624		120404320	SMR_antibiotics	Mycobacterium vanbaalenii PYR-1	superkingdom:Bacteria;phylum:Actinobacteria;class:Actinobacteria;order:Actinomycetales;family:Mycobacteriaceae;genus:Mycobacterium;species:Mycobacterium vanbaalenii;
Antibiotic resistance	transporter		1.5917	1.0709	1.6924	1.4075	0.9118	1.4408	0.9443	1.6398	0.5397	1.5006	0	0	0	1.0736	2.138	1.6958	2.3293	1.8611	1.1659	1.6576	1.0277		194333443	SMR_antibiotics	Prosthecochloris aestuarii DSM 271	superkingdom:Bacteria;phylum:Chlorobi;class:Chlorobia;order:Chlorobiales;family:Chlorobiaceae;genus:Prosthecochloris;species:Prosthecochloris aestuarii;
Antibiotic resistance	transporter		0	0	0	0.8232	0.624	0.8486	0.595	0	0	0	0	0.7848	0.4611	1.802	0.4002	0	0	0	0.3799	0	0.2316		117620009	MATE_antibiotic	Aeromonas hydrophila subsp. hydrophila ATCC 7966	superkingdom:Bacteria;phylum:Proteobacteria;class:Gammaproteobacteria;order:Aeromonadales;family:Aeromonadaceae;genus:Aeromonas;species:Aeromonas hydrophila;
Antibiotic resistance	transporter		0.4012	0.2823	0.4899	0.4437	0.3295	0.2739	0	0.4916	0.2684	0.4225	0.7487	0	0.4703	0.3984	0.5759	0.353	0.4185	0	0.4545	0.4264	0.296		52306251	SMR_antibiotics	Mannheimia succiniciproducens MBEL55E	superkingdom:Bacteria;phylum:Proteobacteria;class:Gammaproteobacteria;order:Pasteurellales;family:Pasteurellaceae;genus:Basfia;species:Mannheimia succiniciproducens;
Antibiotic resistance	transporter		0	0	0.5459	0.3847	0.42	0.6649	0.2814	0	0	0	0	0	0	0	0	0	0	0	0	0	0		190575237	SMR_antibiotics	Stenotrophomonas maltophilia K279a	superkingdom:Bacteria;phylum:Proteobacteria;class:Gammaproteobacteria;order:Xanthomonadales;family:Xanthomonadaceae;genus:Stenotrophomonas;species:Stenotrophomonas maltophilia;
Antibiotic resistance	transporter		0	0	0.9454	0.2576	0.2349	0.2464	0.2244	0	0.4488	0.3246	0	0	0	0	0	0.1983	0.4295	0	0	0	0		168702181	Mex	Gemmata obscuriglobus UQM 2246	superkingdom:Bacteria;phylum:Planctomycetes;class:Planctomycetacia;order:Planctomycetales;family:Planctomycetaceae;genus:Gemmata;species:Gemmata obscuriglobus;
Antibiotic resistance	transporter		0.9438	0.2585	0.2423	0.3661	0.472	0.3674	0.4104	0.4233	0.6905	0.3889	0.6435	0.6333	0.3345	0.6794	0.5436	0.3499	0.5697	0.2036	0.3166	0.339	0.2159		78185150	SMR_antibiotics	Synechococcus sp. CC9902	superkingdom:Bacteria;phylum:Cyanobacteria;order:Chroococcales;genus:Synechococcus;
Antibiotic resistance	transporter		2.092	1.1275	0.7461	1.1706	1.2387	0.9846	1.498	1.7431	4.7305	1.2651	2.6498	0	1.6063	0.682	3.4206	1.3271	0.3413	0.3812	1.1964	2.3413	1.0747		58040531	MFS_antibiotic	Gluconobacter oxydans 621H	superkingdom:Bacteria;phylum:Proteobacteria;class:Alphaproteobacteria;order:Rhodospirillales;family:Acetobacteraceae;genus:Gluconobacter;species:Gluconobacter oxydans;
Antibiotic resistance	transporter		0.4617	0.3262	0	0.6832	0.545	0	0	0	0	0	0	0	0	0	0	0	0	0	0	0	0		72161391	SMR_antibiotics	Thermobifida fusca YX	superkingdom:Bacteria;phylum:Actinobacteria;class:Actinobacteria;order:Actinomycetales;family:Nocardiopsaceae;genus:Thermobifida;species:Thermobifida fusca;
Antibiotic resistance	transporter		1.5649	0.6556	2.33	0.8819	0.572	0.8831	0.42	0.7999	0.3544	0.6448	1.516	1.7915	1.0899	0.6231	0.7975	0.8477	1.7576	0.9651	0.5854	1.1107	0.3922		55377154	SMR_antibiotics	Haloarcula marismortui ATCC 43049	superkingdom:Archaea;phylum:Euryarchaeota;class:Halobacteria;order:Halobacteriales;family:Halobacteriaceae;genus:Haloarcula;species:Haloarcula marismortui;
Antibiotic resistance	transporter		0	0	0.1833	0.2402	0.477	0.5923	0.3878	0	0	0	0	0.4633	1.6141	0	0	0	0	0	0	0	0		227479908	SMR_antibiotics	Acidobacteria bacterium Ellin345	superkingdom:Bacteria;phylum:Acidobacteria;genus:Candidatus Koribacter;species:Candidatus Koribacter versatilis;
Antibiotic resistance	transporter		1.3833	0.525	1.9084	0.5359	0.26335	0.625	0.6229	0.576	0	0	1.4113	1.2097	1.129	0.3524	0.5284	0.7303	1.0213	0.67875	0.479	0.8417	0.4508		120609414	SMR_antibiotics	Acidovorax avenae subsp. citrulli AAC00-1	superkingdom:Bacteria;phylum:Proteobacteria;class:Betaproteobacteria;order:Burkholderiales;family:Comamonadaceae;genus:Acidovorax;species:Acidovorax citrulli;
Antibiotic resistance	transporter		0.2417	0.1153	0	0	0	0	0	0	0	0	0	0.2895	0.2032	0	0	0	0	0	0	0	0		70734038	SMR_antibiotics	Pseudomonas fluorescens Pf-5	superkingdom:Bacteria;phylum:Proteobacteria;class:Gammaproteobacteria;order:Pseudomonadales;family:Pseudomonadaceae;genus:Pseudomonas;species:Pseudomonas fluorescens;
Antibiotic resistance	transporter		0.3444	0.2355	0	0	0	0	0	0	0	0	0	0	0	0	0	0	0	0	0	0	0		242805901	MFS_antibiotic	Talaromyces stipitatus ATCC 10500	superkingdom:Eukaryota;kingdom:Fungi;phylum:Ascomycota;class:Eurotiomycetes;order:Eurotiales;family:Trichocomaceae;genus:Talaromyces;species:Talaromyces stipitatus;
Antibiotic resistance	transporter		0.2025	0.4034	0.3417	0	0.6077	0.3986	0.9304	0.8001	1.4688	0.5284	0	0.4492	0.8001	0	0	0.5165	0.3082	0.3164	0.4191	0	0.1399		170696139	MFS_antibiotic	Burkholderia graminis C4D1M	superkingdom:Bacteria;phylum:Proteobacteria;class:Betaproteobacteria;order:Burkholderiales;family:Burkholderiaceae;genus:Burkholderia;species:Burkholderia graminis;
Antibiotic resistance	transporter		0.6976	1.1898	0.3432	0.2699	0.5411	1.2891	0.5348	0.7437	0	0	0	0	0	0.2431	0.1518	0	0	0	0	0	0		227113622	MFS_antibiotic	Pectobacterium carotovorum subsp. brasiliensis PBR1692	superkingdom:Bacteria;phylum:Proteobacteria;class:Gammaproteobacteria;order:Enterobacteriales;family:Enterobacteriaceae;genus:Pectobacterium;species:Pectobacterium carotovorum;
Antibiotic resistance	transporter		1.3446	0.7497	2.1926	0.8976	0.6679	0.6983	0.9119	1.0686	0.3397	0.9157	2.053	1.9834	1.719	0.5919	1.3008	1.305	1.4675	1.4156	1.3174	1.3796	1.1709		227341054	SMR_antibiotics	Rhizobium sp. NGR234	superkingdom:Bacteria;phylum:Proteobacteria;class:Alphaproteobacteria;order:Rhizobiales;family:Rhizobiaceae;genus:Rhizobium;
Antibiotic resistance	transporter		1.5013	0.6579	2.0754	0.7536	0.4893	0.6749	0.4494	1.0328	0.2174	0.7045	1.9754	1.8827	1.6048	0.5233	0.853	1.321	1.5037	1.1386	0.822	1.3142	0.7523		219537395	SMR_antibiotics	Desulfitobacterium hafniense DCB-2	superkingdom:Bacteria;phylum:Firmicutes;class:Clostridia;order:Clostridiales;family:Peptococcaceae;genus:Desulfitobacterium;species:Desulfitobacterium hafniense;
Antibiotic resistance	transporter		0.8598	0.1425	0	0	0	1.9987	0.7366	0	0.2937	0.4149	0	0	0	0.3925	0.5111	0.7112	0	1.1509	0	0	0		227821785	SMR_antibiotics	Rhizobium sp. NGR234	superkingdom:Bacteria;phylum:Proteobacteria;class:Alphaproteobacteria;order:Rhizobiales;family:Rhizobiaceae;genus:Rhizobium;
Antibiotic resistance	transporter		0	0	0	0	0	0.405	1.5318	0	0	0	0	0	0	0	0	0	0	0	0	0	0		156530638	SMR_antibiotics	Enterobacter sakazakii ATCC BAA-894	superkingdom:Bacteria;phylum:Proteobacteria;class:Gammaproteobacteria;order:Enterobacteriales;family:Enterobacteriaceae;genus:Cronobacter;species:Cronobacter sakazakii;
Antibiotic resistance	transporter		0	0	0.3126	0.3118	0.1864	0.2011	0.3471	0	0	0	0	0	0	0	0	0	0	0	0	0	0		63255724	MFS_antibiotic	Pseudomonas syringae pv. syringae B728a	superkingdom:Bacteria;phylum:Proteobacteria;class:Gammaproteobacteria;order:Pseudomonadales;family:Pseudomonadaceae;genus:Pseudomonas;species:Pseudomonas syringae;
Antibiotic resistance	transporter		0.2954	0.223	0.2886	0.3105	0.237	0.3705	0.3399	0	0.3263	0.3744	0.47	0	0.2492	0.3536	0.3685	0.2777	0	0.3444	0.2915	0.2196	0.2033		268593507	MFS_antibiotic	Providencia rettgeri DSM 1131	superkingdom:Bacteria;phylum:Proteobacteria;class:Gammaproteobacteria;order:Enterobacteriales;family:Enterobacteriaceae;genus:Providencia;species:Providencia rettgeri;
Antibiotic resistance	transporter		1.0465	0.3065	0.273	0.4766	1.0261	0.3349	0.5653	0	0.3118	0.2511	0.4379	0.7202	0.3752	0.4708	0.3845	0	0	0	0	0.2819	0.2595		256679478	ABC_antibiotic_transporter	Streptomyces sp. SPB78	superkingdom:Bacteria;phylum:Actinobacteria;class:Actinobacteria;order:Actinomycetales;family:Streptomycetaceae;genus:Streptomyces;
Antibiotic resistance	transporter		0	0	1.1585	1.4026	0.237	1.4065	0.338	0	0.5262	0.5943	0	1.2477	1.6084	0	0	0	0	0	0.7351	0.7257	0.439		148500227	SMR_antibiotics	Sphingomonas wittichii RW1	superkingdom:Bacteria;phylum:Proteobacteria;class:Alphaproteobacteria;order:Sphingomonadales;family:Sphingomonadaceae;genus:Sphingomonas;species:Sphingomonas wittichii;
Antibiotic resistance	transporter		0.3794	0.3319	0.4999	0.4992	0.3502	0.3674	0.3735	0.4249	0.3487	0.2547	0.6226	0.6954	0.6385	0.7532	0.475	0.6543	0.4941	1.2693	0.7166	0.3506	0.4187		225027353	ABC_antibiotic_transporter	Eubacterium hallii DSM 3353	superkingdom:Bacteria;phylum:Firmicutes;class:Clostridia;order:Clostridiales;family:Eubacteriaceae;genus:Eubacterium;species:Eubacterium hallii;
Antibiotic resistance	transporter		0.3971	0.2345	0.2852	0.6348	0.21	0.2609	0.2532	0	0.2318	0.322	0	0.3638	0.47	0.6346	0.3185	0	0	0	0	0	0		194335878	SMR_antibiotics	Pelodictyon phaeoclathratiforme BU-1	superkingdom:Bacteria;phylum:Chlorobi;class:Chlorobia;order:Chlorobiales;family:Chlorobiaceae;genus:Pelodictyon;species:Pelodictyon phaeoclathratiforme;
Antibiotic resistance	transporter		0.9893	0.7623	0.8628	0.7756	0.5708	0.5815	0.581	1.2538	0.4037	0.8787	1.7887	1.8223	1.4195	0	0	1.2367	1.3068	1.1583	0.8292	1.1138	0.7234		224519412	SMR_antibiotics	Bacteroides cellulosilyticus DSM 14838	superkingdom:Bacteria;phylum:Bacteroidetes;class:Bacteroidia;order:Bacteroidales;family:Bacteroidaceae;genus:Bacteroides;species:Bacteroides cellulosilyticus;
Antibiotic resistance	transporter		0.6948	0.1822	0	0.3077	0.2228	0	0	0	0	0	0	0	0	0	0	0	0	0	0	0	0		182437183	SMR_antibiotics	Streptomyces griseus subsp. griseus NBRC 13350	superkingdom:Bacteria;phylum:Actinobacteria;class:Actinobacteria;order:Actinomycetales;family:Streptomycetaceae;genus:Streptomyces;species:Streptomyces griseus;
Antibiotic resistance	transporter		1.7577	0.7924	2.3251	0.9021	0.6407	1.0193	0.7143	0.6772	0	0	2.28	1.7156	1.5445	0.8642	1.3619	0.8464	1.0996	0.8291	0	0.8367	0.6174		169759678	MFS_antibiotic	Pseudomonas putida W619	superkingdom:Bacteria;phylum:Proteobacteria;class:Gammaproteobacteria;order:Pseudomonadales;family:Pseudomonadaceae;genus:Pseudomonas;species:Pseudomonas putida;
Antibiotic resistance	transporter		1.2939	0.7859	2.1436	0.868	0.505	0.7556	0.7095	0.7604	0	0	0	0	0	0	0	0.8169	0.9693	0.531	0.5653	0.9175	0.4025		32447270	SMR_antibiotics	Rhodopirellula baltica SH 1	superkingdom:Bacteria;phylum:Planctomycetes;class:Planctomycetacia;order:Planctomycetales;family:Planctomycetaceae;genus:Rhodopirellula;species:Rhodopirellula baltica;
Antibiotic resistance	transporter		0.4286	0.3875	0.5864	0.7815	0.6339	0.5918	1.4475	0	0.2415	0.6602	0.69	1.4202	1.7758	0	0	1.3211	0.5121	0.8096	0.5749	0.4865	0.6076		119773542	MFS_antibiotic	Shewanella amazonensis SB2B	superkingdom:Bacteria;phylum:Proteobacteria;class:Gammaproteobacteria;order:Alteromonadales;family:Shewanellaceae;genus:Shewanella;species:Shewanella amazonensis;
Antibiotic resistance	transporter		0	0	0.3551	0.739	0.574	0.9839	0.4342	0	0	0	0.3694	1.004	2.1521	0.5424	0.4817	0	0.5115	0.3498	0	0	0		120604841	Mex	Acidovorax sp. JS42	superkingdom:Bacteria;phylum:Proteobacteria;class:Betaproteobacteria;order:Burkholderiales;family:Comamonadaceae;genus:Acidovorax;
Antibiotic resistance	transporter		2.2044	0.2922	0.3988	0.5888	0.6244	0.9586	0.7372	0.6712	1.5633	0.3558	0.7584	1.1973	0.7622	1.0223	0.7083	0	0	0	0.5836	0.3624	0.2898		219869374	SMR_antibiotics	Desulfovibrio desulfuricans subsp. desulfuricans str. ATCC 27774	superkingdom:Bacteria;phylum:Proteobacteria;class:Deltaproteobacteria;order:Desulfovibrionales;family:Desulfovibrionaceae;genus:Desulfovibrio;species:Desulfovibrio desulfuricans;
Antibiotic resistance	transporter		1.0119	0.49	0.6538	0.6226	0.4646	0.5325	0.5597	0	0	0	1.5935	0	0.7202	0.601	0.8652	0.7065	0	0.7504	0.6771	0.7108	0.5014		227111777	SMR_antibiotics	Pectobacterium carotovorum subsp. brasiliensis PBR1692	superkingdom:Bacteria;phylum:Proteobacteria;class:Gammaproteobacteria;order:Enterobacteriales;family:Enterobacteriaceae;genus:Pectobacterium;species:Pectobacterium carotovorum;
Antibiotic resistance	transporter		1.7599	1.2212	1.855	1.4977	1.076	1.4168	0.9835	2.1186	0.6241	1.5313	0	0	0	1.1895	2.1252	0	1.6328	1.811	1.2908	1.7886	1.5279		227328857	ABC_antibiotic_transporter	Pectobacterium carotovorum subsp. carotovorum WPP14	superkingdom:Bacteria;phylum:Proteobacteria;class:Gammaproteobacteria;order:Enterobacteriales;family:Enterobacteriaceae;genus:Pectobacterium;species:Pectobacterium carotovorum;
Antibiotic resistance	transporter		0	0	0	0	0	0	0	0	0	0	0	0.5174	0.468	0	0	0	0	0	0	0	0		242238556	SMR_antibiotics	Dickeya dadantii Ech703	superkingdom:Bacteria;phylum:Proteobacteria;class:Gammaproteobacteria;order:Enterobacteriales;family:Enterobacteriaceae;genus:Dickeya;species:Dickeya dadantii;
Antibiotic resistance	transporter		2.017	1.1324	0.8375	0.9825	1.6388	0.9581	1.0707	1.1493	3.1489	0.8249	2.1877	2.1901	1.0354	1.8681	1.287	1.7996	1.7281	0.6983	1.0933	1.8555	0.4647		170695798	MFS_antibiotic	Burkholderia graminis C4D1M	superkingdom:Bacteria;phylum:Proteobacteria;class:Betaproteobacteria;order:Burkholderiales;family:Burkholderiaceae;genus:Burkholderia;species:Burkholderia graminis;
Antibiotic resistance	transporter		0.9116	0.3557	0.2532	0.434	0.4433	0.7682	0.723	0.3696	1.1756	0.3841	0.6648	1.3563	0.5416	0.9729	0.4303	0.2944	0.2402	0	0.4182	0.4083	0.134		254474283	SMR_antibiotics	Pseudovibrio sp. JE062	superkingdom:Bacteria;phylum:Proteobacteria;class:Alphaproteobacteria;order:Rhodobacterales;family:Rhodobacteraceae;genus:Pseudovibrio;
Antibiotic resistance	transporter		0	0	0.1785	0	0.4539	0	0	0	0	0	0	0	0	0	0	0	0	0	0	0	0		49613219	SMR_antibiotics	Erwinia carotovora subsp. atroseptica SCRI1043	superkingdom:Bacteria;phylum:Proteobacteria;class:Gammaproteobacteria;order:Enterobacteriales;family:Enterobacteriaceae;genus:Pectobacterium;species:Pectobacterium atrosepticum;
Antibiotic resistance	transporter		0	0	0	0	0	0	0	0	0	0	0	1.1974	0.4096	0	0	0	0	0	0	0.5922	0.2267		154253091	SMR_antibiotics	Parvibaculum lavamentivorans DS-1	superkingdom:Bacteria;phylum:Proteobacteria;class:Alphaproteobacteria;order:Rhizobiales;family:Phyllobacteriaceae;genus:Parvibaculum;species:Parvibaculum lavamentivorans;
Antibiotic resistance	transporter		1.207	0.3296	0.5041	0.5695	0.6238	2.0375	1.3087	0.5769	0.816	1.0508	0.5067	1.2703	1.0703	1.0939	1.2295	0.703	0.7184	0.6009	0.4641	0.409	0.2433		146409274	SMR_antibiotics	Bradyrhizobium sp. BTAi1	superkingdom:Bacteria;phylum:Proteobacteria;class:Alphaproteobacteria;order:Rhizobiales;family:Bradyrhizobiaceae;genus:Bradyrhizobium;
Antibiotic resistance	transporter		0	0	0	0	0	0	0	0	0.5236	0.759	0	0	0	0	0	0.3028	0.3319	1.4377	2.4481	0.5555	0.3937		148556953	MFS_antibiotic	Sphingomonas wittichii RW1	superkingdom:Bacteria;phylum:Proteobacteria;class:Alphaproteobacteria;order:Sphingomonadales;family:Sphingomonadaceae;genus:Sphingomonas;species:Sphingomonas wittichii;
Antibiotic resistance	transporter		0	0	0.1377	0.203	0.2872	1.6177	0.3136	0	0	0	0.1507	0.3088	0.2414	0.269	0.2016	0	0	0	0	0	0		186473312	MFS_antibiotic	Burkholderia phymatum STM815	superkingdom:Bacteria;phylum:Proteobacteria;class:Betaproteobacteria;order:Burkholderiales;family:Burkholderiaceae;genus:Burkholderia;species:Burkholderia phymatum;
Antibiotic resistance	transporter		0.115	0.0771	0	0.2582	0.2176	0.4684	0.2881	0	0	0	0.1049	0.1529	0	0.3362	0.1821	0	0	0	0	0	0		280963823	SMR_antibiotics	Frankia sp. EuI1c	superkingdom:Bacteria;phylum:Actinobacteria;class:Actinobacteria;order:Actinomycetales;family:Frankiaceae;genus:Frankia;
Antibiotic resistance	transporter		0	0	0	0	0	0	0	0	0	0	0	2.0212	0.6922	0	0	0	0	0	0	0	0		170144036	MFS_antibiotic	Burkholderia graminis C4D1M	superkingdom:Bacteria;phylum:Proteobacteria;class:Betaproteobacteria;order:Burkholderiales;family:Burkholderiaceae;genus:Burkholderia;species:Burkholderia graminis;
Antibiotic resistance	transporter		0.4981	0.5392	0	0.4128	0.3395	0	0	0	0	0	0	0	0	0.2285	0.8394	0	0	0	0.369	0	0.2305		92116236	MFS_antibiotic	Nitrobacter hamburgensis X14	superkingdom:Bacteria;phylum:Proteobacteria;class:Alphaproteobacteria;order:Rhizobiales;family:Bradyrhizobiaceae;genus:Nitrobacter;species:Nitrobacter hamburgensis;
Antibiotic resistance	transporter		1.2468	0.3512	0.2658	0.5832	0.3517	0.3863	0.6421	0	0.5234	0.3519	0	0	0	0	0	0	0	0	0.3768	0.1462	0.2339		238497475	ABC_antibiotic_transporter	Aspergillus flavus NRRL3357	superkingdom:Eukaryota;kingdom:Fungi;phylum:Ascomycota;class:Eurotiomycetes;order:Eurotiales;family:Trichocomaceae;genus:Aspergillus;species:Aspergillus flavus;
Antibiotic resistance	transporter		0	0	0.2281	0.2622	0.1759	0	0	0	0	0	0	0.3987	0.7438	0	0	0	0	0	0	0	0		68345575	MFS_antibiotic	Pseudomonas fluorescens Pf-5	superkingdom:Bacteria;phylum:Proteobacteria;class:Gammaproteobacteria;order:Pseudomonadales;family:Pseudomonadaceae;genus:Pseudomonas;species:Pseudomonas fluorescens;
Antibiotic resistance	transporter		0	0	0	0	0	0	0	0	0	0	0	0	0	0	0	0	0	0	0.4867	0.3586	0		26541551	MFS_antibiotic	Streptomyces atroolivaceus	superkingdom:Bacteria;phylum:Actinobacteria;class:Actinobacteria;order:Actinomycetales;family:Streptomycetaceae;genus:Streptomyces;
Antibiotic resistance	transporter		0	0	0	0.2041	0.1095	0.1384	0.3274	0	0	0	0.2286	0	0.0998	0.3397	0.1306	0	0	0	0	0	0		153010714	MFS_antibiotic	Ochrobactrum anthropi ATCC 49188	superkingdom:Bacteria;phylum:Proteobacteria;class:Alphaproteobacteria;order:Rhizobiales;family:Brucellaceae;genus:Ochrobactrum;species:Ochrobactrum anthropi;
Antibiotic resistance	transporter		1.3779	0.785	1.6428	0.9998	0.6288	0.7629	0.724	1.2922	0	0	1.8925	1.8356	1.776	0.8186	1.2347	1.4492	1.9116	2.0448	0.9235	1.5646	1.8787		21902153	MFS_antibiotic	Streptomyces coelicolor A3(2)	superkingdom:Bacteria;phylum:Actinobacteria;class:Actinobacteria;order:Actinomycetales;family:Streptomycetaceae;genus:Streptomyces;species:Streptomyces coelicolor;
Antibiotic resistance	transporter		0.6387	0.3325	0	0.5427	0.4536	0.4607	0.7763	0.4723	0.8549	0.7468	0.4561	0.5932	0.4975	0.3581	0.8334	0	0	0	0.5418	0.3446	0.1952		251841300	Mex	Bacteroides sp. 1_1_6	superkingdom:Bacteria;phylum:Bacteroidetes;class:Bacteroidia;order:Bacteroidales;family:Bacteroidaceae;genus:Bacteroides;
Antibiotic resistance	transporter		0	0	0	0.2992	0.4111	0	1.1343	0.8109	0	0	0	0.5601	0.4689	0	0	0	0	0	0	0	0		151561730	SMR_antibiotics	Ochrobactrum anthropi ATCC 49188	superkingdom:Bacteria;phylum:Proteobacteria;class:Alphaproteobacteria;order:Rhizobiales;family:Brucellaceae;genus:Ochrobactrum;species:Ochrobactrum anthropi;
Antibiotic resistance	transporter		0.5016	0.1777	0	0.3985	0.2259	0.3982	0.291	0	0.2992	0.3997	0	0.5903	0.1968	0.4942	0.3906	0	0	0	0.4448	0	0.2176		124267200	SMR_antibiotics	Methylibium petroleiphilum PM1	superkingdom:Bacteria;phylum:Proteobacteria;class:Betaproteobacteria;order:Burkholderiales;genus:Methylibium;species:Methylibium petroleiphilum;
Antibiotic resistance	transporter		0.5726	0.2766	0.2829	4.8036	0.372	0.6249	0.4251	0.6543	0	0	0.4247	0.7646	0.3632	2.1289	0.4535	0	0.3524	0.3505	0.4014	0.1816	0		46913795	MATE_antibiotic	Photobacterium profundum SS9	superkingdom:Bacteria;phylum:Proteobacteria;class:Gammaproteobacteria;order:Vibrionales;family:Vibrionaceae;genus:Photobacterium;species:Photobacterium profundum;
Antibiotic resistance	transporter		0	0	0	0	0	0	0	0	0.3886	0.2668	0	0	0	0	0	0	0	0	0	0	0		77966253	SMR_antibiotics	Burkholderia sp. 383	superkingdom:Bacteria;phylum:Proteobacteria;class:Betaproteobacteria;order:Burkholderiales;family:Burkholderiaceae;genus:Burkholderia;
Antibiotic resistance	transporter		0.6271	0.362	0.2661	0.5184	1.6899	0	0.2351	0.8023	1.5181	0.6942	0.3951	0	0.4755	0.5837	0.4586	0.9581	0	0.5	0.4722	0.6373	0		224944362	ABC_antibiotic_transporter	Corynebacterium matruchotii ATCC 33806	superkingdom:Bacteria;phylum:Actinobacteria;class:Actinobacteria;order:Actinomycetales;family:Corynebacteriaceae;genus:Corynebacterium;species:Corynebacterium matruchotii;
Antibiotic resistance	transporter		0.7156	0.4467	2.8099	4.8531	0.589	0.82	0.3596	2.0568	0.2909	0.6655	0	1.5127	1.4842	1.621	1.3787	1.5131	1.6366	1.426	0.7481	0.7279	0.668		187921783	MFS_antibiotic	Burkholderia phytofirmans PsJN	superkingdom:Bacteria;phylum:Proteobacteria;class:Betaproteobacteria;order:Burkholderiales;family:Burkholderiaceae;genus:Burkholderia;species:Burkholderia phytofirmans;
Antibiotic resistance	transporter		0.3865	0.997	1.6304	0.4827	0.213	1.3524	1.2451	0	0	0	0	0	0	0.9105	0.2229	0	0	0	0	0	0		254970969	MFS_antibiotic	Acidithiobacillus caldus ATCC 51756	superkingdom:Bacteria;phylum:Proteobacteria;class:Gammaproteobacteria;order:Acidithiobacillales;family:Acidithiobacillaceae;genus:Acidithiobacillus;species:Acidithiobacillus caldus;
Antibiotic resistance	transporter		0	0	0	0	0	0.7723	0.3039	0	0.3775	0.3763	0	0	0	0	0	0	0	0	0	0	0		269138915	MATE_antibiotic	Edwardsiella tarda EIB202	superkingdom:Bacteria;phylum:Proteobacteria;class:Gammaproteobacteria;order:Enterobacteriales;family:Enterobacteriaceae;genus:Edwardsiella;species:Edwardsiella tarda;
Antibiotic resistance	transporter		0.1235	0.186	0	0	0	0	0	0	0	0	0	0	0	0	0	0	0	0	0	0	0		262369155	SMR_antibiotics	Acinetobacter johnsonii SH046	superkingdom:Bacteria;phylum:Proteobacteria;class:Gammaproteobacteria;order:Pseudomonadales;family:Moraxellaceae;genus:Acinetobacter;species:Acinetobacter johnsonii;
Antibiotic resistance	transporter		1.166	0.489	0	0.2906	0.3855	0	0	0	0.2182	0.4553	0	0.5168	0.4225	0.9406	0.4638	0	0	0	0	0	0		115525329	Mex	Rhodopseudomonas palustris BisA53	superkingdom:Bacteria;phylum:Proteobacteria;class:Alphaproteobacteria;order:Rhizobiales;family:Bradyrhizobiaceae;genus:Rhodopseudomonas;species:Rhodopseudomonas palustris;
Antibiotic resistance	transporter		0	0	0	0.3386	0.3072	0.7744	0.2409	0	0	0	0	1.0681	0.4379	0	0	0	0	0	0	0	0		90424439	SMR_antibiotics	Rhodopseudomonas palustris BisB18	superkingdom:Bacteria;phylum:Proteobacteria;class:Alphaproteobacteria;order:Rhizobiales;family:Bradyrhizobiaceae;genus:Rhodopseudomonas;species:Rhodopseudomonas palustris;
Antibiotic resistance	transporter		0	0	0	0	0	0.243	0.2374	0	0	0	0	0	0	0	0	0	0	0	0.4602	0	0.5528		192286541	Mex	Rhodopseudomonas palustris TIE-1	superkingdom:Bacteria;phylum:Proteobacteria;class:Alphaproteobacteria;order:Rhizobiales;family:Bradyrhizobiaceae;genus:Rhodopseudomonas;species:Rhodopseudomonas palustris;
Antibiotic resistance	transporter		0.3765	0.8909	0	0.1925	0.2377	0	0	0	0.3708	0.3227	0	0	0	0	0	0	0	0	0	0	0		196184346	MFS_antibiotic	Brevundimonas sp. BAL3	superkingdom:Bacteria;phylum:Proteobacteria;class:Alphaproteobacteria;order:Caulobacterales;family:Caulobacteraceae;genus:Brevundimonas;
Antibiotic resistance	transporter		0	0	0	0	0	0	0	0	0	0	0	0	0	0.8599	1.5594	0	0	0	0	0	0		206567762	MFS_antibiotic	Klebsiella pneumoniae 342	superkingdom:Bacteria;phylum:Proteobacteria;class:Gammaproteobacteria;order:Enterobacteriales;family:Enterobacteriaceae;genus:Klebsiella;species:Klebsiella pneumoniae;
Antibiotic resistance	transporter		0.8935	0.2875	0.942	0.8206	0.5565	1.7102	1.2991	0	0.8434	0.6159	0.41	0.7993	2.1019	1.9569	1.4903	0	0	0	1.0747	0.5186	0.1493		254396854	ABC_antibiotic_transporter	Streptomyces pristinaespiralis ATCC 25486	superkingdom:Bacteria;phylum:Actinobacteria;class:Actinobacteria;order:Actinomycetales;family:Streptomycetaceae;genus:Streptomyces;species:Streptomyces pristinaespiralis;
Antibiotic resistance	transporter		0.1849	0.3147	0	0.243	0.3316	0.269	0.7464	0	0	0	0	0.4181	0.8122	0.3724	0.2748	0.2914	0.2847	0.7658	0	0	0		261867710	MATE_antibiotic	Aggregatibacter actinomycetemcomitans D11S-1	superkingdom:Bacteria;phylum:Proteobacteria;class:Gammaproteobacteria;order:Pasteurellales;family:Pasteurellaceae;genus:Aggregatibacter;species:Aggregatibacter actinomycetemcomitans;
Antibiotic resistance	transporter		1.4144	2.4176	3.0041	4.8231	3.3014	0	4.9515	1.1004	4.8699	4.2903	0	0	0	0	0	1.8464	1.545	1.6978	3.6648	0	2.0377		142850623	SMR_antibiotics	Aeromonas salmonicida subsp. salmonicida A449	superkingdom:Bacteria;phylum:Proteobacteria;class:Gammaproteobacteria;order:Aeromonadales;family:Aeromonadaceae;genus:Aeromonas;species:Aeromonas salmonicida;
Antibiotic resistance	transporter		1.0374	0.7819	0.9258	1.1376	0.7794	0	0.812	0.4724	0.4724	1.2095	0	0	0	1.1092	0.1521	0.2924	0.3692	0.3229	0.8471	0.3326	0.8109		242816268	MFS_antibiotic	Talaromyces stipitatus ATCC 10500	superkingdom:Eukaryota;kingdom:Fungi;phylum:Ascomycota;class:Eurotiomycetes;order:Eurotiales;family:Trichocomaceae;genus:Talaromyces;species:Talaromyces stipitatus;
Antibiotic resistance	transporter		0.3191	0.1668	0	0.2138	0.3153	0.4336	0.2085	0	0.8185	0.4062	0	0	0	0.2361	0.4317	0	0	0	0	0	0		209499358	MFS_antibiotic	Burkholderia sp. H160	superkingdom:Bacteria;phylum:Proteobacteria;class:Betaproteobacteria;order:Burkholderiales;family:Burkholderiaceae;genus:Burkholderia;
Antibiotic resistance	transporter		0.2849	0.1173	0.1196	0.1725	0	0	0	0	0	0	0	0	0	0	0	0	0	0	0	0	0		257388252	SMR_antibiotics	Halomicrobium mukohataei DSM 12286	superkingdom:Archaea;phylum:Euryarchaeota;class:Halobacteria;order:Halobacteriales;family:Halobacteriaceae;genus:Halomicrobium;species:Halomicrobium mukohataei;
Antibiotic resistance	transporter		0.5997	0.318	0.2659	0.51	0.2468	2.9435	0.4222	0	0.3212	0.4275	0.223	0	0.317	0.2042	0.6015	0	0	0	0	0.3269	0.4806		184196421	MFS_antibiotic	Burkholderia phymatum STM815	superkingdom:Bacteria;phylum:Proteobacteria;class:Betaproteobacteria;order:Burkholderiales;family:Burkholderiaceae;genus:Burkholderia;species:Burkholderia phymatum;
Antibiotic resistance	transporter		1.7277	0.4572	0.5929	0.6712	0.7232	0.9922	1.4925	1.5624	2.0288	0.6998	0	0	0	0	0	0.571	0	0.2401	0.8598	0.9137	0.338		77733980	SMR_antibiotics	IncP-1beta multiresistance plasmid pB8
Antibiotic resistance	transporter		1.5358	1.7806	0.6332	1.0834	1.0969	0.4395	2.1513	1.0731	3.5342	0.9058	1.4399	1.6498	1.5637	1.8441	1.2933	1.4515	0.6852	0.5311	0.871	0	1.8198		157322770	SMR_antibiotics	Serratia proteamaculans 568	superkingdom:Bacteria;phylum:Proteobacteria;class:Gammaproteobacteria;order:Enterobacteriales;family:Enterobacteriaceae;genus:Serratia;species:Serratia proteamaculans;
Antibiotic resistance	transporter		0	0	0.29	4.4744	3.3924	0	0	0	0	0	0.9025	0	1.0275	4.164	1.0305	0	0	0	0.4603	0.5783	0.5131		257147653	ABC_antibiotic_transporter	Lactobacillus rhamnosus GG	superkingdom:Bacteria;phylum:Firmicutes;class:Bacilli;order:Lactobacillales;family:Lactobacillaceae;genus:Lactobacillus;species:Lactobacillus rhamnosus;
Antibiotic resistance	transporter		1.5361	0.9068	1.5879	0.9919	0.6831	0.8715	0.7175	1.2892	0.7179	1.102	2.382	1.9607	1.9876	0.969	1.4105	0.9583	1.5433	1.1571	0.9331	1.4161	0.8563		54026451	SMR_antibiotics	Nocardia farcinica IFM 10152	superkingdom:Bacteria;phylum:Actinobacteria;class:Actinobacteria;order:Actinomycetales;family:Nocardiaceae;genus:Nocardia;species:Nocardia farcinica;
Antibiotic resistance	transporter		0.379	0.3618	0.2157	0.4884	0.4079	0.2659	0.8193	0.5992	0.8129	0.5383	0.305	0.5684	0.4748	0	0	0	0	0	0	0	0		209885445	SMR_antibiotics	Oligotropha carboxidovorans OM5	superkingdom:Bacteria;phylum:Proteobacteria;class:Alphaproteobacteria;order:Rhizobiales;family:Bradyrhizobiaceae;genus:Oligotropha;species:Oligotropha carboxidovorans;
Antibiotic resistance	transporter		0.8247	0.383	0	0.5812	0.6476	1.1568	0.7445	0.6728	1.9205	0.7184	0	0	0	0	0	0	0	0	0	0	0		242770468	MFS_antibiotic	Talaromyces stipitatus ATCC 10500	superkingdom:Eukaryota;kingdom:Fungi;phylum:Ascomycota;class:Eurotiomycetes;order:Eurotiales;family:Trichocomaceae;genus:Talaromyces;species:Talaromyces stipitatus;
Antibiotic resistance	transporter		0.6714	0.1624	1.1005	0.2341	0.399	1.0396	1.2951	0	0	0	0.196	0.7164	2.1437	0.4297	0.1852	0	0	0	1.2707	0	0.2082		226910038	SMR_antibiotics	Citrobacter sp. 30_2	superkingdom:Bacteria;phylum:Proteobacteria;class:Gammaproteobacteria;order:Enterobacteriales;family:Enterobacteriaceae;genus:Citrobacter;
Antibiotic resistance	transporter		0.5716	0.4186	0.5944	0.6273	0.4024	0.4837	0.5187	0	0	0	0.9635	1	0.6323	0.6741	0.7411	0.4354	0.7107	0	0	0.5013	0.4311		126737799	SMR_antibiotics	Roseobacter sp. SK209-2-6	superkingdom:Bacteria;phylum:Proteobacteria;class:Alphaproteobacteria;order:Rhodobacterales;family:Rhodobacteraceae;genus:Roseobacter;
Antibiotic resistance	transporter		0.8946	0.5644	0.2934	0.4726	0.4849	0.2587	0.4022	0	0	0	0.9475	0.4745	0.4123	0.9944	0.3571	0	0	0	0	0	0		260768391	MATE_antibiotic	Vibrio furnissii CIP 102972	superkingdom:Bacteria;phylum:Proteobacteria;class:Gammaproteobacteria;order:Vibrionales;family:Vibrionaceae;genus:Vibrio;species:Vibrio furnissii;
Antibiotic resistance	transporter		0.5718	0.1336	0.3226	0.4385	0.5039	0.353	0.5036	0.2363	0	0	0.9361	0.5232	0.4271	0.6267	0.8503	0	0	0	0	0.3615	0.1898		90412339	MFS_antibiotic	Photobacterium profundum 3TCK	superkingdom:Bacteria;phylum:Proteobacteria;class:Gammaproteobacteria;order:Vibrionales;family:Vibrionaceae;genus:Photobacterium;species:Photobacterium profundum;
Antibiotic resistance	transporter		1.0644	1.7914	0.4522	0.9275	0.9155	0.635	1.0999	0.8289	0.6266	0.2793	2.2219	1.4564	1.363	0.6406	0.644	0.4983	0	0.2649	0.5304	1.1745	0.5858		184196314	MFS_antibiotic	Burkholderia phymatum STM815	superkingdom:Bacteria;phylum:Proteobacteria;class:Betaproteobacteria;order:Burkholderiales;family:Burkholderiaceae;genus:Burkholderia;species:Burkholderia phymatum;
Antibiotic resistance	transporter		1.5342	0.7394	2.0998	0.7807	0.5751	0.9152	0.5437	1.1192	0.345	0.9029	0	2.1164	1.4561	0.6797	1.1803	1.0067	1.4365	1.169	0.8086	1.9762	0.6178		34102589	SMR_antibiotics	Chromobacterium violaceum ATCC 12472	superkingdom:Bacteria;phylum:Proteobacteria;class:Betaproteobacteria;order:Neisseriales;family:Neisseriaceae;genus:Chromobacterium;species:Chromobacterium violaceum;
Antibiotic resistance	transporter		0	0	0.5486	1.6465	2.3972	3.5845	0.7058	1.3172	0.4915	1.2776	0.7454	1.48	1.9739	4.1795	1.2689	0	1.8689	1.9654	3.9393	1.3392	2.5514		86283991	MFS_antibiotic	Rhizobium etli CFN 42	superkingdom:Bacteria;phylum:Proteobacteria;class:Alphaproteobacteria;order:Rhizobiales;family:Rhizobiaceae;genus:Rhizobium;species:Rhizobium etli;
Antibiotic resistance	transporter		0	0	0.3157	0	0.2397	0.2751	0.1855	0	0	0	0	0	0	0	0	0	0	0	0	0	0		28853520	Mex	Pseudomonas syringae pv. tomato str. DC3000	superkingdom:Bacteria;phylum:Proteobacteria;class:Gammaproteobacteria;order:Pseudomonadales;family:Pseudomonadaceae;genus:Pseudomonas;species:Pseudomonas syringae group genomosp. 3;
Antibiotic resistance	transporter		0.5955	0.2425	0.2219	0.4391	0.3759	0.274	0.5504	0.3861	0	0	0	0	0	0.7524	0.3632	0	0	0	0	0	0		77381896	SMR_antibiotics	Pseudomonas fluorescens PfO-1	superkingdom:Bacteria;phylum:Proteobacteria;class:Gammaproteobacteria;order:Pseudomonadales;family:Pseudomonadaceae;genus:Pseudomonas;species:Pseudomonas fluorescens;
Antibiotic resistance	transporter		0	0	0.5759	0	0.4475	2.3636	0.3931	0	0	0	0	0	0	0	0	1.2743	1.6731	1.4764	2.3452	0	0.8352		148258804	MFS_antibiotic	Bradyrhizobium sp. BTAi1	superkingdom:Bacteria;phylum:Proteobacteria;class:Alphaproteobacteria;order:Rhizobiales;family:Bradyrhizobiaceae;genus:Bradyrhizobium;
Antibiotic resistance	transporter		1.1699	1.1837	0.8712	1.6967	0.4135	0.4803	1.15905	0	0.6346	0.5682	2.0472	1.543	1.3293	0.6835	1.8149	0.5274	0	0.5747	0	0.4134	0.4294		242794926	MFS_antibiotic	Talaromyces stipitatus ATCC 10500	superkingdom:Eukaryota;kingdom:Fungi;phylum:Ascomycota;class:Eurotiomycetes;order:Eurotiales;family:Trichocomaceae;genus:Talaromyces;species:Talaromyces stipitatus;
Antibiotic resistance	transporter		0.4917	0.389	0.5068	0.5448	0.2802	0	0.5031	0.8336	0	0	1.0218	1.1213	0	0.5031	0.7488	0	0.6148	0.655	0.5079	0.6627	0.3764		157692400	SMR_antibiotics	Bacillus pumilus SAFR-032	superkingdom:Bacteria;phylum:Firmicutes;class:Bacilli;order:Bacillales;family:Bacillaceae;genus:Bacillus;species:Bacillus pumilus;
Antibiotic resistance	transporter		0.3288	0.1942	0.3296	0.817	0.4237	2.6848	0.446	0	0	0	0.4062	1.6643	0.0744	0	0	0.8995	1.8081	1.8341	1.4675	0.3468	1.0675		269835747	SMR_antibiotics	Vibrio harveyi 1DA3	superkingdom:Bacteria;phylum:Proteobacteria;class:Gammaproteobacteria;order:Vibrionales;family:Vibrionaceae;genus:Vibrio;species:Vibrio harveyi;
Antibiotic resistance	transporter		0	0	0.4306	0.3695	0	0	0	0	0	0	0	0	0	0	0	0	0	0	0	0	0		257149503	ABC_antibiotic_transporter	Lactobacillus rhamnosus GG	superkingdom:Bacteria;phylum:Firmicutes;class:Bacilli;order:Lactobacillales;family:Lactobacillaceae;genus:Lactobacillus;species:Lactobacillus rhamnosus;
Antibiotic resistance	transporter		0.2013	0.1278	0	0.1911	2.1033	0.2274	0.3717	0	0	0	0.2285	0.5347	1.1957	0.9766	0.2434	0	0	0	0	0	0		110340092	MFS_antibiotic	Chlorobium ferrooxidans DSM 13031	superkingdom:Bacteria;phylum:Chlorobi;class:Chlorobia;order:Chlorobiales;family:Chlorobiaceae;genus:Chlorobium;species:Chlorobium ferrooxidans;
Antibiotic resistance	transporter		0.2934	0.6356	0	0.1809	0.3149	0	0	0	0	0	0	0	0	0	0	0	0	0	0	0	0		70729314	MATE_antibiotic	Pseudomonas fluorescens Pf-5	superkingdom:Bacteria;phylum:Proteobacteria;class:Gammaproteobacteria;order:Pseudomonadales;family:Pseudomonadaceae;genus:Pseudomonas;species:Pseudomonas fluorescens;
Antibiotic resistance	transporter		0.2629	0.1815	0.2584	0	0.286	0	0	0	0	0	0	0	0	0.3268	0.2781	0.2261	0	0.2689	0	0	0		84686857	SMR_antibiotics	Rhodobacterales bacterium HTCC2654	superkingdom:Bacteria;phylum:Proteobacteria;class:Alphaproteobacteria;order:Rhodobacterales;
Antibiotic resistance	transporter		0	0	0.173	0	0.2282	1.3057	0.4531	0	0	0	0	0	0	0	0	0	0	0	0	0	0		91775236	SMR_antibiotics	Methylobacillus flagellatus KT	superkingdom:Bacteria;phylum:Proteobacteria;class:Betaproteobacteria;order:Methylophilales;family:Methylophilaceae;genus:Methylobacillus;species:Methylobacillus flagellatus;
Antibiotic resistance	transporter		0.4312	0.4342	0.244	0.3342	0.4681	0	0	0	0	0	0.4203	0	0.2521	0	0	0	0	0	0	0	0		258508159	ABC_antibiotic_transporter	Lactobacillus rhamnosus GG	superkingdom:Bacteria;phylum:Firmicutes;class:Bacilli;order:Lactobacillales;family:Lactobacillaceae;genus:Lactobacillus;species:Lactobacillus rhamnosus;
Antibiotic resistance	transporter		1.39735	0.529	0.6246	0.8093	0.813	0.6445	0.7274	0	0	0	0	0	0	0	0	1.0595	1.1105	0.765	1.4144	1.4995	0.3682		261191955	ABC_antibiotic_transporter	Ajellomyces dermatitidis SLH14081	superkingdom:Eukaryota;kingdom:Fungi;phylum:Ascomycota;class:Eurotiomycetes;order:Onygenales;family:Ajellomycetaceae;genus:Ajellomyces;species:Ajellomyces dermatitidis;
Antibiotic resistance	transporter		0	0	0	0	0	0	0	0	0	0	0	0	0	0	0	1.2597	1.9664	1.1107	2.3244	1.2157	0.7919		13474034	MFS_antibiotic	Mesorhizobium loti MAFF303099	superkingdom:Bacteria;phylum:Proteobacteria;class:Alphaproteobacteria;order:Rhizobiales;family:Phyllobacteriaceae;genus:Mesorhizobium;species:Mesorhizobium loti;
Antibiotic resistance	transporter		0	0	0.7183	1.7257	1.0149	2.3323	1.2107	2.7665	0	0	0	1.3832	1.5925	1.3627	1.1946	1.2874	1.3773	1.7107	2.3991	1.4136	2.2614		170782088	SMR_antibiotics	Clavibacter michiganensis subsp. sepedonicus	superkingdom:Bacteria;phylum:Actinobacteria;class:Actinobacteria;order:Actinomycetales;family:Microbacteriaceae;genus:Clavibacter;species:Clavibacter michiganensis;
Antibiotic resistance	transporter		0	0	0.2989	0.4839	0.4604	3.5782	0.6513	0	1.0743	0.4067	0.40165	1.6124	1.3845	4.385	0.6217	1.0416	0.5984	1.133	0.6053	0.931	0.4343		14970545	MFS_antibiotic	Erwinia chrysanthemi	superkingdom:Bacteria;phylum:Proteobacteria;class:Gammaproteobacteria;order:Enterobacteriales;family:Enterobacteriaceae;genus:Dickeya;
Antibiotic resistance	transporter		0	0	0	0	0	0.6526	0.3111	0	0	0	0	0.4176	0.586	0.3227	0.3396	0	0.9897	0.2972	0	0	0		85668384	SMR_antibiotics	Roseovarius sp. 217	superkingdom:Bacteria;phylum:Proteobacteria;class:Alphaproteobacteria;order:Rhodobacterales;family:Rhodobacteraceae;genus:Roseovarius;
Antibiotic resistance	transporter		2.1189	1.1623	2.9839	1.3774	0.9188	1.2364	1.0538	1.9671	0.3964	1.5109	0	2.1399	2.1282	0.9039	1.7669	1.615	1.9778	1.7456	1.33	2.1001	0.9459		257064130	SMR_antibiotics	Slackia heliotrinireducens DSM 20476	superkingdom:Bacteria;phylum:Actinobacteria;class:Actinobacteria;order:Coriobacteriales;family:Coriobacteriaceae;genus:Slackia;species:Slackia heliotrinireducens;
Antibiotic resistance	transporter		0.5036	0.345	0.4359	0.5145	0.3504	0.5866	0.5665	0.6358	0.3615	0.7366	0.843	1.1451	0.5062	0.8668	0.5401	0.6637	0.6586	0.7976	0.786	0.5848	0.5468		118503756	MFS_antibiotic	Pelobacter propionicus DSM 2379	superkingdom:Bacteria;phylum:Proteobacteria;class:Deltaproteobacteria;order:Desulfuromonadales;family:Pelobacteraceae;genus:Pelobacter;species:Pelobacter propionicus;
Antibiotic resistance	transporter		0.5903	3.2038	0	1.4801	0.6385	0.2909	0.9281	0	0	0	0.7163	0.3164	0.4937	0.3395	0.7325	0	0	0	0	0	0		237729643	MFS_antibiotic	Citrobacter sp. 30_2	superkingdom:Bacteria;phylum:Proteobacteria;class:Gammaproteobacteria;order:Enterobacteriales;family:Enterobacteriaceae;genus:Citrobacter;
Antibiotic resistance	transporter		1.16	0.1844	1.115	0.4622	1.1922	3.2585	0.6789	0	0	0	0.4068	1.6974	1.7533	0.6281	0.5745	0.5493	1.5983	1.904	1.0617	0.8602	1.0538		22536134	MFS_antibiotic	Lechevalieria aerocolonigenes	superkingdom:Bacteria;phylum:Actinobacteria;class:Actinobacteria;order:Actinomycetales;family:Actinosynnemataceae;genus:Lechevalieria;
Antibiotic resistance	transporter		0	0	0.1462	4.8309	0.2645	0	0	0	0	0	0.4548	0.2461	0.4124	0	0	0	0	0	0	0	0		257448772	MFS_antibiotic	Enhydrobacter aerosaccus SK60	superkingdom:Bacteria;phylum:Proteobacteria;class:Gammaproteobacteria;order:Pseudomonadales;family:Moraxellaceae;genus:Enhydrobacter;species:Enhydrobacter aerosaccus;
Antibiotic resistance	transporter		2.1461	1.8662	0.8477	1.2571	0.8552	0.8372	0.3675	1.4042	0.94	0.7695	1.4906	0.855	0.7487	1.3931	1.2959	0.3516	0.2597	0.3634	0.4425	0.8671	0.3991		114332125	Mex	Nitrosomonas eutropha C91	superkingdom:Bacteria;phylum:Proteobacteria;class:Betaproteobacteria;order:Nitrosomonadales;family:Nitrosomonadaceae;genus:Nitrosomonas;species:Nitrosomonas eutropha;
Antibiotic resistance	transporter		1.0062	0.6615	1.1759	0.7334	0.6531	0	0.5399	1.0883	0	0	1.6359	0	1.1925	0	0	1.0995	1.2025	1.0361	0.729	0.9674	0.7079		28805042	SMR_antibiotics	Vibrio parahaemolyticus RIMD 2210633	superkingdom:Bacteria;phylum:Proteobacteria;class:Gammaproteobacteria;order:Vibrionales;family:Vibrionaceae;genus:Vibrio;species:Vibrio parahaemolyticus;
Antibiotic resistance	transporter		0	0	0.3608	0.6278	0.6523	1.3785	0.6522	0	0	0	0	0	0	2.2236	0.3775	0.1772	0	0.3248	0.6007	0.3608	0.2362		260839854	SMR_antibiotics	Vibrio sp. RC341	superkingdom:Bacteria;phylum:Proteobacteria;class:Gammaproteobacteria;order:Vibrionales;family:Vibrionaceae;genus:Vibrio;
Antibiotic resistance	transporter		0.8	0.4395	0.942	0	1.0007	0.4386	0.6211	0.5147	0.78	0.5733	0	0.7498	0.3372	0	0	0	0	0	0	0	0		86160526	SMR_antibiotics	Anaeromyxobacter dehalogenans 2CP-C	superkingdom:Bacteria;phylum:Proteobacteria;class:Deltaproteobacteria;order:Myxococcales;family:Myxococcaceae;genus:Anaeromyxobacter;species:Anaeromyxobacter dehalogenans;
Antibiotic resistance	transporter		0	0	1.455	3.974	1.0639	1.9638	1.1243	0	0.3038	0.367	0.4874	1.1609	1.0515	0	0	0.3063	1.7043	1.4447	0.4262	0.3899	0.6466		254353366	Mex	Legionella drancourtii LLAP12	superkingdom:Bacteria;phylum:Proteobacteria;class:Gammaproteobacteria;order:Legionellales;family:Legionellaceae;genus:Legionella;species:Legionella drancourtii;
Antibiotic resistance	transporter		0	0	0	0	0	0.4368	0.6895	0	0	0	0	0	0	0	0	0	0	0	0	0	0		238028561	MFS_antibiotic	Burkholderia glumae BGR1	superkingdom:Bacteria;phylum:Proteobacteria;class:Betaproteobacteria;order:Burkholderiales;family:Burkholderiaceae;genus:Burkholderia;species:Burkholderia glumae;
Antibiotic resistance	transporter		0	0	0	0	0	0	0	0	0	0	0	0	0	0	0	0.2323	0	0.6159	0.4479	0.3535	0		227479910	SMR_antibiotics	Synechococcus sp. CC9311	superkingdom:Bacteria;phylum:Cyanobacteria;order:Chroococcales;genus:Synechococcus;
Antibiotic resistance	transporter		0	0	0.7092	0.9203	1.2857	1.1939	0.8916	0	1.247	0.8979	0	0	0	1.0011	1.0861	1.3156	0.9798	0.8181	0.4133	1.1358	1.0401		72119125	MFS_antibiotic	Ralstonia eutropha JMP134	superkingdom:Bacteria;phylum:Proteobacteria;class:Betaproteobacteria;order:Burkholderiales;family:Burkholderiaceae;genus:Cupriavidus;species:Cupriavidus pinatubonensis;
Antibiotic resistance	transporter		0	0	0.9537	1.6466	1.4261	0.9051	3.9898	1.2427	4.6538	1.2787	0	2.3348	2.3235	0	0	2.169	2.0457	1.8411	0	0	0		167071030	SMR_antibiotics	Rhizobium leguminosarum bv. trifolii WSM1325	superkingdom:Bacteria;phylum:Proteobacteria;class:Alphaproteobacteria;order:Rhizobiales;family:Rhizobiaceae;genus:Rhizobium;species:Rhizobium leguminosarum;
Antibiotic resistance	transporter		0	0	0.8703	0.7896	0.614	1.0219	0.8445	1.1447	0	0	1.1767	0	0.6589	0.7771	0.9586	0.7909	0.956	0.8937	0.8896	0.7279	0.6511		85711339	MFS_antibiotic	Idiomarina baltica OS145	superkingdom:Bacteria;phylum:Proteobacteria;class:Gammaproteobacteria;order:Alteromonadales;family:Idiomarinaceae;genus:Idiomarina;species:Idiomarina baltica;
Antibiotic resistance	transporter		0	0	0	0.2443	0.3743	0.7221	1.3781	0	0	0	0	0	0	0	0	0	0	0	0	0	0		13365755	MFS_antibiotic	Kitasatospora griseola	superkingdom:Bacteria;phylum:Actinobacteria;class:Actinobacteria;order:Actinomycetales;family:Streptomycetaceae;genus:Kitasatospora;
Antibiotic resistance	transporter		0	0	0	0.8706	0.3824	0.5623	0.6374	0.8494	0.5286	0.9081	0	0	0	0	0	0	0.5471	0.7395	0.5888	0.638	0.6083		148658661	SMR_antibiotics	Roseiflexus sp. RS-1	superkingdom:Bacteria;phylum:Chloroflexi;class:Chloroflexi;order:Chloroflexales;family:Chloroflexaceae;genus:Roseiflexus;
Antibiotic resistance	transporter		0	0	0.8449	0.8057	1.1104	0.7182	0.854	0.8544	2.7727	1.1848	1.1272	0	0.8978	0	0	0	0	0	0.7425	0	0.4555		26988702	MFS_antibiotic	Pseudomonas putida KT2440	superkingdom:Bacteria;phylum:Proteobacteria;class:Gammaproteobacteria;order:Pseudomonadales;family:Pseudomonadaceae;genus:Pseudomonas;species:Pseudomonas putida;
Antibiotic resistance	transporter		0	0	0	0	0	0	0	0	0	0	0	0	0	0	0	0	0	0	0	0.244	0.2295		256363168	ABC_antibiotic_transporter	Catenulispora acidiphila DSM 44928	superkingdom:Bacteria;phylum:Actinobacteria;class:Actinobacteria;order:Actinomycetales;family:Catenulisporaceae;genus:Catenulispora;species:Catenulispora acidiphila;
Antibiotic resistance	transporter		0	0	0.2454	3.4186	0.2379	0.1647	0.313	0	0	0	0.3993	0.5553	0.2902	0.3882	0.1935	0.2084	0.729	0	0	0	0		90411472	SMR_antibiotics	Photobacterium profundum 3TCK	superkingdom:Bacteria;phylum:Proteobacteria;class:Gammaproteobacteria;order:Vibrionales;family:Vibrionaceae;genus:Photobacterium;species:Photobacterium profundum;
Antibiotic resistance	transporter		0	0	0	0.2187	1.2575	0	0	0	0	0	0	0	0	0	0	0	0	0	0	0	0		241880911	SMR_antibiotics	Desulfovibrio vulgaris RCH1	superkingdom:Bacteria;phylum:Proteobacteria;class:Deltaproteobacteria;order:Desulfovibrionales;family:Desulfovibrionaceae;genus:Desulfovibrio;species:Desulfovibrio vulgaris;
Antibiotic resistance	transporter		0	0	0	0	0	0	0	0	0	0	0	0	0	0	0	0.2956	0.5267	0	0	0	0		148502595	MFS_antibiotic	Sphingomonas wittichii RW1	superkingdom:Bacteria;phylum:Proteobacteria;class:Alphaproteobacteria;order:Sphingomonadales;family:Sphingomonadaceae;genus:Sphingomonas;species:Sphingomonas wittichii;
Antibiotic resistance	transporter		0	0	0.5827	1.0101	0.9458	1.105	1.3793	0.8728	1.1814	0.5597	1.426	1.8408	1.1563	2.409	1.423	0.9276	0.8781	0.6291	0.7627	1.6472	0.406		71737576	MFS_antibiotic	Pseudomonas syringae pv. phaseolicola 1448A	superkingdom:Bacteria;phylum:Proteobacteria;class:Gammaproteobacteria;order:Pseudomonadales;family:Pseudomonadaceae;genus:Pseudomonas;species:Pseudomonas savastanoi;
Antibiotic resistance	transporter		0	0	0.5539	0.5893	0.5783	0.8738	0.5315	0.8627	0.3159	0.6494	0.6038	1.0657	0.5107	0.4189	0.4792	0.5744	0.5815	0.9025	1.0165	0.7346	0.4729		52785717	SMR_antibiotics	Bacillus licheniformis ATCC 14580	superkingdom:Bacteria;phylum:Firmicutes;class:Bacilli;order:Bacillales;family:Bacillaceae;genus:Bacillus;species:Bacillus licheniformis;
Antibiotic resistance	transporter		0	0	1.5177	0.6166	3.5388	2.8654	1.8638	0	0.633	1.0216	0.6495	0	2.2877	0.5602	1.0899	0.6269	0	0.9288	0.5015	0	0.3944		256396332	SMR_antibiotics	Catenulispora acidiphila DSM 44928	superkingdom:Bacteria;phylum:Actinobacteria;class:Actinobacteria;order:Actinomycetales;family:Catenulisporaceae;genus:Catenulispora;species:Catenulispora acidiphila;
Antibiotic resistance	transporter		0	0	0	0	0	0	0	0	0	0	0	0	0	0.5803	0.3371	0	0	0	0	0	0		254467190	SMR_antibiotics	Rhodobacterales bacterium Y4I	superkingdom:Bacteria;phylum:Proteobacteria;class:Alphaproteobacteria;order:Rhodobacterales;
Antibiotic resistance	transporter		0	0	0	1.006	0.4153	0	0	0	0	0	0	0	0	0	0	0	0	0	0	0	0		77383868	MFS_antibiotic	Pseudomonas fluorescens Pf0-1	superkingdom:Bacteria;phylum:Proteobacteria;class:Gammaproteobacteria;order:Pseudomonadales;family:Pseudomonadaceae;genus:Pseudomonas;species:Pseudomonas fluorescens;
Antibiotic resistance	transporter		0	0	0.5633	0.6812	0.1608	0	0	0	0	0	0	0	0	0	0	0	0	0	0	0	0		167589855	MFS_antibiotic	Burkholderia ubonensis Bu	superkingdom:Bacteria;phylum:Proteobacteria;class:Betaproteobacteria;order:Burkholderiales;family:Burkholderiaceae;genus:Burkholderia;species:Burkholderia ubonensis;
Antibiotic resistance	transporter		0	0	1.1558	2.3503	2.0304	2.3363	2.8268	0	2.492	0.7791	1.4735	0	2.0759	0	0	1.4828	1.4685	1.0682	1.6489	0.9813	1.0748		256666796	SMR_antibiotics	Streptomyces sp. AA4	superkingdom:Bacteria;phylum:Actinobacteria;class:Actinobacteria;order:Actinomycetales;family:Streptomycetaceae;genus:Streptomyces;
Antibiotic resistance	transporter		0	0	0	0.4185	0.1687	0	0	0	0	0	0	0	0	0	0	0	0	0	0	0	0		126651415	SMR_antibiotics	Bacillus sp. B14905	superkingdom:Bacteria;phylum:Firmicutes;class:Bacilli;order:Bacillales;family:Bacillaceae;genus:Bacillus;
Antibiotic resistance	transporter		0	0	0	0.2012	0.1392	0	0	0	0	0	0	0	0	0	0	0	0	0	0	0	0		269826568	SMR_antibiotics	Vibrio alginolyticus 40B	superkingdom:Bacteria;phylum:Proteobacteria;class:Gammaproteobacteria;order:Vibrionales;family:Vibrionaceae;genus:Vibrio;species:Vibrio alginolyticus;
Antibiotic resistance	transporter		0	0	0	0	0	1.2274	0.9243	0.5788	1.6388	0.5878	0	0	0	0.4461	0.5443	0	0	0	0	0	0		150376136	MFS_antibiotic	Sinorhizobium medicae WSM419	superkingdom:Bacteria;phylum:Proteobacteria;class:Alphaproteobacteria;order:Rhizobiales;family:Rhizobiaceae;genus:Sinorhizobium;species:Sinorhizobium medicae;
Antibiotic resistance	transporter		0	0	1.609	4.0214	2.3004	2.8497	4.9352	1.9319	4.6811	4.0234	0	0	0	0	0	0	0	0	1.7612	0	2.5806		226354963	MATE_antibiotic	Deinococcus deserti VCD115	superkingdom:Bacteria;phylum:Deinococcus-Thermus;class:Deinococci;order:Deinococcales;family:Deinococcaceae;genus:Deinococcus;species:Deinococcus deserti;
Antibiotic resistance	transporter		0	0	0	0.2399	0.1699	0.1858	0.2232	0	0	0	0.343	0.3407	0.2357	0.2178	0.2141	0.2381	0.2393	0	0	0.3381	0.2081		242804434	MFS_antibiotic	Talaromyces stipitatus ATCC 10500	superkingdom:Eukaryota;kingdom:Fungi;phylum:Ascomycota;class:Eurotiomycetes;order:Eurotiales;family:Trichocomaceae;genus:Talaromyces;species:Talaromyces stipitatus;
Antibiotic resistance	transporter		0	0	0	0.535	0.4805	0.6033	0.5908	0	0.5322	0.8348	0	0	0	0.6262	0.6727	0	0	0	0.9542	0.5455	0.5512		52080635	MATE_antibiotic	Bacillus licheniformis ATCC 14580	superkingdom:Bacteria;phylum:Firmicutes;class:Bacilli;order:Bacillales;family:Bacillaceae;genus:Bacillus;species:Bacillus licheniformis;
Antibiotic resistance	transporter		0	0	2.8138	2.1418	0	1.8987	1.8273	0.814	0	0	0	1.6197	2.2963	2.1267	2.5743	1.473	1.2294	0.5344	1.4141	2.1289	0.4252		158107992	MFS_antibiotic	Frankia sp. EAN1pec	superkingdom:Bacteria;phylum:Actinobacteria;class:Actinobacteria;order:Actinomycetales;family:Frankiaceae;genus:Frankia;
Antibiotic resistance	transporter		0	0	1.6175	2.414	3.4103	3.9121	4.472	2.4269	3.7357	3.5041	1.9024	0	2.4121	2.0941	2.7703	1.8589	1.8473	1.5014	3.1144	1.9778	1.0607		156933871	MFS_antibiotic	Enterobacter sakazakii ATCC BAA-894	superkingdom:Bacteria;phylum:Proteobacteria;class:Gammaproteobacteria;order:Enterobacteriales;family:Enterobacteriaceae;genus:Cronobacter;species:Cronobacter sakazakii;
Antibiotic resistance	transporter		0	0	3.1401	0.91	0.5854	1.7526	4.0858	0	1.0213	0.735	0	0	0	0	0	0	0	0	0	0	0		56313425	MFS_antibiotic	Azoarcus sp. EbN1	superkingdom:Bacteria;phylum:Proteobacteria;class:Betaproteobacteria;order:Rhodocyclales;family:Rhodocyclaceae;genus:Aromatoleum;species:Aromatoleum aromaticum;
Antibiotic resistance	transporter		0	0	0.9741	0.6388	0.6207	1.5974	0.5723	0.4293	1.1911	0.4961	0	0	0	0	0	0.4506	1.0292	1.1437	0.6224	0.4553	1.177		104781857	MFS_antibiotic	Pseudomonas entomophila L48	superkingdom:Bacteria;phylum:Proteobacteria;class:Gammaproteobacteria;order:Pseudomonadales;family:Pseudomonadaceae;genus:Pseudomonas;species:Pseudomonas entomophila;
Antibiotic resistance	transporter		0	0	0	4.4421	0.2994	0.7311	0.2273	0	0	0	0.212	1.4739	0	0.3575	0.448	0.4874	1.0058	0.6849	1.9744	0.3385	0.3136		148257433	MFS_antibiotic	Bradyrhizobium sp. BTAi1	superkingdom:Bacteria;phylum:Proteobacteria;class:Alphaproteobacteria;order:Rhizobiales;family:Bradyrhizobiaceae;genus:Bradyrhizobium;
Antibiotic resistance	transporter		0	0	2.2654	1.8745	3.1542	4.3285	2.7305	1.0093	2.8274	2.7106	1.8224	0	1.802	2.6629	3.2554	1.5355	1.1491	2.1908	1.3626	0	2.4973		189336342	MFS_antibiotic	Burkholderia multivorans ATCC 17616	superkingdom:Bacteria;phylum:Proteobacteria;class:Betaproteobacteria;order:Burkholderiales;family:Burkholderiaceae;genus:Burkholderia;species:Burkholderia multivorans;
Antibiotic resistance	transporter		0	0	0.8468	2.2572	1.0963	2.0599	3.7767	1.1677	1.7595	4.1915	0	0	0	0	0	0.6883	1.0335	0.9841	0.5908	0.7544	0.9885		148555916	SMR_antibiotics	Sphingomonas wittichii RW1	superkingdom:Bacteria;phylum:Proteobacteria;class:Alphaproteobacteria;order:Sphingomonadales;family:Sphingomonadaceae;genus:Sphingomonas;species:Sphingomonas wittichii;
Antibiotic resistance	transporter		0	0	1.2592	1.8063	1.6115	1.2249	1.3652	1.1495	2.6929	1.6745	0	0	0	0	0	0.6023	1.0627	0.5938	0.8731	1.0077	1.6605		117624076	SMR_antibiotics	Escherichia coli APEC O1	superkingdom:Bacteria;phylum:Proteobacteria;class:Gammaproteobacteria;order:Enterobacteriales;family:Enterobacteriaceae;genus:Escherichia;species:Escherichia coli;
Antibiotic resistance	transporter		0	0	0	0.6425	0.4459	0	0	0	0.6377	0.9733	0	0	0	0	0	0	0	0	0	0	0		254489137	MFS_antibiotic	Roseobacter sp. GAI101	superkingdom:Bacteria;phylum:Proteobacteria;class:Alphaproteobacteria;order:Rhodobacterales;family:Rhodobacteraceae;genus:Roseobacter;
Antibiotic resistance	transporter		0	0	0	0.8721	0.5535	0.5874	0.5844	0	0	0	1.0432	0	1.3484	0.8164	0.9272	0.8337	0.8893	0.7915	0	0.775	0.7708		56542578	SMR_antibiotics	Zymomonas mobilis subsp. mobilis ZM4	superkingdom:Bacteria;phylum:Proteobacteria;class:Alphaproteobacteria;order:Sphingomonadales;family:Sphingomonadaceae;genus:Zymomonas;species:Zymomonas mobilis;
Antibiotic resistance	transporter		0	0	2.5688	4.7887	3.4972	3.7172	3.9291	0.8944	5.512	3.2103	2.6981	0	2.4042	0	0	2.0122	2.2038	2.0701	3.3188	2.271	2.1031		153011541	MFS_antibiotic	Ochrobactrum anthropi ATCC 49188	superkingdom:Bacteria;phylum:Proteobacteria;class:Alphaproteobacteria;order:Rhizobiales;family:Brucellaceae;genus:Ochrobactrum;species:Ochrobactrum anthropi;
Antibiotic resistance	transporter		0	0	0.8289	1.6633	1.8954	2.9991	1.699	0.3177	2.4066	0.7301	1.0816	0	1.5902	3.0767	1.6027	0.6618	1.3476	1.4414	0.7744	0.7596	0.3029		194335243	MFS_antibiotic	Pelodictyon phaeoclathratiforme BU-1	superkingdom:Bacteria;phylum:Chlorobi;class:Chlorobia;order:Chlorobiales;family:Chlorobiaceae;genus:Pelodictyon;species:Pelodictyon phaeoclathratiforme;
Antibiotic resistance	transporter		0	0	0.1635	0	0.3424	0	0	0	0	0	0	0	0	0	0	0	0	0	0	0	0		227241517	SMR_antibiotics	Sphingobacterium spiritivorum ATCC 33300	superkingdom:Bacteria;phylum:Bacteroidetes;class:Sphingobacteria;order:Sphingobacteriales;family:Sphingobacteriaceae;genus:Sphingobacterium;species:Sphingobacterium spiritivorum;
Antibiotic resistance	transporter		0	0	0	0	0	0	0	0	0	0	0.2277	0	0.1024	0	0	0	0	0	0	0	0		86283057	MFS_antibiotic	Rhizobium etli CFN 42	superkingdom:Bacteria;phylum:Proteobacteria;class:Alphaproteobacteria;order:Rhizobiales;family:Rhizobiaceae;genus:Rhizobium;species:Rhizobium etli;
Antibiotic resistance	transporter		0	0	0	0	0	0	0	0	0	0	0.6558	0	0.4576	0	0	0.5694	0	0.5988	0	0	0		237718050	SMR_antibiotics	Bacteroides sp. 2_2_4	superkingdom:Bacteria;phylum:Bacteroidetes;class:Bacteroidia;order:Bacteroidales;family:Bacteroidaceae;genus:Bacteroides;
Antibiotic resistance	transporter		0	0	0.5604	0.5291	0.4801	1.0006	0	0.6383	0	0	0	0.5539	0.8243	0	0	0.6732	1.6414	1.8537	1.5771	0	0.3227		156933328	MFS_antibiotic	Enterobacter sakazakii ATCC BAA-894	superkingdom:Bacteria;phylum:Proteobacteria;class:Gammaproteobacteria;order:Enterobacteriales;family:Enterobacteriaceae;genus:Cronobacter;species:Cronobacter sakazakii;
Antibiotic resistance	transporter		0	0	0	0.336	0.1664	0	0	0	0	0	0	0.6764	0.4492	0	0	0	0.1117	0.2149	1.4135	0	0.4936		75676783	SMR_antibiotics	Nitrobacter winogradskyi Nb-255	superkingdom:Bacteria;phylum:Proteobacteria;class:Alphaproteobacteria;order:Rhizobiales;family:Bradyrhizobiaceae;genus:Nitrobacter;species:Nitrobacter winogradskyi;
Antibiotic resistance	transporter		0	0	0.6998	1.2126	1.6191	0.6172	1.2924	0.5704	0	0	0	0	0	0.6955	0.8086	0	0	0	0	0	0		91782252	MFS_antibiotic	Burkholderia xenovorans LB400	superkingdom:Bacteria;phylum:Proteobacteria;class:Betaproteobacteria;order:Burkholderiales;family:Burkholderiaceae;genus:Burkholderia;species:Burkholderia xenovorans;
Antibiotic resistance	transporter		0	0	0	0.1997	0.1373	0.2328	0.3091	0	0	0	0	0	0	0	0	0	0	0	0	0	0		212544566	ABC_antibiotic_transporter	Penicillium marneffei ATCC 18224	superkingdom:Eukaryota;kingdom:Fungi;phylum:Ascomycota;class:Eurotiomycetes;order:Eurotiales;family:Trichocomaceae;genus:Penicillium;species:Penicillium marneffei;
Antibiotic resistance	transporter		0	0	0	0.4789	0.3237	0	0	0	0.4136	0.6873	0	0	0	0	0	0	0.6775	0.6596	0.5439	0.7108	0.4566		187923627	MFS_antibiotic	Burkholderia phytofirmans PsJN	superkingdom:Bacteria;phylum:Proteobacteria;class:Betaproteobacteria;order:Burkholderiales;family:Burkholderiaceae;genus:Burkholderia;species:Burkholderia phytofirmans;
Antibiotic resistance	transporter		0	0	1.9089	0.9846	0	0.9053	0	1.8101	0.4579	1.1409	0	0	0	0	0	1.7777	1.8942	1.5355	0.9063	1.6135	0.9457		261408167	SMR_antibiotics	Geobacillus sp. Y412MC10	superkingdom:Bacteria;phylum:Firmicutes;class:Bacilli;order:Bacillales;family:Bacillaceae;genus:Geobacillus;
Antibiotic resistance	transporter		0	0	0.3339	0.3586	0.3159	0.3368	0.41	0	0	0	0.2994	0.7771	0.3281	0.3413	0.2497	0	0.3375	0.3432	0.5111	0.278	0		188021233	SMR_antibiotics	Providencia stuartii ATCC 25827	superkingdom:Bacteria;phylum:Proteobacteria;class:Gammaproteobacteria;order:Enterobacteriales;family:Enterobacteriaceae;genus:Providencia;species:Providencia stuartii;
Antibiotic resistance	transporter		0	0	0	0	0	0	0	0	0	0	0	0	0	0.1996	0.0936	0	0	0	0	0	0		239909819	ABC_antibiotic_transporter	Thermococcus gammatolerans EJ3
Antibiotic resistance	transporter		0	0	0.3186	0.6965	0.175	1.5051	0.4715	0	0.4117	0.3753	0	0	0	0.354	0.3269	0	0.5281	1.1637	0	0	0		145228641	MFS_antibiotic	Aspergillus niger	superkingdom:Eukaryota;kingdom:Fungi;phylum:Ascomycota;class:Eurotiomycetes;order:Eurotiales;family:Trichocomaceae;genus:Aspergillus;species:Aspergillus niger;
Antibiotic resistance	transporter		0	0	0.3493	0	0.3888	0.736	0.3481	0.467	0	0	0.3717	0	0.3601	0	0	0	0.7233	1.0161	0.3663	0	0.3336		51855717	MFS_antibiotic	Symbiobacterium thermophilum IAM 14863	superkingdom:Bacteria;phylum:Firmicutes;class:Clostridia;order:Clostridiales;family:Clostridiales Family XVIII. Incertae Sedis;genus:Symbiobacterium;species:Symbiobacterium thermophilum;
Antibiotic resistance	transporter		0	0	0	0	0	0.1115	0.143	0	0	0	0	0	0	0	0	0	0	0	0	0	0		118589451	SMR_antibiotics	Stappia aggregata IAM 12614	superkingdom:Bacteria;phylum:Proteobacteria;class:Alphaproteobacteria;order:Rhodobacterales;family:Rhodobacteraceae;genus:Labrenzia;species:Labrenzia aggregata;
Antibiotic resistance	transporter		0	0	0	0	0	0.6931	0.5005	0	0	0	0	1.6726	0.1612	0.2826	0.3277	0	0	0	0	0	0		116049484	SMR_antibiotics	Pseudomonas aeruginosa UCBPP-PA14	superkingdom:Bacteria;phylum:Proteobacteria;class:Gammaproteobacteria;order:Pseudomonadales;family:Pseudomonadaceae;genus:Pseudomonas;species:Pseudomonas aeruginosa;
Antibiotic resistance	transporter		0	0	0.8375	0.693	0.4744	0.7372	0.7626	1.1267	0.645	0.9236	0	0.1971	0.9285	0	0	0	0.7284	0.7715	0.9297	0	0.529		153832840	MFS_antibiotic	Vibrio harveyi HY01	superkingdom:Bacteria;phylum:Proteobacteria;class:Gammaproteobacteria;order:Vibrionales;family:Vibrionaceae;genus:Vibrio;species:Vibrio harveyi;
Antibiotic resistance	transporter		0	0	0	0	0	0	0.3043	0.765	0	0	0	0	0	0.3049	0.3852	0.4003	0.4154	0.8024	0.4203	0.3883	0.3023		86282958	SMR_antibiotics	Rhizobium etli CFN 42	superkingdom:Bacteria;phylum:Proteobacteria;class:Alphaproteobacteria;order:Rhizobiales;family:Rhizobiaceae;genus:Rhizobium;species:Rhizobium etli;
Antibiotic resistance	transporter		0	0	3.2303	3.3381	3.3562	3.1492	5.14	2.8336	3.3955	5.1266	2.8044	0	2.5119	0	0	2.2456	2.0864	2.1449	3.6886	0.8962	2.2136		151563429	MFS_antibiotic	Ochrobactrum anthropi ATCC 49188	superkingdom:Bacteria;phylum:Proteobacteria;class:Alphaproteobacteria;order:Rhizobiales;family:Brucellaceae;genus:Ochrobactrum;species:Ochrobactrum anthropi;
Antibiotic resistance	transporter		0	0	0.4212	0.5966	0.609	0.8918	0.5428	0	0	0	0.2907	0.9787	0.4842	0.4216	0.3207	0	0.4002	0.4571	0.3804	0.2579	0		260435495	SMR_antibiotics	Synechococcus sp. WH 8109	superkingdom:Bacteria;phylum:Cyanobacteria;order:Chroococcales;genus:Synechococcus;
Antibiotic resistance	transporter		0	0	0.2978	4.9758	0.3306	0	0	0	0	0	0.3826	1.0766	1.1542	0.6135	0.3107	0	0	0	0	0	0		134035522	SMR_antibiotics	Pseudomonas aeruginosa	superkingdom:Bacteria;phylum:Proteobacteria;class:Gammaproteobacteria;order:Pseudomonadales;family:Pseudomonadaceae;genus:Pseudomonas;
Antibiotic resistance	transporter		0	0	0	0	0	0	0	0	0.2299	0.2504	0	0	0	0	0	0	0	0	0	0	0		85375710	MATE_antibiotic	Erythrobacter litoralis HTCC2594	superkingdom:Bacteria;phylum:Proteobacteria;class:Alphaproteobacteria;order:Sphingomonadales;family:Erythrobacteraceae;genus:Erythrobacter;species:Erythrobacter litoralis;
Antibiotic resistance	transporter		0	0	0.7428	3.5107	1.1518	0.7931	0.7947	1.8006	0	0	0	0	0	0	0	0.5995	0	0.7357	1.8	0	0.415		259164827	ABC_antibiotic_transporter	Corynebacterium efficiens YS-314	superkingdom:Bacteria;phylum:Actinobacteria;class:Actinobacteria;order:Actinomycetales;family:Corynebacteriaceae;genus:Corynebacterium;species:Corynebacterium efficiens;
Antibiotic resistance	transporter		0	0	0.2504	0.3979	0.8214	0.6583	0.7592	0.5035	0	0	0.3351	0.4138	0.7282	1.0883	0.3087	0	0	0	0.7041	0.4024	0		58428200	MFS_antibiotic	Xanthomonas oryzae pv. oryzae KACC10331	superkingdom:Bacteria;phylum:Proteobacteria;class:Gammaproteobacteria;order:Xanthomonadales;family:Xanthomonadaceae;genus:Xanthomonas;species:Xanthomonas oryzae;
Antibiotic resistance	transporter		0	0	1.3805	1.0945	2.2889	2.1774	1.7556	1.4489	3.081	1.5206	0.8536	0	1.4402	1.5517	1.2098	0	0.5919	1.0527	1.2332	1.8592	1.2602		156932788	MFS_antibiotic	Enterobacter sakazakii ATCC BAA-894	superkingdom:Bacteria;phylum:Proteobacteria;class:Gammaproteobacteria;order:Enterobacteriales;family:Enterobacteriaceae;genus:Cronobacter;species:Cronobacter sakazakii;
Antibiotic resistance	transporter		0	0	0	0.3457	0.1818	0.2153	0	0.3523	0.3553	0.3787	0	0	0	0	0	0.3563	0.3004	0	0	0	0		119868942	SMR_antibiotics	Mycobacterium sp. KMS	superkingdom:Bacteria;phylum:Actinobacteria;class:Actinobacteria;order:Actinomycetales;family:Mycobacteriaceae;genus:Mycobacterium;
Antibiotic resistance	transporter		0	0	0	0	0	0	0.4828	0.4366	0.2596	0.3793	0.3363	0.495	0.6283	0.2432	0.2648	0	0	0	0	0	0		226835665	SMR_antibiotics	Acinetobacter sp. ATCC 27244	superkingdom:Bacteria;phylum:Proteobacteria;class:Gammaproteobacteria;order:Pseudomonadales;family:Moraxellaceae;genus:Acinetobacter;
Antibiotic resistance	transporter		0	0	0	1.0826	0.2945	0.7228	0.3495	1.4856	0	0	0	0.2603	0.3372	0.3258	0.3369	0	0	0	0	0	0		218892786	MFS_antibiotic	Pseudomonas aeruginosa LESB58	superkingdom:Bacteria;phylum:Proteobacteria;class:Gammaproteobacteria;order:Pseudomonadales;family:Pseudomonadaceae;genus:Pseudomonas;species:Pseudomonas aeruginosa;
Antibiotic resistance	transporter		0	0	1.11095	0	0.97305	0.8663	3.0372	0.99065	0	0	1.1699	1.909	1.03255	0.7042	2.9275	0.5002	0.5704	0	2.2252	0.45175	0		261822952	SMR_antibiotics	Pectobacterium wasabiae WPP163	superkingdom:Bacteria;phylum:Proteobacteria;class:Gammaproteobacteria;order:Enterobacteriales;family:Enterobacteriaceae;genus:Pectobacterium;species:Pectobacterium wasabiae;
Antibiotic resistance	transporter		0	0	2.9336	4.4121	0	2.6497	5.3006	3.2788	3.5199	2.1772	0	0	0	0	0	0	1.6027	2.3443	4.197	0	2.3614		256779588	SMR_antibiotics	Streptomyces hygroscopicus ATCC 53653	superkingdom:Bacteria;phylum:Actinobacteria;class:Actinobacteria;order:Actinomycetales;family:Streptomycetaceae;genus:Streptomyces;species:Streptomyces hygroscopicus;
Antibiotic resistance	transporter		0	0	0.6419	0.7028	1.5164	1.1113	1.1751	1.0688	2.1172	0.7258	2.312	1.6311	1.1308	1.2894	2.2726	1.2273	1.0921	0.5934	0.6776	1.5137	0.7747		170139222	MFS_antibiotic	Burkholderia graminis C4D1M	superkingdom:Bacteria;phylum:Proteobacteria;class:Betaproteobacteria;order:Burkholderiales;family:Burkholderiaceae;genus:Burkholderia;species:Burkholderia graminis;
Antibiotic resistance	transporter		0	0	0.381	0.8221	1.3799	1.8728	2.354	0	0.9411	0.5098	0	0	0	1.3667	2.4335	0	0	0	3.8152	1.2095	0.6679		133738122	MFS_antibiotic	Herminiimonas arsenicoxydans	superkingdom:Bacteria;phylum:Proteobacteria;class:Betaproteobacteria;order:Burkholderiales;family:Oxalobacteraceae;genus:Herminiimonas;
Antibiotic resistance	transporter		0	0	0.4709	0	0.4321	0	0.5528	0.774	0.4574	0.8169	0	0	0	0.4841	0.5579	0	0	0	0	0.5192	0.3813		158332950	MFS_antibiotic	Azorhizobium caulinodans ORS 571	superkingdom:Bacteria;phylum:Proteobacteria;class:Alphaproteobacteria;order:Rhizobiales;family:Xanthobacteraceae;genus:Azorhizobium;species:Azorhizobium caulinodans;
Antibiotic resistance	transporter		0	0	0.5158	0.4775	0.3872	0.4513	0.441	0.9304	0.3165	0.7399	0	0.9676	0.6554	0.4347	0.7079	0.6414	0.6856	0.7796	0.4324	0.6453	0.4289		222877705	SMR_antibiotics	Campylobacter rectus RM3267	superkingdom:Bacteria;phylum:Proteobacteria;class:Epsilonproteobacteria;order:Campylobacterales;family:Campylobacteraceae;genus:Campylobacter;species:Campylobacter rectus;
Antibiotic resistance	transporter		0	0	0	0	0	0.3845	0.548	0.7601	1.0347	0.5658	0	0	0	0	0	0	0	0	0	0	0		32475946	Mex	Rhodopirellula baltica SH 1	superkingdom:Bacteria;phylum:Planctomycetes;class:Planctomycetacia;order:Planctomycetales;family:Planctomycetaceae;genus:Rhodopirellula;species:Rhodopirellula baltica;
Antibiotic resistance	transporter		0	0	0	0.3424	0.2264	0	0	0	0	0	0	0.6655	0.3587	0	0	0	0	0	0	0	0		189341579	SMR_antibiotics	Chlorobium limicola DSM 245	superkingdom:Bacteria;phylum:Chlorobi;class:Chlorobia;order:Chlorobiales;family:Chlorobiaceae;genus:Chlorobium;species:Chlorobium limicola;
Antibiotic resistance	transporter		0	0	0.33615	0.6236	0.331	0.4585	0.6776	0.6971	0.7408	0.52085	0.3073	0	0.37275	0	0	0.4013	0.377	0.68645	0.4663	0.2317	0.28095		110340621	SMR_antibiotics	Chlorobium ferrooxidans DSM 13031	superkingdom:Bacteria;phylum:Chlorobi;class:Chlorobia;order:Chlorobiales;family:Chlorobiaceae;genus:Chlorobium;species:Chlorobium ferrooxidans;
Antibiotic resistance	transporter		0	0	0.4724	0.7086	0.3792	0	0	0	0	0	0	0	0	0	0	0	0	0	0	0	0		211959915	Mex	Pseudovibrio sp. JE062	superkingdom:Bacteria;phylum:Proteobacteria;class:Alphaproteobacteria;order:Rhodobacterales;family:Rhodobacteraceae;genus:Pseudovibrio;
Antibiotic resistance	transporter		0	0	1.1719	0.9549	2.9057	1.9668	1.7127	0	0	0	0	1.3096	1.8241	1.3392	0.4629	0.5603	1.451	1.411	0.8847	0	0.4988		258637180	SMR_antibiotics	Pantoea sp. At-9b	superkingdom:Bacteria;phylum:Proteobacteria;class:Gammaproteobacteria;order:Enterobacteriales;family:Enterobacteriaceae;genus:Pantoea;
Antibiotic resistance	transporter		0	0	2.2727	0.5011	0.3436	0.6621	0.4104	0.4233	0	0	1.6925	0	1.0846	0.3828	0.8544	0.4788	0.5314	0.4463	0	0.4556	0.2509		154685723	SMR_antibiotics	Bacillus amyloliquefaciens FZB42	superkingdom:Bacteria;phylum:Firmicutes;class:Bacilli;order:Bacillales;family:Bacillaceae;genus:Bacillus;species:Bacillus amyloliquefaciens;
Antibiotic resistance	transporter		0	0	0	0	0	0	0	0	5.6044	6.7878	0	0	0	0	0	0	0	0	0	0	0		187919593	MFS_antibiotic	Burkholderia phytofirmans PsJN	superkingdom:Bacteria;phylum:Proteobacteria;class:Betaproteobacteria;order:Burkholderiales;family:Burkholderiaceae;genus:Burkholderia;species:Burkholderia phytofirmans;
Antibiotic resistance	transporter		0	0	0.463	0.5033	0.439	0.5555	0.4346	0.5004	0	0	0	0	0	0	0	0	0	0	0	0	0		118173568	SMR_antibiotics	Mycobacterium smegmatis str. MC2 155	superkingdom:Bacteria;phylum:Actinobacteria;class:Actinobacteria;order:Actinomycetales;family:Mycobacteriaceae;genus:Mycobacterium;species:Mycobacterium smegmatis;
Antibiotic resistance	transporter		0	0	0	0.3193	0.2583	0	0	0	0	0	0	0.463	0.2954	0	0	0	0	0	0	0	0		159177531	MFS_antibiotic	alpha proteobacterium BAL199	superkingdom:Bacteria;phylum:Proteobacteria;class:Alphaproteobacteria;
Antibiotic resistance	transporter		0	0	1.1073	0.3644	0	0.6011	0	0.6189	0	0	0.5099	0	0.5434	0	0	0	0	0	0	0	0		171319162	MFS_antibiotic	Burkholderia ambifaria MEX-5	superkingdom:Bacteria;phylum:Proteobacteria;class:Betaproteobacteria;order:Burkholderiales;family:Burkholderiaceae;genus:Burkholderia;species:Burkholderia ambifaria;
Antibiotic resistance	transporter		0	0	0	0	0	0	0	0	0.225	0.2161	0	0	0	0	0	0	0	0	0	0	0		226089127	MFS_antibiotic	Gemmatimonas aurantiaca T-27	superkingdom:Bacteria;phylum:Gemmatimonadetes;class:Gemmatimonadetes;order:Gemmatimonadales;family:Gemmatimonadaceae;genus:Gemmatimonas;species:Gemmatimonas aurantiaca;
Antibiotic resistance	transporter		0	0	0	0	0	0	0	0	0	0	0	0.1905	0.3417	0	0	0	0	0	0	0	0		257149502	ABC_antibiotic_transporter	Lactobacillus rhamnosus GG	superkingdom:Bacteria;phylum:Firmicutes;class:Bacilli;order:Lactobacillales;family:Lactobacillaceae;genus:Lactobacillus;species:Lactobacillus rhamnosus;
Antibiotic resistance	transporter		0	0	0	1.9253	0.8137	0	0	0	1.6724	0.6931	0	0	0	0	0	0	0	0	0	0	0		159184608	MFS_antibiotic	Agrobacterium tumefaciens str. C58	superkingdom:Bacteria;phylum:Proteobacteria;class:Alphaproteobacteria;order:Rhizobiales;family:Rhizobiaceae;genus:Agrobacterium;species:Agrobacterium tumefaciens;
Antibiotic resistance	transporter		0	0	2.2549	0.6853	0.3628	0.6926	0	0.8365	0	0	0	0	0	0	0	1.0117	0.3064	0.8446	0.6205	1.0687	0.5352		163731790	SMR_antibiotics	Roseobacter litoralis Och 149	superkingdom:Bacteria;phylum:Proteobacteria;class:Alphaproteobacteria;order:Rhodobacterales;family:Rhodobacteraceae;genus:Roseobacter;species:Roseobacter litoralis;
Antibiotic resistance	transporter		0	0	0	0.4021	0.2701	0.3962	0.4539	0.544	0.3149	0.6129	0	0	0	0	0	0	0	0	0	0.0811	0.3196		239910430	ABC_antibiotic_transporter	Thermococcus gammatolerans EJ3
Antibiotic resistance			0	0	0	0	0	0	0.7966	0.3903	0	0	0	0	0	0.5212	0.4411	0	0	0	0	0	0		84779128	SMR_antibiotics	Sodalis glossinidius str. 'morsitans'	superkingdom:Bacteria;phylum:Proteobacteria;class:Gammaproteobacteria;order:Enterobacteriales;family:Enterobacteriaceae;genus:Sodalis;species:Sodalis glossinidius;
Antibiotic resistance			0	0	0.4937	0.1996	0.2231	0.3625	0.4799	0	0.5432	0.2749	0	0.3927	0.5372	0	0	0	0	0	0	0	0		218887150	SMR_antibiotics	Desulfovibrio vulgaris str. 'Miyazaki F'	superkingdom:Bacteria;phylum:Proteobacteria;class:Deltaproteobacteria;order:Desulfovibrionales;family:Desulfovibrionaceae;genus:Desulfovibrio;species:Desulfovibrio vulgaris;
Antibiotic resistance			1.6975	0.5186	2.674	0.5321	0.4395	0.696	0.4309	0.6052	0.1744	0.588	1.6732	1.5356	1.375	0.4197	0.7721	0.7987	1.0447	0.817	0.5711	0.9067	0.4932		167778797	B_lactamase_B	Leptospira biflexa serovar Patoc strain 'Patoc 1 (Paris)'
Antibiotic resistance			0	0	1.5525	0.8839	1.5853	2.2747	2.0645	0.446	1.2312	1.0582	0.8043	1.6434	2.2788	0.6435	0.9782	0.7866	0.2489	1.202	0.8092	0.6572	1.4669		218885607	Tet	Desulfovibrio vulgaris str. 'Miyazaki F'	superkingdom:Bacteria;phylum:Proteobacteria;class:Deltaproteobacteria;order:Desulfovibrionales;family:Desulfovibrionaceae;genus:Desulfovibrio;species:Desulfovibrio vulgaris;
Bacteria phage	HOST RECOGNITION/STRUCTURAL		2.2203	1.678	2.3707	1.7297	1.202	1.486	1.1755	2.3962	0.6134	1.6692	2.8779	0	2.5774	1.1986	2.3817	2.2555	0	1.8307	1.4964	2.0305	1.5364		227438576	Host_recognition_T4_type	Enterobacteria phage RB14	order:Caudovirales;family:Myoviridae;genus:T4-like viruses;
Bacteria phage	HOST RECOGNITION/STRUCTURAL		0.6343	0.1572	0	0.2707	0.4448	0.9557	0.3272	0	0.6629	1.684	0	0	0	0.493	0.1853	0	0	0	0.2319	0	1.7232		62288819	Host_recognition_T4_type	Enterobacteria phage RB43	order:Caudovirales;family:Myoviridae;genus:T4-like viruses;
Bacteria phage	HOST RECOGNITION/STRUCTURAL		0	0	0.27	0.3462	0.2647	0	0	0	0	0	0	0	0	0	0	0	0	0	0	0	0		238694959	Host_recognition_T2_type	Enterobacteria phage JSE	order:Caudovirales;family:Myoviridae;genus:T4-like viruses;
Bacteria phage	LYSIS		0	0	0.3916	0.2361	0.6097	0.7938	0.2023	0	0.3785	0.3647	0	0	0	0	0	0	0	0	0	0	0		89885987	endolysin_transglycosylase	Sodalis phage phiSG1
Bacteria phage	LYSIS		0	0	0	0.9435	0.6192	0.7254	1.0568	0	0.7361	0.5647	0	0	0	0	0	0	0	0	0.4376	0	0.401		168148915	endolysin_transglycosylase	Azospirillum phage Cd	order:Caudovirales;family:Siphoviridae;
Bacteria phage	LYSIS		0.2173	0.6925	0.1908	0.236	0.19575	0	0.1302	0.4509	0	0	0.1571	0.1459	0.2212	0.1536	0.1467	0	0	0	0	0	0		117165878	endolysin_transglycosylase	Microcystis phage Ma-LMM01	order:Caudovirales;family:Myoviridae;
Bacteria phage	LYSIS		1.9995	1.3561	2.3642	1.4679	1.0409	1.3154	1.0556	2.3233	0.9266	1.8357	0	0	0	1.2322	1.9596	0	0	0	1.7332	2.1159	1.5107		238695615	endolysin_transglycosylase	Xanthomonas phage phiL7	order:Caudovirales;family:Siphoviridae;
Bacteria phage	LYSIS		0.4371	0.2314	0	1.2463	0.1965	0.2051	0.2114	0	0	0	0.9851	0.2967	0.1588	0.5028	0.5623	0.32	0.218	0	0	0	0		62636158	lysin	Bacteriophage 37	order:Caudovirales;family:Siphoviridae;
Bacteria phage	LYSIS		0.3111	0.2794	0	0	0	0	0	0	0	0	0.5189	0.6094	0.4178	0.3016	0.355	0	0	0	0	0.4256	0.2319		9629549	lysin	Streptococcus phage Cp-1	order:Caudovirales;family:Podoviridae;
Bacteria phage	LYSIS		0.4067	0.5108	0.2458	0.5165	0.2786	0.3054	0.5953	0	0.354	0.4324	0.4044	0.4294	0.3452	0.363	0.7969	0	0	0	0.2814	0	0.2383		62084735	lysin	Enterobacteria phage K11	order:Caudovirales;family:Podoviridae;
Bacteria phage	LYSIS		0	0	0	0	0	0.5061	0.3549	0	0	0	0	0	0	0	0	0	0	0	0	0	0		6599035	holin_type_2	Bacteriophage phiYeO3-12	order:Caudovirales;family:Podoviridae;genus:T7-like viruses;
Bacteria phage	LYSIS		1.7619	0.9946	1.4521	1.67	0.7501	1.0538	0.9117	1.4551	0.5309	1.3446	2.3541	0	1.9767	0.9337	1.2997	1.4556	1.4718	1.4809	1.0096	1.198	0.8174		47717521	endolysin_transglycosylase	Burkholderia cenocepacia phage BcepB1A	order:Caudovirales;family:Myoviridae;
Bacteria phage	LYSIS		1.5106	1.0115	1.7002	0	0.5683	0.8305	0.8081	1.5999	0	0	2.7564	0	1.9139	0.6867	1.3257	1.4989	2.0756	1.7447	0.9265	1.268	0.8039		118430564	lysin	Streptococcus phage SMP	order:Caudovirales;
Bacteria phage	LYSIS		0.3628	0.1787	0.7438	1.9085	0.5915	2.3935	1.9686	1.6802	0.1888	0.5407	0.2499	1.9523	1.1703	1.2331	1.0127	1.5786	1.7004	1.99	3.4771	0.8338	0.7256		211731802	endolysin_transglycosylase	Bacteriophage APSE-3
Bacteria phage	LYSIS		1.2144	0.5693	1.6214	0.6711	0.4347	0.5965	0.4706	1.1261	0	0	1.7133	0	1.4928	0	0	1.0611	1.2861	1.0401	0.6569	1.5953	0.5558		194100459	holin_type_2	Klebsiella phage K11	order:Caudovirales;family:Podoviridae;genus:T7-like viruses;
Bacteria phage	LYSIS		0.5465	0.4823	0	0	0	0.3658	0.232	0	0	0	0	0	0	0	0	0	0	0	0	0	0		66395814	lysin	Staphylococcus phage EW	order:Caudovirales;family:Siphoviridae;
Bacteria phage	LYSIS		1.1184	0.2199	0.3164	0.5105	0.3994	0.7647	0.4508	0	0	0	0	0.571	0.4244	0.7677	0.5766	0	0	0	0	0	0		189427212	lysin	Salmonella phage phiSG-JL2	order:Caudovirales;family:Podoviridae;genus:T7-like viruses;
Bacteria phage	LYSIS		0.7048	0.4257	0.8011	0.6082	0.4503	0.7905	0.542	0.7684	0.5049	0.7423	0.9257	0.941	0.7059	0.6005	0.7652	0.6493	0.8057	0.6843	0.6249	0.7608	0.5318		34733004	endolysin_glycosidase	Bacteriophage 44RR2.8t	order:Caudovirales;family:Myoviridae;genus:T4-like viruses;
Bacteria phage	LYSIS		0	0	0.3785	0.4106	0	0	0.3839	0.6819	0	0	0	0	0	0.5261	0.5401	0.5679	0.5166	0.4767	0.3879	0.4335	0.3033		104345875	holin_type_3	Aeromonas salmonicida bacteriophage 25	order:Caudovirales;family:Myoviridae;genus:T4-like viruses;
Bacteria phage	LYSIS		0.3259	0.1316	0.2037	0.4896	0.258	0.3178	0.3999	0	0.2457	0.3106	0.2472	0.4431	0.2049	0.2275	0.296	0	0	0	0.3562	0	0.1473		29565736	lysin	Staphylococcus phage 44AHJD	order:Caudovirales;family:Podoviridae;genus:AHJD-like viruses;
Bacteria phage	LYSIS		0	0	0	0	0	0	0	0	0	0	0	0	0	0	0	0.418	0	0.5192	0	0	0		33414818	endolysin_glycosidase	Bacteriophage Aeh1	order:Caudovirales;family:Myoviridae;genus:T4-like viruses;
Bacteria phage	LYSIS		0	0	1.408	0.9658	0.8128	0.8794	1.6005	1.8287	0	0	0	0	0	0.6949	1.4825	1.7011	1.8717	1.5688	1.0941	1.5211	0.993		193201370	lysin	Klebsiella phage K11	order:Caudovirales;family:Podoviridae;genus:T7-like viruses;
Bacteria phage	LYSIS		0	0	0	0	0	0	0	0	0	0	0.797	0	0.4946	0	0	0.6627	0.5268	0	0.4159	0.5093	0.2897		168983493	lysin	Lactococcus phage asccphi28	order:Caudovirales;family:Podoviridae;
Bacteria phage	LYSIS		0	0	0.3678	0.4879	0.5733	0.2612	0.6863	0.803	3.5108	0.6123	0.717	0	0.589	0	0	0.8455	0.1668	0	0.5586	0	0.3599		148727162	endolysin_transglycosylase	Aeromonas phage phiO18P	order:Caudovirales;family:Myoviridae;genus:P2-like viruses;
Bacteria phage	LYSIS		0	0	1.83715	2.70595	2.2991	4.08415	3.23355	2.2476	0	0	1.5817	0	1.8672	3.3169	2.0556	1.29565	1.22465	1.26185	2.19875	1.1311	0.54515		114796477	endolysin_glycosidase	Bacteriophage LKA1	order:Caudovirales;family:Podoviridae;genus:phiKMV-like viruses;
Bacteria phage	LYSIS		0	0	0.2857	2.0981	0.2249	0.3555	0	0.3852	0	0	0	0.4609	2.1832	1.4033	0.2899	0	0	0	0	0	0		109290115	endolysin_glycosidase	Aeromonas phage 25	order:Caudovirales;family:Myoviridae;genus:T4-like viruses;
Bacteria phage	REPLICATION		0.3996	0.1244	0	0.164	0.4736	0.6739	0.4885	0	0	0	0.3047	0.5666	0.4243	0.4306	0.2167	0.3447	0	0.6175	0.305	0.4935	0		6166382	integrase_tyrosine	Pseudomonas phage D3	order:Caudovirales;family:Siphoviridae;
Bacteria phage	REPLICATION		0.456	0.5909	0	0	0	0	0	0	0	0	1.0888	0.589	0.4858	0	0	0	0	0	0	0.4335	0.2231		37651634	terminase_large_subunit	Aeromonas phage 44RR2.8t	order:Caudovirales;family:Myoviridae;genus:T4-like viruses;
Bacteria phage	REPLICATION		1.6092	0.8401	2.3556	0.8721	0.5684	0.9635	0.5257	1.1652	0	0	2.3003	1.7769	1.7063	0.6393	1.1763	1.0634	1.4738	0.8945	0.7347	1.0933	0.6369		33414834	terminase_small_subunit	Bacteriophage Aeh1	order:Caudovirales;family:Myoviridae;genus:T4-like viruses;
Bacteria phage	REPLICATION		1.8628	1.5747	2.6314	1.0372	0	1.4257	0.905	1.4203	0.4373	1.014	0	0	0	0.9514	1.6095	1.4729	1.8467	1.5703	0.7825	1.4502	1.034		148750870	single_strand_annealing_protein	Lactobacillus phage LL-H	order:Caudovirales;family:Siphoviridae;
Bacteria phage	REPLICATION		0	0	2.7013	0.6075	0.4244	0.5807	0.4227	0.6961	0	0	1.5247	1.7362	1.3782	0.3725	0.683	1.0899	1.1294	0.9252	0.5543	1.0483	0.5517		2353784	T4_type_portal_protein	cyanophage S-BnM1	order:Caudovirales;family:Myoviridae;
Bacteria phage	REPLICATION		0.5959	0.3214	0.2282	0.2801	0.2572	0.1374	0.1667	0.8169	0.4636	0.5949	0.3315	0.5296	0.2869	0.2583	0.37	0.5119	0	0.2312	0.4015	0.1932	0.1321		238694905	DNA_polymerase_type_I	Enterobacteria phage JSE	order:Caudovirales;family:Myoviridae;genus:T4-like viruses;
Bacteria phage	REPLICATION		0	0	0	0	0	0	0	0	0	0	0	0	0	0.2042	0.2497	0	0	0	0	0	0		190610542	DNA_polymerase_type_I	Mycobacterium phage Jasper	order:Caudovirales;family:Siphoviridae;
Bacteria phage	REPLICATION		1.5838	0.7638	0.7217	0.9948	0.5203	0.5638	0.8506	0.8361	1.4695	2.2198	0.8077	1.034	0.8458	0.8486	1.555	0.6635	0.5926	0.3208	0.8148	0.3582	0.4905		194150861	helicase_family_4_DnaB_like	Mycobacterium phage Porky	order:Caudovirales;family:Siphoviridae;
Bacteria phage	REPLICATION		0.4326	0.3489	0.4311	0.5298	0.3878	0.3372	0.7632	0.6187	0.6914	0.5723	0.9072	0.8865	1.093	0.568	0.5889	0.3839	0.489	0.5552	0.8554	0.5128	0.3566		34333269	terminase_large_subunit	Bacteriophage KVP40	order:Caudovirales;family:Myoviridae;genus:T4-like viruses;species:Vibrio phage nt-1 sensu lato;
Bacteria phage	REPLICATION		0.2162	0.2394	0	0	0	0	0	0	0	0	0	0	0	0	0	0	0	0	0	0	0		66391673	T4_type_portal_protein	Enterobacteria phage RB43	order:Caudovirales;family:Myoviridae;genus:T4-like viruses;
Bacteria phage	REPLICATION		0	0	0	0	0	0	0	0	0	0	0.4155	0.2452	0.1533	0	0	0.1899	0	0.1057	0	0	0		12719409	single_strand_annealing_protein	Staphylococcus phage phiSLT	order:Caudovirales;family:Siphoviridae;
Bacteria phage	REPLICATION		1.3911	1.1122	0.525	0.8591	0.5912	0.4451	1.384	1.2056	0.6813	0.4936	1.0818	1.0508	1.2171	0.5461	1.171	0.4081	0.1188	0.2701	0.4284	0.677	0.3649		61806417	primase	Cyanophage P-SSP7
Bacteria phage	REPLICATION		0.2258	0.4432	0.1412	0	0.1947	0	0	0	0	0	0.5148	0.6639	0.9852	0	0	0	0	0	0	0	0		104345887	motA	Aeromonas phage 25	order:Caudovirales;family:Myoviridae;genus:T4-like viruses;
Bacteria phage	REPLICATION		1.7588	0.9726	0.6283	1.1366	0.8503	1.0141	1.7389	1.3553	2.9186	1.9835	0.7811	1.3698	1.2055	0.4182	1.5672	1.0564	0	0.8855	0.5351	0.9252	0.4614		127663799	RNA_dependent__RNA_polymerase	Enterobacteria phage MS2	family:Leviviridae;genus:Levivirus;
Bacteria phage	REPLICATION		0.3422	0.2472	0	0.334	0.1402	0	0	0	0.2296	0.3651	0.6651	0	0.2499	0.226	1.3907	0	0	0	0	0.2759	0.5538		17384290	helicase_family_4	Enterobacteria phage T3
Bacteria phage	REPLICATION		0.4584	0.2847	0	0	0	0.8779	0.9912	0	0	0	0	0	0	0	0	0	0	0	0	0	0		32350479	terminase_large_subunit	Enterobacteria phage RB69	order:Caudovirales;family:Myoviridae;genus:T4-like viruses;
Bacteria phage	REPLICATION		0	0	0	0	0	0	0	0	0	0	0.2782	0.2937	0.2587	0	0	0	0	0	0	0	0		29243578	DNA_polymerase_type_I	Pseudomonas phage gh-1	order:Caudovirales;family:Podoviridae;genus:T7-like viruses;
Bacteria phage	REPLICATION		0.7274	0.5172	0.7005	0.6705	0.4814	0.4661	0.5596	0.8518	0.4854	0.7505	1.2288	1.1037	0.6964	0.5794	0.7391	0.6174	0.8117	0.681	0.7274	0.7666	0.5424		62288567	primase	Enterobacteria phage RB43	order:Caudovirales;family:Myoviridae;genus:T4-like viruses;
Bacteria phage	REPLICATION		0.2354	0.1687	0.2262	0.3355	0	0.2047	0.4148	0	0	0	0.4225	0.4215	0.2735	0.2477	0.2718	0	0	0	0	0.3111	0.1771		29243106	DNA_polymerase_type_I	Streptomyces phage phiBT1	order:Caudovirales;family:Siphoviridae;genus:PhiC31-like viruses;
Bacteria phage	REPLICATION		0.4224	0.5237	0.5622	0.897	0.4773	0.4066	0.6695	1.5431	1.2011	1.2953	0.4001	0	0.3305	0.5827	0.2792	0.2981	0.2651	0.4147	0.6892	0.3298	0.4609		12248110	terminal_protein_linear_DNA_phage	Bacillus phage GA-1	order:Caudovirales;family:Podoviridae;genus:Phi29-like viruses;
Bacteria phage	REPLICATION		0.5414	0.3132	0	0	0	0.4453	0.703	0	0	0	0	0	0	0	0	0	0	0	0	0	0		257219038	UvsW	Deftia phage phiW-14	order:Caudovirales;family:Myoviridae;
Bacteria phage	REPLICATION		0.2686	0.3008	0	0	0	0	0	0	0	0	0	0	0	0	0	0	0	0	0	0	0		226973676	DNA_polymerase_type_I	Shigella phage phiSboM-AG3	order:Caudovirales;family:Myoviridae;
Bacteria phage	REPLICATION		0.6436	0.2491	0.538	0	0.2038	0.4552	0	0.5118	0	0	0	0.9154	0.6369	0	0	0	0	0	0.3515	0	0.2921		254547569	RNA_dependent__RNA_polymerase	Enterobacteria phage BZ13	family:Leviviridae;genus:Levivirus;
Bacteria phage	REPLICATION		1.7379	2.9548	0.4184	1.0045	1.2713	0.504	1.4216	0.919	2.7371	0.5087	0	1.2757	1.1647	1.1033	1.1602	1.8474	0.5162	0.5602	0	1.9495	0.683		18654204	single_strand_annealing_protein	Lactobacillus phage LL-H	order:Caudovirales;family:Siphoviridae;
Bacteria phage	REPLICATION		1.4908	0.5503	2.6906	0	0.3385	0.6475	0.5861	0.7773	0.2276	0.5566	1.0534	1.3438	1.0862	0.4073	0.5577	0.6411	0.8971	0.4423	0.4656	0.7234	0.4209		15687	DNA_ligase	Enterobacteria phage T3	order:Caudovirales;family:Podoviridae;genus:T7-like viruses;
Bacteria phage	REPLICATION		0.1339	0.41	0	0.1538	0.1757	0	0	0	0	0	1.333	0.1921	0.24455	0.127	0.7654	0	0	0	0	0.3954	0.1478		194307030	DNA_ligase	Morganella phage MmP1	order:Caudovirales;family:Podoviridae;genus:T7-like viruses;
Bacteria phage	REPLICATION		0.7377	0.4216	0.8298	0.5702	0.4371	0.4858	0	0.9804	0.5117	0.7442	1.0543	1.1149	0.7117	0	0	0.6749	0.7381	0.9301	0.6613	0	0.3777		58532930	T4_recomb_endonuclease	Synechococcus phage S-PM2	order:Caudovirales;family:Myoviridae;genus:T4-like viruses;
Bacteria phage	REPLICATION		0	0	0	0	0	0.1537	0.1711	0	0	0	0.1244	0.2632	0.1469	0	0	0	0	0	0	0	0		193201312	DNA_ligase	Enterobacteria phage EcoDS1	order:Caudovirales;family:Podoviridae;genus:T7-like viruses;
Bacteria phage	REPLICATION		0.3289	0.3653	0.3952	0.711	0.6191	0.3158	2.6496	0.953	2.854	1.2009	2.0427	0.6536	1.0137	0.832	1.4055	0.6984	0.3494	0.5431	0.268	0.4877	0.272		226973589	T4_recomb_endonuclease	Shigella phage phiSboM-AG3	order:Caudovirales;family:Myoviridae;
Bacteria phage	REPLICATION		1.3829	2.7785	0.4758	1.2528	1.6388	0.4922	0.6769	2.205	0	0	0.9699	0	0.8719	0.5327	1.2534	0	0	0	0	0	0		62199821	helicase_family_4	Enterobacteria phage RB69
Bacteria phage	REPLICATION		0.4305	0.2583	0.1852	0.2827	0.2774	0	0	0	0.7663	0.2774	1.2391	0.2849	0.2937	0.5137	0.5331	0	0	0	0	0.437	0.1171		17981816	integrase_tyrosine	Haemophilus phage HP2	order:Caudovirales;family:Myoviridae;genus:P2-like viruses;
Bacteria phage	REPLICATION		1.3308	0.3295	0.3706	0.3666	0.7495	0.8638	0.8637	0	0	0	1.7999	0.7006	0.6455	0.8004	0.8889	0	0	0	0	0	0		62288577	DNA_polymerase_type_I	Enterobacteria phage RB43	order:Caudovirales;family:Myoviridae;genus:T4-like viruses;
Bacteria phage	REPLICATION		2.0861	0.4951	0.5846	0.7695	0.6372	1.0882	0.6013	0.8741	0	0	2.0226	1.726	1.2724	1.1068	1.9541	0	0	0	0.5283	0.894	0.3891		32453659	terminase_small_subunit	Enterobacteria phage RB69	order:Caudovirales;family:Myoviridae;genus:T4-like viruses;
Bacteria phage	REPLICATION		0	0	0	0	0	0	0	0	0.2973	0.215	0.2817	0.5308	0	0	0	0	0	0	0	0	0		254547599	RNA_dependent__RNA_polymerase	Enterobacteria phage Qbeta	family:Leviviridae;genus:Allolevivirus;species:Enterobacteria phage Qbeta sensu lato;
Bacteria phage	REPLICATION		1.5808	0.2835	0.3519	0.4873	0.3996	2.9281	0.5704	0.3664	0.6782	0.5185	0.3873	0.7606	0.3881	1.9003	0.3908	0.4501	0.4196	0.5681	0.2591	0.8175	0.5824		29424892	single_strand_annealing_protein	Mycobacterium phage Che9c	order:Caudovirales;family:Siphoviridae;
Bacteria phage	REPLICATION		1.0946	2.8346	0.2646	0.7147	0.8824	0	0.1537	1.6465	0	0	0	0	0	0	0	0	0	0	0	0	0		72527929	primase	Enterobacteria phage K1F
Bacteria phage	REPLICATION		0.9837	0.7905	0.9309	0.8327	0.5895	0	0	0	0	0	0	0	0	0	0	1.1655	1.4648	1.1871	0.7887	1.2337	0.6645		2764919	helicase_family_4_DnaB_like	Bacillus phage SPP1	order:Caudovirales;family:Siphoviridae;genus:Lambda-like viruses;
Bacteria phage	REPLICATION		0.6126	0.1755	0	0	0	0	0	0	0	0	0	0	0	0	0	0	0	0	0	1.1625	0.7776		4098413	integrase_tyrosine	Leuconostoc oenos bacteriophage 10MC
Bacteria phage	REPLICATION		0.4127	0.4067	0.4366	0.7358	0.518	0.6947	1.624	0.6372	0.9862	0.8786	0.3984	0.7128	2.293	0.3439	1.0746	0.2917	0.3417	0.2403	0.293	0.2639	0.1812		62288592	T4_recomb_endonuclease	Enterobacteria phage RB43	order:Caudovirales;family:Myoviridae;genus:T4-like viruses;
Bacteria phage	REPLICATION		0.1541	0.1501	0	0.2107	0.1407	0	0	0	0	0	0	0	0	0.2032	0.247	0	0	0	0.1527	1.5676	0		61393951	terminal_protein_linear_DNA_phage	Enterobacteria phage L17	family:Tectiviridae;genus:Tectivirus;species:Enterobacteria phage PRD1;
Bacteria phage	REPLICATION		2.3375	1.2859	3.3484	1.4001	0.8233	1.6313	0	1.3205	0.2382	1.3888	0	0	0	0.8799	1.9052	1.5651	2.0501	0	1.0855	1.7708	1.0985		83571727	helicase_family_4	Enterobacteria phage K1E	order:Caudovirales;family:Podoviridae;genus:SP6-like viruses;
Bacteria phage	REPLICATION		0.2906	0.1794	0.249	0.2916	0.1598	0.3141	0.246	0	0	0	0.3077	0.2983	0.2544	0.2634	0.18315	0	0	0	0.212	0.169	0.1467		15075	RNA_dependent__RNA_polymerase	Enterobacteria phage fr	family:Leviviridae;genus:Levivirus;species:Enterobacteria phage MS2;
Bacteria phage	REPLICATION		0	0	0.2034	0.2337	0.2648	0	0	0	0	0	0	0	0	0	0	0	0	0	0	0	0		17384295	DNA_polymerase_type_I	Enterobacteria phage T3	order:Caudovirales;family:Podoviridae;genus:T7-like viruses;
Bacteria phage	REPLICATION		0	0	0	0	0	0	0	0	0	0	0	1.4548	0.887	0.5274	0.534	0	0	0	0	0	0		29424788	DNA_polymerase_type_I	Mycobacteriophage Bxz2	order:Caudovirales;family:Siphoviridae;
Bacteria phage	REPLICATION		0	0	0	0.2	0.2749	0.2179	0.6278	0	0	0	0.8133	0.2723	0.2198	0.4364	0.4591	0	0	0	0	0	0		189085863	ssb	Salmonella phage phiSG-JL2	order:Caudovirales;family:Podoviridae;genus:T7-like viruses;
Bacteria phage	REPLICATION		1.52125	1.79835	0	0	0	0	2.1653	1.5655	0.9341	1.441	0	0	0	0	0	0.4519	0.3552	0.5642	0.8603	0.5436	0.35395		194307044	DNA_polymerase_type_I	Morganella phage MmP1	order:Caudovirales;family:Podoviridae;genus:T7-like viruses;
Bacteria phage	REPLICATION		1.7571	0.9869	2.3761	1.2134	1.061	1.6972	0.9199	1.8482	1.3282	1.3429	0	0	0	1.8034	1.3213	1.5177	1.6201	2.1135	1.1089	1.7603	0.9097		61393984	terminal_protein_linear_DNA_phage	Enterobacteria phage PR3	family:Tectiviridae;genus:Tectivirus;species:Enterobacteria phage PRD1;
Bacteria phage	REPLICATION		0.5203	0.5064	0.3123	0.6046	0.2509	0.3728	0.4194	0	0.5202	0.4686	0.2045	0.244	0.3056	0.3046	0.3859	0	0	0	0	0	0		66391506	T4_recomb_endonuclease	Enterobacteria phage RB43	order:Caudovirales;family:Myoviridae;genus:T4-like viruses;
Bacteria phage	REPLICATION		0	0	0	0	0	0	0	0	0	0	0	0	0	0.2042	0.7661	0	0	0	0	0	0		109521501	single_strand_annealing_protein	Mycobacterium phage Wildcat	order:Caudovirales;family:Siphoviridae;
Bacteria phage	REPLICATION		0	0	0	0.1662	0.1443	0	0	0	0	0	0	0	0	0	0	0	0	0	0	0	0		109290030	T4_recomb_endonuclease	Aeromonas phage 25	order:Caudovirales;family:Myoviridae;genus:T4-like viruses;
Bacteria phage	REPLICATION		0	0	0	0.1309	0.1345	0.1731	0.1723	0	0	0	0.5294	0	0.1044	0	0	0	0	0	0	0	0		61394019	terminal_protein_linear_DNA_phage	Enterobacteria phage PR4	family:Tectiviridae;genus:Tectivirus;species:Enterobacteria phage PRD1;
Bacteria phage	REPLICATION		0	0	0.3389	0.7426	1.3205	0.4581	0.3419	0.6471	0.5142	0.3011	0.6344	0.6312	0.6704	0.6934	0.5068	0.2972	0.4096	0	0.4012	0.5367	0.1151		2764913	single_strand_annealing_protein	Bacillus phage SPP1	order:Caudovirales;family:Siphoviridae;genus:Lambda-like viruses;
Bacteria phage	REPLICATION		0	0	0	0.3638	0.2184	0	0	0	0	0	0.4145	0	0.2465	0.2124	0.3883	0	0	0	0.3567	0.8601	0.2049		109290006	helicase_family_1_Dda_like	Aeromonas phage 25	order:Caudovirales;family:Myoviridae;genus:T4-like viruses;
Bacteria phage	REPLICATION		0	0	0	0	0	0	0	0	0	0	0.2144	0.3588	0.2346	0	0	0	0	0	0	0	0		9627908	RNA_dependent__RNA_polymerase	Pseudomonas phage PP7	family:Leviviridae;genus:Levivirus;
Bacteria phage	REPLICATION		0	0	0.2572	0	0.7732	2.5766	3.4146	0	0	0	0	0.9396	1.0824	0	0	0	0	0	0	0	0		194100568	DNA_polymerase_type_I	Mycobacterium phage Nigel	order:Caudovirales;family:Siphoviridae;
Bacteria phage	REPLICATION		0	0	1.5842	0.9161	0.5659	0	0	0	0.3751	0.9469	2.2604	1.3726	0	0	0	1.1423	1.4294	0.9966	0.7334	0.8577	0.6879		34332998	DNA_polymerase_type_I	Bacteriophage KVP40	order:Caudovirales;family:Myoviridae;genus:T4-like viruses;species:Vibrio phage nt-1 sensu lato;
Bacteria phage	REPLICATION		0	0	0	0.30965	0.2684	0.3325	0.4151	0.6752	0.5138	0.7127	0	0	0	0.3848	0.4471	0	0	0	0.4696	0.3893	0.3601		37548586	integrase_tyrosine	Enterobacteria phage PsP3	order:Caudovirales;family:Myoviridae;genus:P2-like viruses;
Bacteria phage	REPLICATION		0	0	0	0	0	0	0	0	0	0	0.2616	0	0.1815	0	0	0	0	0	0	0	0		62288758	terminase_large_subunit	Enterobacteria phage RB43	order:Caudovirales;family:Myoviridae;genus:T4-like viruses;
Bacteria phage	STRUCTURAL		0.3561	0.286	0.3379	0.415	0.2695	0.305	0.4452	0.5386	0.4006	0.5314	0.5365	0.539	0.3009	0.3401	0.5041	0	0.338	0.3888	0.383	0.364	0.2451		33414841	scaffold	Aeromonas phage Aeh1	order:Caudovirales;family:Myoviridae;genus:T4-like viruses;
Bacteria phage	STRUCTURAL		1.0097	1.3872	0.8468	1.6642	0.9065	0.7244	1.6359	0.6962	0.7992	1.5359	0	0	0	0	0	0.4425	0	0.4733	1.0066	0.4883	0.6404		161984776	contractile_tail_sheath_protein	Synechococcus cyanophage syn9	order:Caudovirales;family:Myoviridae;genus:T4-like viruses;
Bacteria phage	STRUCTURAL		1.0941	0.7309	0.7441	1.2923	0.6901	0.874	1.0384	0	1.2036	0.9154	1.7356	1.8661	1.4457	1.2307	1.8025	0.5333	0.317	0.8795	0.6186	0.7546	1.5325		34732940	scaffold	Aeromonas phage 44RR2.8t	order:Caudovirales;family:Myoviridae;genus:T4-like viruses;
Bacteria phage	STRUCTURAL		1.4228	0.8555	0.727	1.7381	1.5986	0	0	0	0.6112	1.1732	1.234	2.1569	2.3666	1.0788	2.09	0.525	0.461	0.8587	0.3764	0.2686	0.9686		9630480	tape_measure_protein	Enterobacteria phage N15	order:Caudovirales;family:Siphoviridae;genus:N15-like viruses;
Bacteria phage	STRUCTURAL		0.4259	0.3053	0	0.2886	0.3173	0.2551	0.3035	0.2483	0	0	0.1832	0	0.1739	0	0	0	0	0	0	0	0		12141285	major_capsid_protein	Bacillus phage GA-1	order:Caudovirales;family:Podoviridae;genus:Phi29-like viruses;
Bacteria phage	STRUCTURAL		0	0	0	0	0	0	0	0	0	0	0	0	0	0.376	0.252	0	0	0	0	0	0		83308150	major_capsid_protein	Enterobacteria phage K1F	order:Caudovirales;family:Podoviridae;genus:T7-like viruses;
Bacteria phage	STRUCTURAL		2.219	1.4249	2.0255	1.6387	1.0709	1.2495	1.1099	2.1483	0.7172	1.821	0	0	0	1.2459	2.3722	0	0	0	1.5261	2.0289	1.5668		194186881	major_capsid_protein	Bacillus phage phi29	order:Caudovirales;family:Podoviridae;genus:Phi29-like viruses;
Bacteria phage	STRUCTURAL		0	0	0	0	0	0	0	0	0	0	0	0	0	1.7359	0.1495	0	0	0	0	0	0		52139927	scaffold	Enterobacteria phage JS98	order:Caudovirales;family:Myoviridae;genus:T4-like viruses;species:Enterobacteria phage JS;
Bacteria phage	STRUCTURAL		2.33	1.8765	0.3839	0.7362	1.5493	0.504	0.5521	0.6086	0.4737	0.4234	1.0612	1.1195	0.7794	0.9708	0.7711	0.3256	0.7375	0.3898	0.3766	0.4775	0.2729		9181824	major_capsid_protein	Lactococcus phage Q44
Bacteria phage	STRUCTURAL		0	0	0	0.738	0.6519	0.4327	1.1112	0	0	0	1.7813	1.3042	0.6098	0.842	1.7474	0.1861	0.5904	0.6486	0.4102	0.2536	0.2768		94502741	major_capsid_protein	Enterobacteria phage MV BS	order:Caudovirales;family:Myoviridae;genus:T4-like viruses;
Bacteria phage	STRUCTURAL		0.4486	0.2123	0.2397	0.3892	0.3577	0.5812	2.0629	0.3363	4.5729	0.4634	0.9361	0	0.6176	0.8788	0.6255	0	0	0	0	0	0		227438774	contractile_tail_sheath_protein	Enterobacteria phage RB51	order:Caudovirales;family:Myoviridae;genus:T4-like viruses;
Bacteria phage	STRUCTURAL		0	0	0	0.2858	0.4222	1.1	0.5151	0	0	0	0.7696	0.4866	0.6253	0.7482	0.4439	0	0	0	0	0.4369	0.2253		9630407	non_contractile_major_tail_protein	Mycobacterium phage D29	order:Caudovirales;family:Siphoviridae;genus:L5-like viruses;
Bacteria phage	STRUCTURAL		0	0	0.1845	0.1832	0	0	0	0	0	0	0	0.4035	0.2284	0	0	0	0.3565	1.7685	0	0	0		32453667	scaffold	Enterobacteria phage RB69	order:Caudovirales;family:Myoviridae;genus:T4-like viruses;
Bacteria phage	STRUCTURAL		0	0	0	0	0	0	0	0	0	0	0	0	0	0	0	0	0	0	0	0.7468	0.163		259048570	major_capsid_protein	Pseudomonas phage LUZ7	order:Caudovirales;family:Podoviridae;genus:N4-like viruses;
Bacteria phage	STRUCTURAL		1.8185	1.8965	0.9496	2.3071	0	0.9103	1.6752	0.5941	1.0475	0.6114	2.5959	1.6024	1.3605	0.942	3.252	0.7139	0.3186	0.8102	0.2668	0.5013	0.8549		12017984	major_capsid_protein	Bdellovibrio phage phiMH2K	family:Microviridae;genus:Bdellomicrovirus;
Bacteria phage	STRUCTURAL		0.2292	0.1499	0	0	0	0	0	0	0	0	0	0	0	0.452	0.3123	0	0	0	0	0	0		6599025	major_capsid_protein	Bacteriophage phiYeO3-12	order:Caudovirales;family:Podoviridae;genus:T7-like viruses;
Bacteria phage	STRUCTURAL		0	0	0	0	0	0	0	0	0	0	0.1708	0.237	0	0.3671	0.181	0	0	0	0.2269	0.1771	0		4760683	contractile_central_tail_tube_protein	Vibrio phage KVP40	order:Caudovirales;family:Myoviridae;genus:T4-like viruses;species:Vibrio phage nt-1 sensu lato;
Bacteria phage	STRUCTURAL		0	0	0.6299	0.3588	0.3508	0	0	0	0	0	0	0	0	0	0	0	0	0	0	0	0		258598078	non_contractile_major_tail_protein	Enterococcus phage phiEf11	order:Caudovirales;family:Siphoviridae;
Bacteria phage	STRUCTURAL		0	0	0	0.7997	0.7467	1.1489	1.6887	0.6253	0.8225	0.5609	0.5116	0	1.3293	0.2573	1.1616	0	0	0	0	0	0		9630470	scaffold	Enterobacteria phage N15	order:Caudovirales;family:Siphoviridae;genus:N15-like viruses;
Bacteria phage	STRUCTURAL		0	0	0	0.7986	0.6889	1.1125	0.8091	0	0.9634	0.3556	0	0.9697	0.5975	0.8842	0.5134	0.2807	0.3259	0	0	0	0		189233228	contractile_tail_sheath_protein	Ralstonia phage RSL1	order:Caudovirales;family:Myoviridae;
Bacteria phage	STRUCTURAL		0	0	0.2037	0.6695	0.1741	0.1761	0.5884	0	0	0	0	0	0	0	0	0.3471	0.2173	0.2794	0	0.19	0.1486		38640156	scaffold	Aeromonas phage Aeh1	order:Caudovirales;family:Myoviridae;genus:T4-like viruses;
Bacteria phage	STRUCTURAL		0	0	0	0	0	0	0	0	0	0	0.9505	0	0.8017	0	0	0	0	0	0	0	0		281416307	scaffold	Klebsiella phage KP32	order:Caudovirales;family:Podoviridae;genus:T7-like viruses;
Bacteria phage	STRUCTURAL		0	0	0	0	0	0	0	0	0	0	0	0.6897	1.8253	0	0	0	0	0	0	0	0		194307054	major_capsid_protein	Morganella phage MmP1	order:Caudovirales;family:Podoviridae;genus:T7-like viruses;
Bacteria phage	STRUCTURAL		0	0	1.8141	1.8972	2.8645	3.8167	1.4318	0.5979	1.6906	2.9502	1.6623	2.3442	2.2907	3.3734	2.3026	1.6702	1.543	2.3337	3.2978	2.2832	2.9844		3192699	tape_measure_protein	Enterobacteria phage N15	order:Caudovirales;family:Siphoviridae;genus:N15-like viruses;
Bacteria phage	STRUCTURAL		0	0	0	0.5378	0.351	0	0	0	0	0	0	0	0	0	0	0.5709	0.2014	0	0	0	0		194100397	major_capsid_protein	Enterobacteria phage 13a	order:Caudovirales;family:Podoviridae;genus:T7-like viruses;
Bacteria phage	STRUCTURAL		0	0	0	0.2748	0.2548	0	0	0	0	0	0.4745	0.596	0.3591	0.3445	0.2988	0.309	0.3739	0.3805	0.2649	0.4892	0.2351		193201230	scaffold	Yersinia phage Yepe2	order:Caudovirales;family:Podoviridae;genus:T7-like viruses;
Bacteria phage			0.6874	0.4817	0.2662	0.4208	0.5177	0.2567	0.6341	0	0	0	0.2569	1.6514	0.4367	0.4119	0.6564	0	0	0	0.2334	0.3449	0		9633023	helicase_P4alpha_type	Lactobacillus phage phiadh	order:Caudovirales;family:Siphoviridae;
Bacteria phage			1.4104	0.2186	0.2971	0.40955	0.542	0.7785	0.4776	0	0.6914	0.2698	0.5016	0.8194	0.4202	0.6926	0.41395	0.2382	0	0.237	0.3319	0.4189	0		18496953	helicase_P4alpha_type	Mycobacterium phage TM4	order:Caudovirales;family:Siphoviridae;
Carbon cycling	Acetogenesis		0	0	1.8161	0.9713	1.004	1.5545	1.3531	1.9846	0	0	0.6918	2.1507	1.3047	1.5644	1.0681	1.6395	0.9962	2.1763	3.8173	2.0276	2.8765		91720252	FTHFS	Psychrobacter sp. PRwf-1	superkingdom:Bacteria;phylum:Proteobacteria;class:Gammaproteobacteria;order:Pseudomonadales;family:Moraxellaceae;genus:Psychrobacter;
Carbon cycling	Acetogenesis		0	0	0	0.2786	0.3404	0.3379	0.3618	0	0	0	0	0	0	1.05	0.3253	0	0	0	0	0	0		90418326	FTHFS	Aurantimonas sp. SI85-9A1	superkingdom:Bacteria;phylum:Proteobacteria;class:Alphaproteobacteria;order:Rhizobiales;family:Aurantimonadaceae;genus:Aurantimonas;species:Aurantimonas manganoxydans;
Carbon cycling	Acetogenesis		0.9238	0.6676	0	0	0	0	0	0	0	0	0	0	0	0	0	0	0	0	0	0	0		146272632	FTHFS	Pelotomaculum thermopropionicum SI	superkingdom:Bacteria;phylum:Firmicutes;class:Clostridia;order:Clostridiales;family:Peptococcaceae;genus:Pelotomaculum;species:Pelotomaculum thermopropionicum;
Carbon cycling	Acetogenesis		0.5946	0.2746	0.1858	0.2804	0.4266	0	0	0	0	0	0.1967	0.5633	0.3698	0	0	0.3908	0.2414	0.2128	0.3508	0.2466	0.6314		106769175	FTHFS	Roseiflexus sp. RS-1	superkingdom:Bacteria;phylum:Chloroflexi;class:Chloroflexi;order:Chloroflexales;family:Chloroflexaceae;genus:Roseiflexus;
Carbon cycling	Acetogenesis		0.9382	0.5931	0.8494	0.7012	0.6113	0.9197	0.7783	0.9236	0.4741	0.8148	1.2262	1.4581	0.8173	0.8547	0.85	0.936	0.9902	0.9708	0.8295	0.8104	0.6242		82741452	FTHFS	Shewanella sp. W3-18-1	superkingdom:Bacteria;phylum:Proteobacteria;class:Gammaproteobacteria;order:Alteromonadales;family:Shewanellaceae;genus:Shewanella;
Carbon cycling	Acetogenesis		0	0	0.152	0.319	0	0	0	0	0	0	0	0	0	0	0	0	0	0	0	0	0		85859609	FTHFS	Syntrophus aciditrophicus SB	superkingdom:Bacteria;phylum:Proteobacteria;class:Deltaproteobacteria;order:Syntrophobacterales;family:Syntrophaceae;genus:Syntrophus;species:Syntrophus aciditrophicus;
Carbon cycling	Acetogenesis		2.448	1.4508	0.5229	0.9367	0.9529	1.1473	1.2337	0.7421	1.0716	0.9369	0.5826	1.3727	0.7216	1.2275	0.6365	0.384	0.7785	0.5817	0.503	0.3344	0.1276		34422115	FTHFS	Treponema sp. ZAS-2	superkingdom:Bacteria;phylum:Spirochaetes;class:Spirochaetes;order:Spirochaetales;family:Spirochaetaceae;genus:Treponema;
Carbon cycling	Acetogenesis		1.9258	1.2071	3.1981	1.238	0.7435	1.4296	0.7735	1.4095	0	0	2.6577	0	2.2246	0.8531	1.5834	1.4604	1.9889	1.6445	1.0973	1.8736	0.8		18266224	FTHFS	uncultured environmental landfill bacterium	superkingdom:Bacteria;
Carbon cycling	Acetogenesis		0.3744	2.3554	0.4942	0.4937	0.9521	0.3019	0.6274	0.4896	0	0	0	0	0	0	0	0	0	0	0	0	0		124271119	FTHFS	uncultured bacterium	superkingdom:Bacteria;
Carbon cycling	Acetogenesis		1.0214	0.6133	0.6179	0.9216	0.2257	2.8609	0.9134	0	0.5414	0.3341	1.9091	0.8461	1.4748	0.3366	0.9854	0.1766	0	0.41	0	0.289	0.4107		78365391	FTHFS	Shewanella sp. PV-4	superkingdom:Bacteria;phylum:Proteobacteria;class:Gammaproteobacteria;order:Alteromonadales;family:Shewanellaceae;genus:Shewanella;species:Shewanella loihica;
Carbon cycling	Acetogenesis		0	0	2.9164	4.3657	3.5616	3.4152	1.4037	2.5293	0	0	1.7863	1.5258	2.353	2.0196	2.1196	0	0	0	1.0842	0	0.6832		50841539	FTHFS	Propionibacterium acnes KPA171202	superkingdom:Bacteria;phylum:Actinobacteria;class:Actinobacteria;order:Actinomycetales;family:Propionibacteriaceae;genus:Propionibacterium;species:Propionibacterium acnes;
Carbon cycling	Acetogenesis		1.5533	0.8825	0.3273	0.9788	0.6069	0.3184	1.3947	0.3556	1.3161	0.4651	1.3408	1.8305	0.7051	1.0886	1.3643	1.2309	0.8563	0.8475	0.2865	0.6034	0.3111		68562916	FTHFS	Rubrobacter xylanophilus DSM 9941	superkingdom:Bacteria;phylum:Actinobacteria;class:Actinobacteria;order:Rubrobacterales;family:Rubrobacteraceae;genus:Rubrobacter;species:Rubrobacter xylanophilus;
Carbon cycling	Acetogenesis		1.0665	0.7831	1.0848	1.0659	0.7708	0.7919	0.8986	1.6537	0.7598	1.4149	0	0	0	0.8731	1.3996	1.3135	1.4888	1.4946	1.1628	0	1.0145		68562736	FTHFS	Rubrobacter xylanophilus DSM 9941	superkingdom:Bacteria;phylum:Actinobacteria;class:Actinobacteria;order:Rubrobacterales;family:Rubrobacteraceae;genus:Rubrobacter;species:Rubrobacter xylanophilus;
Carbon cycling	Acetogenesis		0.5988	0.2134	0	0	0	0.3118	0.3248	0	0	0	0.5997	0.2946	0	0.6524	0.2858	0	0	0	0.3546	0.4445	0		71156382	FTHFS	Nocardioides sp. JS614	superkingdom:Bacteria;phylum:Actinobacteria;class:Actinobacteria;order:Actinomycetales;family:Nocardioidaceae;genus:Nocardioides;
Carbon cycling	Acetogenesis		0.4814	0.6741	0.2136	0.3533	0.4409	0	0.1514	0.4523	0.3366	0.3091	0.3801	0.3107	0.2139	0.4589	0.3411	0	0	0	0.2838	0.1904	0		25900674	FTHFS	uncultured bacterium	superkingdom:Bacteria;
Carbon cycling	Acetogenesis		0	0	0	0	0	0	0	0	0	0	0.7481	0	0.4683	0.4878	0.5509	0	0	0	0	0	0		77685714	FTHFS	Alkaliphilus metalliredigenes QYMF	superkingdom:Bacteria;phylum:Firmicutes;class:Clostridia;order:Clostridiales;family:Clostridiaceae;genus:Alkaliphilus;species:Alkaliphilus metalliredigens;
Carbon cycling	Acetogenesis		0	0	0.2317	0.4687	0.1751	0	0	0	0	0	0	0	0	0.2277	0.2789	0	0	0	0	0	0		69301315	FTHFS	Silicibacter sp. TM1040	superkingdom:Bacteria;phylum:Proteobacteria;class:Alphaproteobacteria;order:Rhodobacterales;family:Rhodobacteraceae;genus:Ruegeria;
Carbon cycling	Acetogenesis		0	0	0	0.2449	0.355	0	0	0	0	0	0	0	0	0.4489	0.2356	0	0	0	0	0	0		66964726	FTHFS	Arthrobacter sp. FB24	superkingdom:Bacteria;phylum:Actinobacteria;class:Actinobacteria;order:Actinomycetales;family:Micrococcaceae;genus:Arthrobacter;
Carbon cycling	Acetogenesis		0	0	3.1654	0.9092	0.5928	1.0424	0.6927	0.7476	0	0	1.5549	1.2755	1.7065	0.6051	1.4771	0	1.212	0.9805	1.8031	0.9112	0.4655		68560999	FTHFS	Rubrobacter xylanophilus DSM 9941	superkingdom:Bacteria;phylum:Actinobacteria;class:Actinobacteria;order:Rubrobacterales;family:Rubrobacteraceae;genus:Rubrobacter;species:Rubrobacter xylanophilus;
Carbon cycling	Carbon degradataion	Cellulose	0	0	0.4321	0.4043	0.3672	0.2975	0.2936	0	0.4529	0.9284	0.9229	1.902	0.4291	0.3334	1.2203	0.1647	0.2202	0	0.2355	0.7824	0.3807		269096354	cellobiase	Sanguibacter keddieii DSM 10542	superkingdom:Bacteria;phylum:Actinobacteria;class:Actinobacteria;order:Actinomycetales;family:Sanguibacteraceae;genus:Sanguibacter;species:Sanguibacter keddieii;
Carbon cycling	Carbon degradataion	Cellulose	0.7439	0.3408	0.3016	0.7102	0.3324	0.4568	0.6947	0	0.6096	0.7301	1.5172	0.6621	0.5506	0.3228	1.2041	0	0	0	0.3676	0.4293	0.7541		152984294	cellobiase	Pseudomonas aeruginosa PA7	superkingdom:Bacteria;phylum:Proteobacteria;class:Gammaproteobacteria;order:Pseudomonadales;family:Pseudomonadaceae;genus:Pseudomonas;species:Pseudomonas aeruginosa;
Carbon cycling	Carbon degradataion	Cellulose	0.4515	0.6308	0.2054	0.8684	0.4221	0.487	0.8226	0	0	0	0	0	0	0.5936	0.8731	0	0	0	0	0	0		119483746	endoglucanase	Neosartorya fischeri NRRL 181	superkingdom:Eukaryota;kingdom:Fungi;phylum:Ascomycota;class:Eurotiomycetes;order:Eurotiales;family:Trichocomaceae;genus:Neosartorya;species:Neosartorya fischeri;
Carbon cycling	Carbon degradataion	Cellulose	0.5967	0.2637	0.4631	0.3836	0.5334	0.4905	0.4538	0	0	0	0	1.2682	1.3181	0	0	0.3341	0.7772	0.8482	0.632	0.3712	0		49528324	cellobiase	Candida glabrata CBS 138	superkingdom:Eukaryota;kingdom:Fungi;phylum:Ascomycota;class:Saccharomycetes;order:Saccharomycetales;family:Saccharomycetaceae;genus:Nakaseomyces;species:Candida glabrata;
Carbon cycling	Carbon degradataion	Cellulose	0	0	1.0096	2.9984	0	0.8792	0	0.8115	0	0	0	0	0	0	0	0	0	0	0	0.5474	0.8821		29160341	exoglucanase	Trichophaea saccata	superkingdom:Eukaryota;kingdom:Fungi;phylum:Ascomycota;class:Pezizomycetes;order:Pezizales;family:Pyronemataceae;genus:Trichophaea;
Carbon cycling	Carbon degradataion	Cellulose	0	0	0	0	0	0	0	0	0	0	1.3853	0.5708	0.4586	0.6897	0.8456	0	0	0	0	0	0		256831975	exoglucanase	Jonesia denitrificans DSM 20603	superkingdom:Bacteria;phylum:Actinobacteria;class:Actinobacteria;order:Actinomycetales;family:Jonesiaceae;genus:Jonesia;species:Jonesia denitrificans;
Carbon cycling	Carbon degradataion	Cellulose	0	0	0.1923	4.7706	2.8587	0	0	0	0	0	0	1.9036	2.0143	0	0	0	0	0	0	0	0		114195919	cellobiase	Aspergillus terreus NIH2624	superkingdom:Eukaryota;kingdom:Fungi;phylum:Ascomycota;class:Eurotiomycetes;order:Eurotiales;family:Trichocomaceae;genus:Aspergillus;species:Aspergillus terreus;
Carbon cycling	Carbon degradataion	Cellulose	0.5199	0.3237	0.4959	0.4864	0.3713	0.4782	0.6483	0.7042	0.4997	0.8801	0.7794	0.5477	0.4621	0.5704	0.4973	0.5049	0.5629	0.4546	0.523	0.4091	0.4296		123444272	cellobiase	Yersinia enterocolitica subsp. enterocolitica 8081	superkingdom:Bacteria;phylum:Proteobacteria;class:Gammaproteobacteria;order:Enterobacteriales;family:Enterobacteriaceae;genus:Yersinia;species:Yersinia enterocolitica;
Carbon cycling	Carbon degradataion	Cellulose	1.4461	1.045	2.3921	1.1685	0.7585	0.9298	0	1.4292	0	0	1.5279	0	1.6757	0	0	1.256	1.5444	1.0456	0.9321	1.3759	0.7271		1663519	endoglucanase	Clostridium thermocellum	superkingdom:Bacteria;phylum:Firmicutes;class:Clostridia;order:Clostridiales;family:Clostridiaceae;genus:Clostridium;
Carbon cycling	Carbon degradataion	Cellulose	2.6678	1.339	1.3694	1.527	1.3978	2.8493	1.6496	0.6564	1.4101	1.6177	1.459	0	2.1374	1.2594	2.4457	0.3864	0.5608	0.8665	0.6214	0.4334	0.6381		13676306	cellobiase	Actinomyces naeslundii	superkingdom:Bacteria;phylum:Actinobacteria;class:Actinobacteria;order:Actinomycetales;family:Actinomycetaceae;genus:Actinomyces;
Carbon cycling	Carbon degradataion	Cellulose	0.4499	0.412	0.2953	0.3468	0	0	0	0	0	0	0	0	0	0	0	0	0	0	0.2583	0.201	0.1096		115402429	endoglucanase	Aspergillus terreus NIH2624	superkingdom:Eukaryota;kingdom:Fungi;phylum:Ascomycota;class:Eurotiomycetes;order:Eurotiales;family:Trichocomaceae;genus:Aspergillus;species:Aspergillus terreus;
Carbon cycling	Carbon degradataion	Cellulose	0.4235	0.2926	0	0.5861	0.3095	0.3403	0.3906	0	0	0	0	0	0	0	0	0	0	0	0	0	0		164598132	exoglucanase	Chlorophyllum molybdites	superkingdom:Eukaryota;kingdom:Fungi;phylum:Basidiomycota;class:Agaricomycetes;order:Agaricales;family:Agaricaceae;genus:Chlorophyllum;
Carbon cycling	Carbon degradataion	Cellulose	1.4385	0.6743	1.1303	1.4751	0.4238	0.7597	0.608	0	0.4486	0.8017	1.0535	0	0.7627	0.6001	1.8174	0	0	0	0	0	0		115397177	exoglucanase	Aspergillus terreus NIH2624	superkingdom:Eukaryota;kingdom:Fungi;phylum:Ascomycota;class:Eurotiomycetes;order:Eurotiales;family:Trichocomaceae;genus:Aspergillus;species:Aspergillus terreus;
Carbon cycling	Carbon degradataion	Cellulose	1.186	0.6001	0.6211	0.8756	0.7495	0.4372	0.8728	1.4008	1.7496	0.455	1.5595	1.9874	0.7834	0.7809	1.6248	0	0	0	0.6981	1.0941	0.3913		151208	endoglucanase	Ralstonia solanacearum	superkingdom:Bacteria;phylum:Proteobacteria;class:Betaproteobacteria;order:Burkholderiales;family:Burkholderiaceae;genus:Ralstonia;
Carbon cycling	Carbon degradataion	Cellulose	0.4814	0.4017	0.5024	0.8414	0	0.3613	0.586	0	0	0	0.9261	0.8366	0.7225	0.4391	0.7678	0	0	0	0.5478	0	0.4401		88178809	endoglucanase	Chaetomium globosum CBS 148.51	superkingdom:Eukaryota;kingdom:Fungi;phylum:Ascomycota;class:Sordariomycetes;order:Sordariales;family:Chaetomiaceae;genus:Chaetomium;species:Chaetomium globosum;
Carbon cycling	Carbon degradataion	Cellulose	1.8711	0.8198	2.547	0.8803	0.5124	0.7073	0.8685	0.5967	0.2195	0.6098	2.2095	1.7761	1.6705	0.5926	1.3109	0.8226	0.9658	0.7842	0.3957	0.7793	0.4823		165880067	exoglucanase	uncultured fungus	superkingdom:Eukaryota;kingdom:Fungi;
Carbon cycling	Carbon degradataion	Cellulose	0.221	0.1671	0.1988	0.195	0.1904	0.216	0	0.2485	0.1724	0.3729	0	0.2609	0.19	0	0	0.2144	0.3044	0.1858	0.2323	0	0.1754		125973339	endoglucanase	Clostridium thermocellum ATCC 27405	superkingdom:Bacteria;phylum:Firmicutes;class:Clostridia;order:Clostridiales;family:Clostridiaceae;genus:Clostridium;species:Clostridium thermocellum;
Carbon cycling	Carbon degradataion	Cellulose	0	0	0	0	0	0	0.5558	0.3019	0	0	0	0.4445	0.288	0.2595	0.3729	0	0	0	0	0	0		213536665	exoglucanase	uncultured fungus	superkingdom:Eukaryota;kingdom:Fungi;
Carbon cycling	Carbon degradataion	Cellulose	0.775	0.3667	0	0.7187	0.4437	0.3134	0.6949	0	0.4063	0.354	0.4413	1.2654	0.376	0.7847	0.3772	0.3581	0.369	0.2085	0.3349	0.305	0.1456		145243362	cellobiase	Aspergillus niger	superkingdom:Eukaryota;kingdom:Fungi;phylum:Ascomycota;class:Eurotiomycetes;order:Eurotiales;family:Trichocomaceae;genus:Aspergillus;species:Aspergillus niger;
Carbon cycling	Carbon degradataion	Cellulose	0	0	0	0	0	3.2509	0.2985	0	0.5654	1.6619	0.1676	0.9208	2.0194	0	0	0	0	0	0.3218	0	0.3006		145320473	cellobiase	Enterobacter sp. 638
Carbon cycling	Carbon degradataion	Cellulose	0.7642	0.2531	0.4111	3.0144	0.7621	3.6752	1.5367	0	0.8103	0.3881	0.7296	1.3088	2.3107	0.8404	1.0527	0.654	0.8255	0.4411	3.2108	0	0.2753		197934254	endoglucanase	Streptomyces sviceus ATCC 29083	superkingdom:Bacteria;phylum:Actinobacteria;class:Actinobacteria;order:Actinomycetales;family:Streptomycetaceae;genus:Streptomyces;species:Streptomyces sviceus;
Carbon cycling	Carbon degradataion	Cellulose	1.1838	1.2579	1.568	2.0049	1.5996	0.8065	1.4679	0.7524	0.7065	1.1779	1.2766	1.0937	1.097	1.4491	1.4443	0	0	0	0.6361	0.4199	0.4859		18148436	endoglucanase	Clostridium thermocellum	superkingdom:Bacteria;phylum:Firmicutes;class:Clostridia;order:Clostridiales;family:Clostridiaceae;genus:Clostridium;
Carbon cycling	Carbon degradataion	Cellulose	1.8787	1.6421	1.353	1.5326	1.6932	1.287	2.1005	2.1102	1.6412	2.672	1.7621	0	2.1085	1.3813	2.4646	1.6468	1.696	1.3585	1.957	1.4154	1.4636		4062993	endoglucanase	Trichoderma viride	superkingdom:Eukaryota;kingdom:Fungi;phylum:Ascomycota;class:Sordariomycetes;order:Hypocreales;family:Hypocreaceae;genus:Trichoderma;
Carbon cycling	Carbon degradataion	Cellulose	0	0	0	0	0	0	0	0	0	0	0	1.2769	1.0834	0	0	0.6805	0	0.5762	0	0	0		118725143	endoglucanase	Clostridium cellulolyticum H10	superkingdom:Bacteria;phylum:Firmicutes;class:Clostridia;order:Clostridiales;family:Clostridiaceae;genus:Clostridium;species:Clostridium cellulolyticum;
Carbon cycling	Carbon degradataion	Cellulose	0	0	0	0.4544	0.3113	0	0	0	0	0	0	0	0	0	0	0	0	0	0	0	0		125973055	endoglucanase	Clostridium thermocellum ATCC 27405	superkingdom:Bacteria;phylum:Firmicutes;class:Clostridia;order:Clostridiales;family:Clostridiaceae;genus:Clostridium;species:Clostridium thermocellum;
Carbon cycling	Carbon degradataion	Cellulose	0.5382	0.3431	0.1254	0.2721	0.2169	0.1926	0.1718	0.4512	0.2633	0.2118	0	0	0	0.4283	0.2712	0	0	0	0	0	0		115388659	cellobiase	Aspergillus terreus NIH2624	superkingdom:Eukaryota;kingdom:Fungi;phylum:Ascomycota;class:Eurotiomycetes;order:Eurotiales;family:Trichocomaceae;genus:Aspergillus;species:Aspergillus terreus;
Carbon cycling	Carbon degradataion	Cellulose	1.8655	1.1378	2.7675	1.0762	0.7605	1.3169	0.8321	1.162	0	0	2.6135	0	2.0476	0.7687	1.3634	1.4616	1.4404	1.336	0.8456	1.2571	0.8105		118663208	cellobiase	Clostridium cellulolyticum H10	superkingdom:Bacteria;phylum:Firmicutes;class:Clostridia;order:Clostridiales;family:Clostridiaceae;genus:Clostridium;species:Clostridium cellulolyticum;
Carbon cycling	Carbon degradataion	Cellulose	0.2617	0.124	0	0.2629	0.2791	0.1868	0.4917	0.3813	0	0	0	0	0	0.7	0.1964	0	0	0	0	0	0		194719525	exoglucanase	Hypocrea virens	superkingdom:Eukaryota;kingdom:Fungi;phylum:Ascomycota;class:Sordariomycetes;order:Hypocreales;family:Hypocreaceae;genus:Hypocrea;
Carbon cycling	Carbon degradataion	Cellulose	0.3543	0.3508	0.2749	0.4692	0.169	0.5096	0.5986	0	0.3859	0.4656	0.2561	0	0.4093	0.3177	0.4504	0	0	0	0	0.2702	0.2747		149124146	endoglucanase	Methylobacterium sp. 4-46	superkingdom:Bacteria;phylum:Proteobacteria;class:Alphaproteobacteria;order:Rhizobiales;family:Methylobacteriaceae;genus:Methylobacterium;
Carbon cycling	Carbon degradataion	Cellulose	1.441	0.4501	0.6318	0.8699	1.5525	2.3629	0.8508	0.9058	1.1424	0.4763	0.7144	1.9039	1.8829	2.2011	0.8917	0.9011	0	1.6351	1.0011	0	0.5157		66845524	endoglucanase	Aspergillus fumigatus Af293	superkingdom:Eukaryota;kingdom:Fungi;phylum:Ascomycota;class:Eurotiomycetes;order:Eurotiales;family:Trichocomaceae;genus:Neosartorya;species:Neosartorya fumigata;
Carbon cycling	Carbon degradataion	Cellulose	0	0	0	0	0	1.0262	0.4097	0.6266	0.4963	1.9019	0	1.4604	1.5222	0.3911	0.3658	0.6399	1.4653	0.5597	0.9578	0.3508	0.3113		227993511	cellobiase	Meiothermus ruber DSM 1279	superkingdom:Bacteria;phylum:Deinococcus-Thermus;class:Deinococci;order:Thermales;family:Thermaceae;genus:Meiothermus;species:Meiothermus ruber;
Carbon cycling	Carbon degradataion	Cellulose	0	0	0	0.4646	0.5438	0	0	0	0.6085	0.6145	0	0	0	0	0	0	0	0	0	0	0		119774539	cellobiase	Shewanella amazonensis SB2B	superkingdom:Bacteria;phylum:Proteobacteria;class:Gammaproteobacteria;order:Alteromonadales;family:Shewanellaceae;genus:Shewanella;species:Shewanella amazonensis;
Carbon cycling	Carbon degradataion	Cellulose	1.1035	0.413	1.6664	0.54025	0.2772	0.5741	0.3962	0	0	0	0	0	0	0.3363	0.695	0.5219	0.6626	0.5494	0	0.5224	0.2863		213536769	exoglucanase	uncultured fungus	superkingdom:Eukaryota;kingdom:Fungi;
Carbon cycling	Carbon degradataion	Cellulose	0.5563	0.771	0	0	0	0.7508	0.795	0	0.4104	0.5043	0	0	0	0	0	0	0	0	0	0	0		1304102	endoglucanase	Humicola grisea var. thermoidea	superkingdom:Eukaryota;kingdom:Fungi;phylum:Ascomycota;genus:Humicola;species:Humicola grisea;
Carbon cycling	Carbon degradataion	Cellulose	0	0	0.2227	0.5152	0	0.4551	0.6462	0	0.4854	0.344	0.6694	0.3372	0.2799	0.4623	0.6849	0	0	0	0	0	0		189206069	exoglucanase	Pyrenophora tritici-repentis Pt-1C-BFP	superkingdom:Eukaryota;kingdom:Fungi;phylum:Ascomycota;class:Dothideomycetes;order:Pleosporales;family:Pleosporaceae;genus:Pyrenophora;species:Pyrenophora tritici-repentis;
Carbon cycling	Carbon degradataion	Cellulose	0.4508	0.2857	0.2753	0	0.487	0.4102	0.4067	0	0.5509	0.5097	0	0	0	0.6757	0.3483	0	0	0	0.9287	0.7568	0.6317		29160303	exoglucanase	Acremonium thermophilum	superkingdom:Eukaryota;kingdom:Fungi;phylum:Ascomycota;class:Sordariomycetes;order:Hypocreales;genus:Acremonium;
Carbon cycling	Carbon degradataion	Cellulose	0.2418	0.1278	0	0.2058	0.2038	0	0	0	0	0	0	0	0	0	0	0	0	0	0	0	0		165879987	exoglucanase	uncultured fungus	superkingdom:Eukaryota;kingdom:Fungi;
Carbon cycling	Carbon degradataion	Cellulose	0	0	0	0.8366	0.5388	0.9158	0.6709	0.9072	0.84	1.0157	0	0	0	0.8017	1.9243	0	0	0	0.8675	0.8572	0.7822		50554653	cellobiase	Yarrowia lipolytica	superkingdom:Eukaryota;kingdom:Fungi;phylum:Ascomycota;class:Saccharomycetes;order:Saccharomycetales;family:Dipodascaceae;genus:Yarrowia;species:Yarrowia lipolytica;
Carbon cycling	Carbon degradataion	Cellulose	0.5585	0.5044	0.5533	0.674	0.3822	0.4756	0.755	0.9969	0.4898	0.8497	0.871	0.7898	0.6186	0.4942	0.9421	0.5465	0.4228	0.6808	0.5898	0.5862	0.4501		1805413	cellobiase	Bacillus subtilis	superkingdom:Bacteria;phylum:Firmicutes;class:Bacilli;order:Bacillales;family:Bacillaceae;genus:Bacillus;
Carbon cycling	Carbon degradataion	Cellulose	0.3324	0.7943	0	0.5929	0.8757	0	0	0	0	0	0.3847	0.3606	0	0	0	0	0	0	0	0	0		24496479	cellobiase	Fervidobacterium sp. YNP	superkingdom:Bacteria;phylum:Thermotogae;class:Thermotogae;order:Thermotogales;family:Thermotogaceae;genus:Fervidobacterium;
Carbon cycling	Carbon degradataion	Cellulose	1.3002	0.8444	0.2359	0.4913	0.4118	1.2477	0.7582	0.7503	2.043	1.2322	1.576	0.7749	1.1516	0.5696	1.5572	0.4842	0.7041	0.3362	0.2838	0.7761	1.0801		211587109	exoglucanase	Penicillium chrysogenum Wisconsin 54-1255	superkingdom:Eukaryota;kingdom:Fungi;phylum:Ascomycota;class:Eurotiomycetes;order:Eurotiales;family:Trichocomaceae;genus:Penicillium;species:Penicillium chrysogenum;
Carbon cycling	Carbon degradataion	Cellulose	2.0613	0.6733	1.1218	0.9081	0.7857	0.965	1.7775	1.607	0.7425	1.1951	1.8002	2.0623	1.3417	1.0646	1.1917	1.197	1.4316	0	1.17	1.1223	0.7311		201066455	endoglucanase	Trichoderma sp. SSL	superkingdom:Eukaryota;kingdom:Fungi;phylum:Ascomycota;class:Sordariomycetes;order:Hypocreales;family:Hypocreaceae;genus:Trichoderma;
Carbon cycling	Carbon degradataion	Cellulose	1.8982	0.7898	0.6806	1.1265	1.2465	3.8008	1.4025	1.036	2.848	0.8411	0	0	0	3.0133	1.1378	1.0537	0.7449	0	1.1957	1.5237	0		29160349	exoglucanase	Exidia glandulosa	superkingdom:Eukaryota;kingdom:Fungi;phylum:Basidiomycota;class:Agaricomycetes;order:Auriculariales;family:Exidiaceae;genus:Exidia;
Carbon cycling	Carbon degradataion	Cellulose	0	0	0	0.7429	0.54	0	0	0	0	0	1.5241	0	1.2516	0	0	0	0	0	0	0.5872	0.5253		145317841	cellobiase	Enterobacter sp. 638	superkingdom:Bacteria;phylum:Proteobacteria;class:Gammaproteobacteria;order:Enterobacteriales;family:Enterobacteriaceae;genus:Enterobacter;
Carbon cycling	Carbon degradataion	Cellulose	0.8266	0.8093	0	0	0	0	0	0	0	0	0	0	0	0.3734	1.1296	0.4557	0.425	0.4235	0	0.6951	0.7071		29160347	exoglucanase	Exidia glandulosa	superkingdom:Eukaryota;kingdom:Fungi;phylum:Basidiomycota;class:Agaricomycetes;order:Auriculariales;family:Exidiaceae;genus:Exidia;
Carbon cycling	Carbon degradataion	Cellulose	0.908	0.1992	0	0.4988	0.538	0	0.3594	0.9171	0.9574	0.6379	1.8474	0.906	0.4001	0.5366	1.3124	0.5577	0.421	0.4006	0.5846	2.1778	0.351		164598114	exoglucanase	Clitocybe nuda	superkingdom:Eukaryota;kingdom:Fungi;phylum:Basidiomycota;class:Agaricomycetes;order:Agaricales;family:Tricholomataceae;genus:Clitocybe;
Carbon cycling	Carbon degradataion	Cellulose	0.9719	0.2634	0.3384	0.3991	0.3469	0.8339	3.1479	0.5911	0.3584	1.0517	0.6421	1.7218	1.3042	0.82	0.8797	0.6204	0.6237	0.6129	0.4848	0.8698	2.223		207744735	endoglucanase	Ralstonia solanacearum IPO1609	superkingdom:Bacteria;phylum:Proteobacteria;class:Betaproteobacteria;order:Burkholderiales;family:Burkholderiaceae;genus:Ralstonia;species:Ralstonia solanacearum;
Carbon cycling	Carbon degradataion	Cellulose	0	0	0	0	0	0	0	0	0	0	0	0	0	0	0	0	0.3518	0.2052	0	0	0		21221249	cellobiase	Streptomyces coelicolor A3(2)	superkingdom:Bacteria;phylum:Actinobacteria;class:Actinobacteria;order:Actinomycetales;family:Streptomycetaceae;genus:Streptomyces;species:Streptomyces coelicolor;
Carbon cycling	Carbon degradataion	Cellulose	0.2999	0.3742	0.2239	0.332	0.2905	0.217	0.8636	0.472	0.8996	0.4426	0.7708	0.3964	0.6023	0.5243	0.4538	0.2644	0	0.2448	0.259	0.4754	0.1541		77176916	endoglucanase	Hypocrea jecorina	superkingdom:Eukaryota;kingdom:Fungi;phylum:Ascomycota;class:Sordariomycetes;order:Hypocreales;family:Hypocreaceae;genus:Hypocrea;
Carbon cycling	Carbon degradataion	Cellulose	0.3816	0.296	0.409	0.3671	0.2869	0.3226	0.3676	0	0	0	0.7543	0.7287	0.5698	0.7388	0.4687	0.2857	0.4094	0.5839	0	0.3053	0.245		119398522	endoglucanase	Aspergillus clavatus NRRL 1	superkingdom:Eukaryota;kingdom:Fungi;phylum:Ascomycota;class:Eurotiomycetes;order:Eurotiales;family:Trichocomaceae;genus:Aspergillus;species:Aspergillus clavatus;
Carbon cycling	Carbon degradataion	Cellulose	0	0	0	0.369	0.2303	0	0.6826	0.491	0.2277	0.9289	0	0	0	0	0	0	0.4468	0.5993	0.65955	0	0.2595		189196560	endoglucanase	Pyrenophora tritici-repentis Pt-1C-BFP	superkingdom:Eukaryota;kingdom:Fungi;phylum:Ascomycota;class:Dothideomycetes;order:Pleosporales;family:Pleosporaceae;genus:Pyrenophora;species:Pyrenophora tritici-repentis;
Carbon cycling	Carbon degradataion	Cellulose	1.5973	0.6304	0.7961	1.5937	0.8976	0.9079	1.9269	0	0.5987	0.7575	1.417	1.6686	0.7621	2.0327	1.7667	0.3998	0.4462	0.3628	0.7696	0.3828	0.2686		179743727	exoglucanase	Penicillium oxalicum	superkingdom:Eukaryota;kingdom:Fungi;phylum:Ascomycota;class:Eurotiomycetes;order:Eurotiales;family:Trichocomaceae;genus:Penicillium;
Carbon cycling	Carbon degradataion	Cellulose	0	0	0.1634	0.4383	0	0.3593	0.4672	0	0	0	0	0	0	0.5078	0.3095	0.3868	0	1.8999	0.333	0.4526	0		117935080	exoglucanase	Chaetomium thermophilum	superkingdom:Eukaryota;kingdom:Fungi;phylum:Ascomycota;class:Sordariomycetes;order:Sordariales;family:Chaetomiaceae;genus:Chaetomium;
Carbon cycling	Carbon degradataion	Cellulose	1.1148	1.2769	1.7932	1.5564	1.0685	0.5155	0.7774	0.7499	0.3881	0.5376	1.0101	0	0.8995	1.8511	1.5426	0	0	0	0.3406	0.2644	0.1612		189193473	exoglucanase	Pyrenophora tritici-repentis Pt-1C-BFP	superkingdom:Eukaryota;kingdom:Fungi;phylum:Ascomycota;class:Dothideomycetes;order:Pleosporales;family:Pleosporaceae;genus:Pyrenophora;species:Pyrenophora tritici-repentis;
Carbon cycling	Carbon degradataion	Cellulose	0	0	0	0.1993	0.2829	0.2777	0.2182	0	0	0	0	0	0	0	0	0	0	0	0	0	0		15054478	endoglucanase	Aspergillus kawachii	superkingdom:Eukaryota;kingdom:Fungi;phylum:Ascomycota;class:Eurotiomycetes;order:Eurotiales;family:Trichocomaceae;genus:Aspergillus;
Carbon cycling	Carbon degradataion	Cellulose	2.14	1.2557	0.6752	1.3375	0.9645	0.8777	0.7816	0.4267	1.3626	1.1947	0.8952	1.7908	1.1817	1.2508	1.1944	0.329	0.6275	0.4146	0.6382	1.3795	0		3560021	exoglucanase	Streptomyces coelicolor A3(2)	superkingdom:Bacteria;phylum:Actinobacteria;class:Actinobacteria;order:Actinomycetales;family:Streptomycetaceae;genus:Streptomyces;species:Streptomyces coelicolor;
Carbon cycling	Carbon degradataion	Cellulose	2.657	1.764	1.6345	2.2172	2.7309	2.6592	0	1.6663	4.1299	1.8288	0	0	0	4.4086	2.9608	2.1989	1.5089	1.6187	1.7262	2.2428	0.5488		145304813	exoglucanase	Salinispora tropica CNB-440	superkingdom:Bacteria;phylum:Actinobacteria;class:Actinobacteria;order:Actinomycetales;family:Micromonosporaceae;genus:Salinispora;species:Salinispora tropica;
Carbon cycling	Carbon degradataion	Cellulose	0	0	0	0	0	0.5999	0.5746	0.74095	0.5174	0.8157	0	0	0	1.1284	0.7237	0.3514	0.6459	0.6505	0	0.6156	0.6124		145250957	endoglucanase	Aspergillus niger	superkingdom:Eukaryota;kingdom:Fungi;phylum:Ascomycota;class:Eurotiomycetes;order:Eurotiales;family:Trichocomaceae;genus:Aspergillus;species:Aspergillus niger;
Carbon cycling	Carbon degradataion	Cellulose	0.5597	0.2435	0	0	0	0.3616	0.4106	0	0	0	0	0	0	0.2769	0.1365	0	0	0	0	0	0		126459244	cellobiase	Pyrobaculum calidifontis JCM 11548	superkingdom:Archaea;phylum:Crenarchaeota;class:Thermoprotei;order:Thermoproteales;family:Thermoproteaceae;genus:Pyrobaculum;species:Pyrobaculum calidifontis;
Carbon cycling	Carbon degradataion	Cellulose	0.342	0.27635	1.4397	0.1644	0	0.5092	0.2702	0	0.2847	0.3208	0	0	0	0	0	0	0.3141	1.8581	0	0	0		197930649	endoglucanase	Streptomyces sviceus ATCC 29083	superkingdom:Bacteria;phylum:Actinobacteria;class:Actinobacteria;order:Actinomycetales;family:Streptomycetaceae;genus:Streptomyces;species:Streptomyces sviceus;
Carbon cycling	Carbon degradataion	Cellulose	0	0	1.397	0	0.7889	0.9341	1.265	0.5449	0	0	0	1.1192	1.3726	0.9989	1.2869	0	0	0	0	0	0		116671523	cellobiase	Arthrobacter sp. FB24	superkingdom:Bacteria;phylum:Actinobacteria;class:Actinobacteria;order:Actinomycetales;family:Micrococcaceae;genus:Arthrobacter;
Carbon cycling	Carbon degradataion	Cellulose	0.2071	0.0956	0	0	0	0	0	0	0	0	0.2337	0	1.7209	0	0	0	0	0	0	0	0		213407364	cellobiase	Schizosaccharomyces japonicus yFS275	superkingdom:Eukaryota;kingdom:Fungi;phylum:Ascomycota;class:Schizosaccharomycetes;order:Schizosaccharomycetales;family:Schizosaccharomycetaceae;genus:Schizosaccharomyces;species:Schizosaccharomyces japonicus;
Carbon cycling	Carbon degradataion	Cellulose	0.5823	0.1675	0.2857	0.2839	0.2256	3.8005	0.4637	0	0	0	0.3522	0.7411	0.3731	0.3441	0.3013	0.6072	0	0.342	0	0	0		156740540	cellobiase	Roseiflexus castenholzii DSM 13941	superkingdom:Bacteria;phylum:Chloroflexi;class:Chloroflexi;order:Chloroflexales;family:Chloroflexaceae;genus:Roseiflexus;species:Roseiflexus castenholzii;
Carbon cycling	Carbon degradataion	Cellulose	0.7641	0.2969	0	0.4511	0.4277	1.3626	0.4543	0	0.3884	0.6198	0.7323	1.2725	0.5111	1.2594	0.5503	0	0.9379	0.4996	0	0	0		151360998	cellobiase	Kineococcus radiotolerans SRS30216	superkingdom:Bacteria;phylum:Actinobacteria;class:Actinobacteria;order:Actinomycetales;family:Kineosporiaceae;genus:Kineococcus;species:Kineococcus radiotolerans;
Carbon cycling	Carbon degradataion	Cellulose	0.9934	0.5014	1.2514	0.349	0.1053	0	0	0	0	0	0	0.3405	1.246	0.5068	0.1946	0.2699	0.9653	0.3983	0.6611	0	1.268		17135268	endoglucanase	Nostoc sp. PCC 7120	superkingdom:Bacteria;phylum:Cyanobacteria;order:Nostocales;family:Nostocaceae;genus:Nostoc;
Carbon cycling	Carbon degradataion	Cellulose	1.187	0.2424	0.3812	0.3343	0.4925	0.5946	0.493	0	0	0	0	0	0	0.6513	0.3641	0.3059	0.3323	0	0.3038	0.3441	0.1411		145230535	exoglucanase		superkingdom:Eukaryota;kingdom:Fungi;phylum:Ascomycota;class:Eurotiomycetes;order:Eurotiales;family:Trichocomaceae;genus:Aspergillus;species:Aspergillus niger;
Carbon cycling	Carbon degradataion	Cellulose	1.7395	0.8909	2.5713	1.3895	1.2438	3.6556	1.8203	0.9183	0.8458	0.7074	1.7399	1.8682	1.6576	1.092	0.9742	1.0017	1.9483	1.8149	1.0861	0.6558	0.8573		23267183	endoglucanase	Aspergillus aculeatus	superkingdom:Eukaryota;kingdom:Fungi;phylum:Ascomycota;class:Eurotiomycetes;order:Eurotiales;family:Trichocomaceae;genus:Aspergillus;
Carbon cycling	Carbon degradataion	Cellulose	2.1834	0.7271	0.526	1.2097	0.473	0.9213	0.4957	1.0775	1.2319	1.337	0.9255	1.2975	1.7339	0.6264	1.2235	0.4083	0.6541	1.4082	0.7164	0.5533	0.6345		46395332	exoglucanase	Irpex lacteus	superkingdom:Eukaryota;kingdom:Fungi;phylum:Basidiomycota;class:Agaricomycetes;order:Polyporales;genus:Irpex;
Carbon cycling	Carbon degradataion	Cellulose	0.3692	0.8476	0.5192	0.6465	0.2496	0.2234	0.6091	0.3681	0.3381	0.6596	0.2619	0.3515	0.4144	0.2746	0.5898	0	0	0	0	0	0		119400772	exoglucanase	Aspergillus clavatus NRRL 1	superkingdom:Eukaryota;kingdom:Fungi;phylum:Ascomycota;class:Eurotiomycetes;order:Eurotiales;family:Trichocomaceae;genus:Aspergillus;species:Aspergillus clavatus;
Carbon cycling	Carbon degradataion	Cellulose	1.0769	0.9106	1.2612	1.0607	0.7639	0.8457	0.8221	1.3432	0	0	0	0	0	0.7301	1.388	1.3444	1.6687	1.3449	0.8976	1.0439	0.9998		21449824	exoglucanase	Paenibacillus barcinonensis	superkingdom:Bacteria;phylum:Firmicutes;class:Bacilli;order:Bacillales;family:Paenibacillaceae;genus:Paenibacillus;
Carbon cycling	Carbon degradataion	Cellulose	0.4813	0.2892	0	0.4429	0.1881	0	0	0	0	0	0.4987	0	0.241	0	0	0	0	0	0	0	0		165880037	exoglucanase	uncultured fungus	superkingdom:Eukaryota;kingdom:Fungi;
Carbon cycling	Carbon degradataion	Cellulose	2.7313	1.5946	0.7595	1.6398	1.6683	1.3652	3.2589	2.8153	3.1975	1.6244	2.0174	1.6019	2.3301	2.0857	1.1207	1.4596	0.9133	0.408	1.2865	0.8151	0.5775		119482922	cellobiase	Neosartorya fischeri NRRL 181	superkingdom:Eukaryota;kingdom:Fungi;phylum:Ascomycota;class:Eurotiomycetes;order:Eurotiales;family:Trichocomaceae;genus:Neosartorya;species:Neosartorya fischeri;
Carbon cycling	Carbon degradataion	Cellulose	0	0	1.918	1.1096	0.8423	1.0334	0.827	1.17	0	0	0	0	0	0	0	0	1.5138	1.2318	0.7106	0	0.8173		12584219	endoglucanase	Volvariella volvacea	superkingdom:Eukaryota;kingdom:Fungi;phylum:Basidiomycota;class:Agaricomycetes;order:Agaricales;family:Pluteaceae;genus:Volvariella;
Carbon cycling	Carbon degradataion	Cellulose	0	0	0	0	0	0.8091	0.2439	0	0	0	0	1.0384	0.2878	0.3576	0.7979	0	0	0	0.6615	0.2127	0		50309231	cellobiase	Kluyveromyces lactis	superkingdom:Eukaryota;kingdom:Fungi;phylum:Ascomycota;class:Saccharomycetes;order:Saccharomycetales;family:Saccharomycetaceae;genus:Kluyveromyces;species:Kluyveromyces lactis;
Carbon cycling	Carbon degradataion	Cellulose	0	0	0	0	0	0.776	0.4496	0	0.5993	0.6404	1.2516	0.3978	0.5695	0.3747	0.8337	0	0	0	0.1743	0.3733	0.5039		115283026	cellobiase	Burkholderia cepacia AMMD	superkingdom:Bacteria;phylum:Proteobacteria;class:Betaproteobacteria;order:Burkholderiales;family:Burkholderiaceae;genus:Burkholderia;species:Burkholderia ambifaria;
Carbon cycling	Carbon degradataion	Cellulose	0.384	0.263	0.3794	0.3812	0.3053	0.3701	0.3685	0.6893	0.4574	0.6692	0.5623	0.5113	0.3153	0.5949	0.4108	0.4478	0.4754	0.557	0.4461	0.3894	0.3581		115390701	endoglucanase	Aspergillus terreus NIH2624	superkingdom:Eukaryota;kingdom:Fungi;phylum:Ascomycota;class:Eurotiomycetes;order:Eurotiales;family:Trichocomaceae;genus:Aspergillus;species:Aspergillus terreus;
Carbon cycling	Carbon degradataion	Cellulose	0.9334	0.8335	0.9295	1.8734	0.6184	3.8027	1.2658	0	1.0144	3.4434	1.9353	1.8439	1.6021	0.7161	2.6019	1.3883	1.6992	1.0157	0.771	0.418	1.1565		227273374	cellobiase	Kribbella flavida DSM 17836	superkingdom:Bacteria;phylum:Actinobacteria;class:Actinobacteria;order:Actinomycetales;family:Nocardioidaceae;genus:Kribbella;species:Kribbella flavida;
Carbon cycling	Carbon degradataion	Cellulose	0.6603	0.3457	0	0	0	0	0	0	0	0	0	0	0	0	0	0	0	0	0	0	0		46108938	cellobiase	Gibberella zeae PH-1	superkingdom:Eukaryota;kingdom:Fungi;phylum:Ascomycota;class:Sordariomycetes;order:Hypocreales;family:Nectriaceae;genus:Gibberella;species:Gibberella zeae;
Carbon cycling	Carbon degradataion	Cellulose	0.3172	0.1764	0	0	0	1.3805	0.7325	0	0.4991	0.3009	0.5193	0.184	0.2283	0.2929	0.3778	0	0	0	0	0	0		86355887	endoglucanase	Rhizobium etli CFN 42	superkingdom:Bacteria;phylum:Proteobacteria;class:Alphaproteobacteria;order:Rhizobiales;family:Rhizobiaceae;genus:Rhizobium;species:Rhizobium etli;
Carbon cycling	Carbon degradataion	Cellulose	0.7591	0.2524	0.6154	0.3638	0.1527	0	0	0	0.2863	0.391	0	0	0	0.2413	0.2242	0	0	0	0	0	0		169175749	cellobiase	Arthrobacter chlorophenolicus A6	superkingdom:Bacteria;phylum:Actinobacteria;class:Actinobacteria;order:Actinomycetales;family:Micrococcaceae;genus:Arthrobacter;species:Arthrobacter chlorophenolicus;
Carbon cycling	Carbon degradataion	Cellulose	0.5389	0.3407	0	0	0	0.4354	0.482	0.7615	0.4476	0.6601	0	1.0443	0.622	0.4679	0.507	0	0	0	0	0.5682	0.4553		209530632	endoglucanase	Gluconacetobacter diazotrophicus PAl 5	superkingdom:Bacteria;phylum:Proteobacteria;class:Alphaproteobacteria;order:Rhodospirillales;family:Acetobacteraceae;genus:Gluconacetobacter;species:Gluconacetobacter diazotrophicus;
Carbon cycling	Carbon degradataion	Cellulose	1.5379	1.5019	0.7385	1.1689	1.0461	0.5978	1.0878	0.5907	0.5211	0.4582	0	1.3672	1.2824	0	0	0	0	0	0.631	1.3158	0.6449		4204214	exoglucanase	Humicola grisea var. thermoidea	superkingdom:Eukaryota;kingdom:Fungi;phylum:Ascomycota;genus:Humicola;species:Humicola grisea;
Carbon cycling	Carbon degradataion	Cellulose	2.3879	0.9941	0.6538	0.9159	1.0397	0.956	1.1363	1.1155	2.5147	0.9843	1.8297	0	1.7191	1.7519	0.8704	1.0715	1.0732	0.7051	0.9223	1.3152	0.2638		24413912	cellobiase	Streptomyces coelicolor A3(2)	superkingdom:Bacteria;phylum:Actinobacteria;class:Actinobacteria;order:Actinomycetales;family:Streptomycetaceae;genus:Streptomyces;species:Streptomyces coelicolor;
Carbon cycling	Carbon degradataion	Cellulose	0.5533	0.377	0	0.4776	0.3659	0.3611	0.4252	0.8368	0.549	0.6856	0.9312	0.8752	0.6151	0.4702	0.6715	0	0	0	0	0.5469	0.4092		304359	cellobiase		superkingdom:Bacteria;phylum:Actinobacteria;class:Actinobacteria;order:Actinomycetales;family:Cellulomonadaceae;genus:Cellulomonas;
Carbon cycling	Carbon degradataion	Cellulose	1.0566	0.7256	1.1397	0.8333	0.6667	0.8155	0.6797	1.0332	0	0	1.6589	1.7589	1.7804	1.5117	1.0216	1.2117	1.4815	0.9567	0.8083	0.9284	0.6691		142230	cellobiase		superkingdom:Bacteria;phylum:Proteobacteria;class:Alphaproteobacteria;order:Rhizobiales;family:Rhizobiaceae;genus:Agrobacterium;
Carbon cycling	Carbon degradataion	Cellulose	1.1513	0.6815	1.113	1.50845	0.5451	0.7318	0.82165	1.4436	1.0294	0.93525	1.1042	1.24265	1.05445	1.23295	2.0193	0	1.1857	0.95795	0.87425	0.63945	0.64125		158450667	endoglucanase	Coprococcus eutactus ATCC 27759	superkingdom:Bacteria;phylum:Firmicutes;class:Clostridia;order:Clostridiales;family:Lachnospiraceae;genus:Coprococcus;species:Coprococcus eutactus;
Carbon cycling	Carbon degradataion	Cellulose	0.1292	0.1862	0	0.2121	0.1576	0.2352	0.4695	0	0.3209	0.2263	0.2892	0	0.1403	0.3339	0.2562	0	0	0	0	0	0		213536703	exoglucanase	uncultured fungus	superkingdom:Eukaryota;kingdom:Fungi;
Carbon cycling	Carbon degradataion	Cellulose	0	0	0	0	0	0.678	0.4856	0	0.2289	0.4464	0.5319	0.5928	0.6469	0	0	0	0	0	0.2955	0	0.1999		115399956	cellobiase	Aspergillus terreus NIH2624	superkingdom:Eukaryota;kingdom:Fungi;phylum:Ascomycota;class:Eurotiomycetes;order:Eurotiales;family:Trichocomaceae;genus:Aspergillus;species:Aspergillus terreus;
Carbon cycling	Carbon degradataion	Cellulose	0.1703	0.9368	0	0.2276	0.2127	0	0.1833	0.4472	0	0	0.2848	0	0.2208	0.358	0.2567	0	0	0	0	0	0		165880047	exoglucanase	uncultured fungus	superkingdom:Eukaryota;kingdom:Fungi;
Carbon cycling	Carbon degradataion	Cellulose	0.7257	0.2169	0.2999	0.6751	0.3137	0.4606	0.9183	0	0	0	0.4825	0.5405	0.6735	0.4486	0.7715	0.1911	0.2495	0.2496	0	0	0		151362421	cellobiase	Kineococcus radiotolerans SRS30216	superkingdom:Bacteria;phylum:Actinobacteria;class:Actinobacteria;order:Actinomycetales;family:Kineosporiaceae;genus:Kineococcus;species:Kineococcus radiotolerans;
Carbon cycling	Carbon degradataion	Cellulose	1.1729	1.1408	1.714	1.2629	0.6611	0.8176	0.7081	1.6405	0	0	2.4489	0	2.0394	0	0	1.6421	1.9851	1.5587	0.9066	1.1099	0.9426		126015104	cellobiase	Staphylothermus marinus F1	superkingdom:Archaea;phylum:Crenarchaeota;class:Thermoprotei;order:Desulfurococcales;family:Desulfurococcaceae;genus:Staphylothermus;species:Staphylothermus marinus;
Carbon cycling	Carbon degradataion	Cellulose	1.5022	2.1784	1.0592	2.3124	1.3546	0.678	0.5259	0.9479	0	0	1.4011	1.3067	1.9985	0.5546	1.6785	0.2139	0	0.4367	0.1882	0.1958	0.5952		201066457	endoglucanase	Trichoderma sp. SSL	superkingdom:Eukaryota;kingdom:Fungi;phylum:Ascomycota;class:Sordariomycetes;order:Hypocreales;family:Hypocreaceae;genus:Trichoderma;
Carbon cycling	Carbon degradataion	Cellulose	0.7049	0.445	0.5094	0.6619	0.3711	0.8004	0.753	0.9572	0.6193	1.0301	0.8142	1.0031	0.6974	0.718	0.8227	0.5603	0.7344	0.8416	0.653	0.7343	0.4907		228567232	cellobiase	Nocardiopsis dassonvillei subsp. dassonvillei DSM 43111	superkingdom:Bacteria;phylum:Actinobacteria;class:Actinobacteria;order:Actinomycetales;family:Nocardiopsaceae;genus:Nocardiopsis;species:Nocardiopsis dassonvillei;
Carbon cycling	Carbon degradataion	Cellulose	0.9117	0.3017	0.3857	0.8564	0.392	0.5761	0.5203	0	0.3738	0.3926	0.4467	0.9772	0.5973	0.4903	0.5052	0.3917	0.4099	0.8597	0	0	0		144770	endoglucanase		superkingdom:Bacteria;phylum:Firmicutes;class:Clostridia;order:Clostridiales;family:Clostridiaceae;genus:Clostridium;
Carbon cycling	Carbon degradataion	Cellulose	0	0	0	0	0	0	0	0	0	0	0.1854	0.2331	0.1241	0	0	0	0	0	0	0	0		51243029	exoglucanase	Penicillium occitanis	superkingdom:Eukaryota;kingdom:Fungi;phylum:Ascomycota;class:Eurotiomycetes;order:Eurotiales;family:Trichocomaceae;genus:Penicillium;
Carbon cycling	Carbon degradataion	Cellulose	0.2467	0.2693	0.2032	0.5447	0.1908	0.2115	0.1787	0.2084	0.269	0.4326	0	0.1872	0.2683	0.2279	0.195	0.169	0	0.1798	0	0	0		27381288	cellobiase	Bradyrhizobium japonicum USDA 110	superkingdom:Bacteria;phylum:Proteobacteria;class:Alphaproteobacteria;order:Rhizobiales;family:Bradyrhizobiaceae;genus:Bradyrhizobium;species:Bradyrhizobium japonicum;
Carbon cycling	Carbon degradataion	Cellulose	1.7345	1.1123	2.5533	1.5039	0.8324	0	0.8318	1.5118	0	0	0	0	0	0.761	1.5315	0	0	0	1.3233	1.62	1.0764		159044203	cellobiase	Dinoroseobacter shibae DFL 12	superkingdom:Bacteria;phylum:Proteobacteria;class:Alphaproteobacteria;order:Rhodobacterales;family:Rhodobacteraceae;genus:Dinoroseobacter;species:Dinoroseobacter shibae;
Carbon cycling	Carbon degradataion	Cellulose	0	0	0	0	0	0.52395	0.475	0.4016	0.6623	1.116	0.4667	1.0239	0	0.525	0.4958	0	0.6224	1.1735	0.78285	0.63705	0		145238722	exoglucanase		superkingdom:Eukaryota;kingdom:Fungi;phylum:Ascomycota;class:Eurotiomycetes;order:Eurotiales;family:Trichocomaceae;genus:Aspergillus;species:Aspergillus niger;
Carbon cycling	Carbon degradataion	Cellulose	0.3854	3.153	0.7108	0.8873	2.078	0.6038	0.511	0.7136	0.5905	0.5613	0.5418	0.5813	0.4176	0.8335	0.4731	0.4616	0.5466	0.6741	0	0	0		165880023	exoglucanase	uncultured fungus	superkingdom:Eukaryota;kingdom:Fungi;
Carbon cycling	Carbon degradataion	Cellulose	0.3809	0.4594	0.7016	0.6714	2.9844	2.9889	0.7119	1.0852	0.4516	0.8126	0	0	0	0	0	1.1288	1.59805	1.29735	1.2654	0.322	0.5339		117648288	exoglucanase	Acidothermus cellulolyticus 11B	superkingdom:Bacteria;phylum:Actinobacteria;class:Actinobacteria;order:Actinomycetales;family:Acidothermaceae;genus:Acidothermus;species:Acidothermus cellulolyticus;
Carbon cycling	Carbon degradataion	Cellulose	2.7672	3.1939	3.0426	4.9199	3.004	3.5969	5.3436	1.0982	4.7315	5.0122	0	0	0	3.288	3.4301	1.8921	1.8495	1.6055	2.7206	2.3033	2.2461		239928121	exoglucanase	Streptomyces ghanaensis ATCC 14672	superkingdom:Bacteria;phylum:Actinobacteria;class:Actinobacteria;order:Actinomycetales;family:Streptomycetaceae;genus:Streptomyces;species:Streptomyces ghanaensis;
Carbon cycling	Carbon degradataion	Cellulose	0.3398	0.2148	0.2572	0.4409	0.2705	0.7199	0.39	0.5437	0.3261	0.4318	0.5588	0.5494	0.533	0.3651	0.3422	0.5381	0.3987	0.4353	0.3139	0.5092	0.2378		210631468	cellobiase	Collinsella stercoris DSM 13279	superkingdom:Bacteria;phylum:Actinobacteria;class:Actinobacteria;order:Coriobacteriales;family:Coriobacteriaceae;genus:Collinsella;species:Collinsella stercoris;
Carbon cycling	Carbon degradataion	Cellulose	0	0	0	0	0	0	0	0	0	0	0.8823	0.8754	0	0.8726	0.5045	0	0	0	0	0	0		5107071	exoglucanase	Thermobifida fusca	superkingdom:Bacteria;phylum:Actinobacteria;class:Actinobacteria;order:Actinomycetales;family:Nocardiopsaceae;genus:Thermobifida;
Carbon cycling	Carbon degradataion	Cellulose	0	0	0	0	0	0	0	0	0	0	0	0	0	0	0	0.3464	0.3117	0.4133	0.2458	0.3642	0.2791		164598090	exoglucanase	Infundibulicybe gibba	superkingdom:Eukaryota;kingdom:Fungi;phylum:Basidiomycota;class:Agaricomycetes;order:Agaricales;family:Tricholomataceae;genus:Infundibulicybe;
Carbon cycling	Carbon degradataion	Cellulose	0	0	0	0.4451	0.5408	0.792	0.7107	0	0.6192	1.4445	0	0.9655	0.6267	1.03	0.4616	0	0	0	0.5385	0.4584	0		170739375	endoglucanase	Methylobacterium sp. 4-46	superkingdom:Bacteria;phylum:Proteobacteria;class:Alphaproteobacteria;order:Rhizobiales;family:Methylobacteriaceae;genus:Methylobacterium;
Carbon cycling	Carbon degradataion	Cellulose	2.4685	0.9466	0.6073	2.1763	0.9569	3.552	1.3042	0	1.7214	1.3256	0.5807	0.644	0.9903	1.5797	1.1489	0.443	0.3043	0.4895	0.3617	0.6224	0.3649		144416	endoglucanase		superkingdom:Bacteria;phylum:Actinobacteria;class:Actinobacteria;order:Actinomycetales;family:Cellulomonadaceae;genus:Cellulomonas;
Carbon cycling	Carbon degradataion	Cellulose	0.2102	0.2553	0	0	0	0	0	0	0	0	0	0	0	0	0	0	0	0	0	0	0		165880015	exoglucanase	uncultured fungus	superkingdom:Eukaryota;kingdom:Fungi;
Carbon cycling	Carbon degradataion	Cellulose	1.6814	1.1352	0.7386	1.3385	0.795	0.4324	1.9322	1.3035	1.248	1.8505	1.3674	1.6293	1.0693	0.8385	2.6314	0.4365	0.5132	0.7607	0.9824	0.5588	0.9434		50288619	cellobiase	Candida glabrata	superkingdom:Eukaryota;kingdom:Fungi;phylum:Ascomycota;class:Saccharomycetes;order:Saccharomycetales;family:Saccharomycetaceae;genus:Nakaseomyces;species:Candida glabrata;
Carbon cycling	Carbon degradataion	Cellulose	2.6692	2.2016	1.6457	2.4822	1.6291	1.2727	3.5754	0.7782	1.6076	1.4883	2.8034	0	2.224	1.5556	3.3954	0.9803	0.793	0.5864	1.1548	1.3605	2.065		153893454	cellobiase	Opitutaceae bacterium TAV2	superkingdom:Bacteria;phylum:Verrucomicrobia;class:Opitutae;family:Opitutaceae;
Carbon cycling	Carbon degradataion	Cellulose	0.7663	0.8857	0.3321	0.8399	0.6654	0.3235	2.2113	1.0113	1.9752	1.3184	1.2833	0.7725	1.153	0.845	1.4889	0.972	0.5436	0.4562	0.6119	0.6357	0.3459		29160353	exoglucanase	Coprinopsis cinerea	superkingdom:Eukaryota;kingdom:Fungi;phylum:Basidiomycota;class:Agaricomycetes;order:Agaricales;family:Psathyrellaceae;genus:Coprinopsis;
Carbon cycling	Carbon degradataion	Cellulose	0	0	0.4566	2.4951	0	2.7433	3.6968	0.8293	0	0	0	0	0	1.5756	0.9842	0	1.2594	1.1312	2.8401	0	1.9355		189193871	endoglucanase	Pyrenophora tritici-repentis Pt-1C-BFP	superkingdom:Eukaryota;kingdom:Fungi;phylum:Ascomycota;class:Dothideomycetes;order:Pleosporales;family:Pleosporaceae;genus:Pyrenophora;species:Pyrenophora tritici-repentis;
Carbon cycling	Carbon degradataion	Cellulose	2.2257	1.4668	2.6755	1.5526	1.16	1.4044	1.1262	2.1503	0.6124	1.8109	0	0	0	1.1847	2.1351	0	0	0	1.5993	2.2106	1.5595		125712789	endoglucanase	Clostridium thermocellum ATCC 27405	superkingdom:Bacteria;phylum:Firmicutes;class:Clostridia;order:Clostridiales;family:Clostridiaceae;genus:Clostridium;species:Clostridium thermocellum;
Carbon cycling	Carbon degradataion	Cellulose	0	0	0	0.4613	0.6324	2.3193	0.8953	0.4683	2.061	0.4832	0	0.4893	0.4708	1.0926	0.5204	0.2912	0.483	0	1.58	0.2385	0		149121623	endoglucanase	Methylobacterium sp. 4-46	superkingdom:Bacteria;phylum:Proteobacteria;class:Alphaproteobacteria;order:Rhizobiales;family:Methylobacteriaceae;genus:Methylobacterium;
Carbon cycling	Carbon degradataion	Cellulose	0	0	0	0	0	0	0	0	0	0	0.8886	0	0.4829	0	0	0	0	0	0	0	0		29160345	exoglucanase	Xylaria hypoxylon	superkingdom:Eukaryota;kingdom:Fungi;phylum:Ascomycota;class:Sordariomycetes;order:Xylariales;family:Xylariaceae;genus:Xylaria;
Carbon cycling	Carbon degradataion	Cellulose	0	0	0.3144	0.4782	0.6898	0	0.2574	1.0182	1.0073	0.8401	0.5628	0	0.471	0.5259	0.5428	0.3916	0.2397	0	0.618	0.6398	0		31747164	endoglucanase	Hypocrea jecorina	superkingdom:Eukaryota;kingdom:Fungi;phylum:Ascomycota;class:Sordariomycetes;order:Hypocreales;family:Hypocreaceae;genus:Hypocrea;
Carbon cycling	Carbon degradataion	Cellulose	0	0	0.562	0.9898	0	0	0	0	0	0	0	0	0	0	0	0	0	0	0.4459	0.4227	0.2724		213692769	cellobiase	Bifidobacterium longum subsp. infantis ATCC 15697	superkingdom:Bacteria;phylum:Actinobacteria;class:Actinobacteria;order:Bifidobacteriales;family:Bifidobacteriaceae;genus:Bifidobacterium;species:Bifidobacterium longum;
Carbon cycling	Carbon degradataion	Cellulose	0	0	1.1273	2.6135	2.4416	1.2521	1.3272	0.4348	0.8993	0.7398	0	1.5426	1.5606	0	0	1.2864	0	0.9169	1.2264	1.8359	2.0087		52784548	cellobiase	Bacillus licheniformis ATCC 14580
Carbon cycling	Carbon degradataion	Cellulose	0	0	0	1.53155	0.6536	1.6146	1.29265	1.18205	0.622725	2.32433	1.5979	0.6168	0	1.73547	1.16223	0	0	0	0	0	0		85083355	endoglucanase	Neurospora crassa OR74A	superkingdom:Eukaryota;kingdom:Fungi;phylum:Ascomycota;class:Sordariomycetes;order:Sordariales;family:Sordariaceae;genus:Neurospora;species:Neurospora crassa;
Carbon cycling	Carbon degradataion	Cellulose	0	0	0	0	0	0	0	0	0.1992	0.2414	0	0	0	0	0	0	0	0	0	0	0		20986705	exoglucanase	Talaromyces emersonii	superkingdom:Eukaryota;kingdom:Fungi;phylum:Ascomycota;class:Eurotiomycetes;order:Eurotiales;family:Trichocomaceae;genus:Talaromyces;
Carbon cycling	Carbon degradataion	Cellulose	0	0	0.1319	0.1679	0	0	0	0	0	0	0.4449	0.2499	0.2344	0.1599	0.8374	0	0	0	0	0	0		212541757	endoglucanase	Penicillium marneffei ATCC 18224	superkingdom:Eukaryota;kingdom:Fungi;phylum:Ascomycota;class:Eurotiomycetes;order:Eurotiales;family:Trichocomaceae;genus:Penicillium;species:Penicillium marneffei;
Carbon cycling	Carbon degradataion	Cellulose	0	0	2.16565	0	1.1676	1.17515	2.3692	0	4.9752	1.2404	2.2969	0	1.8081	0	0	2.1689	1.19525	1.17575	1.4491	2.4326	0.7824		116198749	endoglucanase	Chaetomium globosum CBS 148.51	superkingdom:Eukaryota;kingdom:Fungi;phylum:Ascomycota;class:Sordariomycetes;order:Sordariales;family:Chaetomiaceae;genus:Chaetomium;species:Chaetomium globosum;
Carbon cycling	Carbon degradataion	Cellulose	0	0	2.9599	0	3.4288	0	0	0	5.1933	6.0044	0	0	0	0	0	0	0	0	3.9013	1.8673	3.0025		209516215	cellobiase	Burkholderia sp. H160	superkingdom:Bacteria;phylum:Proteobacteria;class:Betaproteobacteria;order:Burkholderiales;family:Burkholderiaceae;genus:Burkholderia;
Carbon cycling	Carbon degradataion	Cellulose	0	0	0.8025	0.6073	1.5025	0	0	0	0	0	0	0.3708	0.6129	0.5594	2.9697	0	0	0	0.7192	0	1.7889		18997123	exoglucanase	Thermoascus aurantiacus	superkingdom:Eukaryota;kingdom:Fungi;phylum:Ascomycota;class:Eurotiomycetes;order:Eurotiales;family:Trichocomaceae;genus:Thermoascus;
Carbon cycling	Carbon degradataion	Cellulose	0	0	3.0634	3.486	3.7687	4.3216	5.3574	4.0951	5.6611	4.3212	2.7187	0	2.5825	2.7733	3.4931	2.2492	0.8399	2.2553	3.2317	0	2.7551		29160339	exoglucanase	Botryosphaeria rhodina	superkingdom:Eukaryota;kingdom:Fungi;phylum:Ascomycota;class:Dothideomycetes;order:Botryosphaeriales;family:Botryosphaeriaceae;genus:Botryosphaeria;
Carbon cycling	Carbon degradataion	Cellulose	0	0	1.2153	0	0.7045	0.7481	0.8142	0	0.4955	0.4291	0.5984	0	0.5104	1.0418	0.6326	0	0	0	0.4004	0.3197	0		2437819	exoglucanase	Anaerocellum thermophilum
Carbon cycling	Carbon degradataion	Cellulose	0	0	0	0	0	0.24	0.3276	0	0	0	0.2346	0	0.2506	0.202	0.4658	0	0	0	0	0	0		209907290	cellobiase	Enterobacter cancerogenus ATCC 35316	superkingdom:Bacteria;phylum:Proteobacteria;class:Gammaproteobacteria;order:Enterobacteriales;family:Enterobacteriaceae;genus:Enterobacter;species:Enterobacter cancerogenus;
Carbon cycling	Carbon degradataion	Cellulose	0	0	0.3962	0.5268	0.3723	0	0.6046	0.7439	0.5385	0.6595	0.7348	0.6547	0.4224	0.4609	0.8372	0.4921	0.4057	0	0	0.4292	0.3472		196252503	endoglucanase	Clostridium thermocellum DSM 4150	superkingdom:Bacteria;phylum:Firmicutes;class:Clostridia;order:Clostridiales;family:Clostridiaceae;genus:Clostridium;species:Clostridium thermocellum;
Carbon cycling	Carbon degradataion	Cellulose	0	0	0	0	0	0	0	0	0	0	0	1.2567	0.962	0	0	0	0	0	0.6411	0	0.593		21220991	cellobiase	Streptomyces coelicolor A3(2)	superkingdom:Bacteria;phylum:Actinobacteria;class:Actinobacteria;order:Actinomycetales;family:Streptomycetaceae;genus:Streptomyces;species:Streptomyces coelicolor;
Carbon cycling	Carbon degradataion	Cellulose	0	0	0.8651	0.806	0.6137	0.648	0.7605	1.316	0	0	1.8928	0	0.9428	0.8609	1.1293	0.9879	1.261	0.9378	0.6992	0.7161	0.622		210630336	cellobiase	Collinsella stercoris DSM 13279	superkingdom:Bacteria;phylum:Actinobacteria;class:Actinobacteria;order:Coriobacteriales;family:Coriobacteriaceae;genus:Collinsella;species:Collinsella stercoris;
Carbon cycling	Carbon degradataion	Cellulose	0	0	0.609	0.9644	1.0421	1.009	0.9512	0.8383	2.0573	0.6832	0	0	0	2.0105	0.6018	1.4381	0.7913	0.6942	0.7492	1.051	0		119410369	endoglucanase	Neosartorya fischeri NRRL 181	superkingdom:Eukaryota;kingdom:Fungi;phylum:Ascomycota;class:Eurotiomycetes;order:Eurotiales;family:Trichocomaceae;genus:Neosartorya;species:Neosartorya fischeri;
Carbon cycling	Carbon degradataion	Cellulose	0	0	1.5266	3.6717	1.7383	3.8429	3.1129	2.0464	2.7875	2.3586	0	1.3754	2.1592	2.5268	2.8772	1.4538	1.7933	2.1174	1.0849	2.0478	1.9106		1929906	endoglucanase	Macrophomina phaseolina	superkingdom:Eukaryota;kingdom:Fungi;phylum:Ascomycota;class:Dothideomycetes;order:Botryosphaeriales;family:Botryosphaeriaceae;genus:Macrophomina;
Carbon cycling	Carbon degradataion	Cellulose	0	0	0.2961	0	0.2448	0	0	0	0	0	0	0.7748	0.4539	0.2889	0.3573	0.5165	0.3797	0.3758	0.3313	0.4981	0.2965		6855474	endoglucanase	Robillarda sp. Y-20	superkingdom:Eukaryota;kingdom:Fungi;phylum:Ascomycota;genus:Robillarda;
Carbon cycling	Carbon degradataion	Cellulose	0	0	0.2833	0.4578	0.2373	0	0	0	0	0	0	0	0	0.462	0.2718	0	0	0	0	0	0		6272572	endoglucanase	Clostridium cellulovorans	superkingdom:Bacteria;phylum:Firmicutes;class:Clostridia;order:Clostridiales;family:Clostridiaceae;genus:Clostridium;
Carbon cycling	Carbon degradataion	Cellulose	0	0	1.7111	0.7038	0	0.7192	0.4688	0	0	0	1.4832	0	1.1709	0.3536	0.8371	0	0	0	0	0.9338	0.429		238586207	exoglucanase	Moniliophthora perniciosa FA553	superkingdom:Eukaryota;kingdom:Fungi;phylum:Basidiomycota;class:Agaricomycetes;order:Agaricales;family:Marasmiaceae;genus:Moniliophthora;species:Moniliophthora perniciosa;
Carbon cycling	Carbon degradataion	Cellulose	0	0	2.4543	2.1782	2.9498	3.0619	3.9766	2.9019	3.7708	3.1439	1.5359	0	2.3588	1.378	2.8552	0	0.5016	1.1176	1.5017	2.3306	0.5035		28919596	endoglucanase	Neurospora crassa OR74A	superkingdom:Eukaryota;kingdom:Fungi;phylum:Ascomycota;class:Sordariomycetes;order:Sordariales;family:Sordariaceae;genus:Neurospora;species:Neurospora crassa;
Carbon cycling	Carbon degradataion	Cellulose	0	0	0.9939	1.3503	2.76	2.8331	1.9928	0	1.5402	0.6205	2.4816	0	1.6578	2.6753	1.9755	1.1487	0.78	0.4612	0.9357	2.2853	0.5875		213524230	cellobiase	Bifidobacterium longum subsp. infantis ATCC 15697	superkingdom:Bacteria;phylum:Actinobacteria;class:Actinobacteria;order:Bifidobacteriales;family:Bifidobacteriaceae;genus:Bifidobacterium;species:Bifidobacterium longum;
Carbon cycling	Carbon degradataion	Cellulose	0	0	0	0.5404	0.3891	3.22	1.2075	0.5911	2.0664	1.0196	0.5505	1.1399	0.5387	2.1125	0.44	0.5149	0.6764	0.9888	0.6845	0.6286	0.3646		187766740	endoglucanase	Trichoderma viride	superkingdom:Eukaryota;kingdom:Fungi;phylum:Ascomycota;class:Sordariomycetes;order:Hypocreales;family:Hypocreaceae;genus:Trichoderma;
Carbon cycling	Carbon degradataion	Cellulose	0	0	0	0	0	0	0	0	0	0	0	0	0	0	0	0	0	0	1.353	0	0.1226		165880027	exoglucanase	uncultured fungus	superkingdom:Eukaryota;kingdom:Fungi;
Carbon cycling	Carbon degradataion	Cellulose	0	0	0	0	0	0	0	0	0	0	0	0	0	0	0	0.98	0	0.4287	0.314	0	0.1651		138896772	cellobiase	Geobacillus thermodenitrificans NG80-2	superkingdom:Bacteria;phylum:Firmicutes;class:Bacilli;order:Bacillales;family:Bacillaceae;genus:Geobacillus;species:Geobacillus thermodenitrificans;
Carbon cycling	Carbon degradataion	Cellulose	0	0	0.3901	0.4095	0.3499	0.4758	0.3724	0.599	0.3503	0.5838	0.8315	0	0.5722	0	0	0	0.5052	0.5574	0.4416	0	0.398		196198112	endoglucanase	Clostridium thermocellum DSM 4150	superkingdom:Bacteria;phylum:Firmicutes;class:Clostridia;order:Clostridiales;family:Clostridiaceae;genus:Clostridium;species:Clostridium thermocellum;
Carbon cycling	Carbon degradataion	Cellulose	0	0	0	0.3778	0.2172	0	0	0	0	0	0.6121	0	0.4542	0	0	0	0	0	0	0	0		21219574	cellobiase	Streptomyces coelicolor A3(2)	superkingdom:Bacteria;phylum:Actinobacteria;class:Actinobacteria;order:Actinomycetales;family:Streptomycetaceae;genus:Streptomyces;species:Streptomyces coelicolor;
Carbon cycling	Carbon degradataion	Chitin	1.0977	1.0752	1.3008	1.8664	1.3077	1.1811	1.6671	1.1419	0.9823	1.1544	1.2604	1.1963	1.0545	1.9116	1.6466	0.4955	0.6499	0.6418	0.7517	0.492	0.5152		142688	endochitinase		superkingdom:Bacteria;phylum:Firmicutes;class:Bacilli;order:Bacillales;family:Bacillaceae;genus:Bacillus;
Carbon cycling	Carbon degradataion	Chitin	2.2862	1.3405	3.3293	1.619	0.9534	2.1168	1.5534	1.706	0.4007	1.3779	0	0	0	1.4574	2.2864	2.0922	0	1.8406	1.2293	2.016	2.096		77973060	acetylglucosaminidase	Yersinia frederiksenii ATCC 33641	superkingdom:Bacteria;phylum:Proteobacteria;class:Gammaproteobacteria;order:Enterobacteriales;family:Enterobacteriaceae;genus:Yersinia;species:Yersinia frederiksenii;
Carbon cycling	Carbon degradataion	Chitin	0.3078	0.5478	0.4826	0.9452	0.3488	0.4691	0.3692	0	0	0	0.2908	0	0.384	0	0	0	0	0	0	0	0		256724615	endochitinase	Nectria haematococca mpVI 77-13-4	superkingdom:Eukaryota;kingdom:Fungi;phylum:Ascomycota;class:Sordariomycetes;order:Hypocreales;family:Nectriaceae;genus:Nectria;species:Nectria haematococca;
Carbon cycling	Carbon degradataion	Chitin	1.3388	0.4474	0.4368	1.0731	0.843	0.8811	1.2015	0.2738	1.9987	0.6819	0.6869	1.7088	0.7901	1.3513	0.9384	0.5803	0.9899	0.5281	0.6711	0.3298	0.2925		256787581	acetylglucosaminidase	Streptomyces lividans TK24	superkingdom:Bacteria;phylum:Actinobacteria;class:Actinobacteria;order:Actinomycetales;family:Streptomycetaceae;genus:Streptomyces;species:Streptomyces lividans;
Carbon cycling	Carbon degradataion	Chitin	1.8612	1.9414	0.9428	1.1368	1.4819	1.0002	1.7859	2.4202	5.3646	0.6982	0	0	0	2.6415	3.2128	1.6263	0.9199	2.0718	1.4701	0	1.2653		115375557	endochitinase	Stigmatella aurantiaca DW4/3-1	superkingdom:Bacteria;phylum:Proteobacteria;class:Deltaproteobacteria;order:Myxococcales;family:Cystobacteraceae;genus:Stigmatella;species:Stigmatella aurantiaca;
Carbon cycling	Carbon degradataion	Chitin	0.5357	0.6602	0.2433	0.2529	0.38	0.3567	0.4429	0.4667	0	0	0.2541	0.4488	0.3448	0.4955	1.711	0.2792	0.2024	0.3597	0.7234	0.4257	0.3055		6468706	endochitinase	Streptomyces coelicolor A3(2)	superkingdom:Bacteria;phylum:Actinobacteria;class:Actinobacteria;order:Actinomycetales;family:Streptomycetaceae;genus:Streptomyces;species:Streptomyces coelicolor;
Carbon cycling	Carbon degradataion	Chitin	1.0573	0.227	0	0.6232	0.3803	0.7908	0.588	0	0.2742	0.3272	0	0	0	0	0	0	0	0	0	0	0		269137313	endochitinase	Beauveria bassiana	superkingdom:Eukaryota;kingdom:Fungi;phylum:Ascomycota;class:Sordariomycetes;order:Hypocreales;family:Cordycipitaceae;genus:Cordyceps;species:Cordyceps bassiana;
Carbon cycling	Carbon degradataion	Chitin	1.1283	0.8222	0.8455	0.8125	0.7076	0.6624	0.9262	1.3652	0.7267	1.1216	1.7173	1.7491	0.8988	0.7472	0.9919	0.9757	1.012	0.9049	0.7054	0.9785	0.6552		261891172	endochitinase	Vibrio mimicus MB-451	superkingdom:Bacteria;phylum:Proteobacteria;class:Gammaproteobacteria;order:Vibrionales;family:Vibrionaceae;genus:Vibrio;species:Vibrio mimicus;
Carbon cycling	Carbon degradataion	Chitin	0	0	0	0	0	1.1194	0	3.7504	0	0	1.9337	0.3742	0	0	0	1.9948	1.4878	1.7099	2.2045	2.5387	1.4186		256685013	acetylglucosaminidase	Jonesia denitrificans DSM 20603	superkingdom:Bacteria;phylum:Actinobacteria;class:Actinobacteria;order:Actinomycetales;family:Jonesiaceae;genus:Jonesia;species:Jonesia denitrificans;
Carbon cycling	Carbon degradataion	Chitin	0	0	0	0.279	0.1751	0	0	0	0	0	0	1.4935	0.3721	0	0	0.556	0	1.0176	1.1406	0	0.3024		229861645	endochitinase	Stackebrandtia nassauensis DSM 44728	superkingdom:Bacteria;phylum:Actinobacteria;class:Actinobacteria;order:Actinomycetales;family:Glycomycetaceae;genus:Stackebrandtia;species:Stackebrandtia nassauensis;
Carbon cycling	Carbon degradataion	Chitin	0	0	0	0	0	0	0	0	0	0	0	0	0	0.2939	0.1926	0	0	0	0	0	0		255007838	acetylglucosaminidase	Bacteroides fragilis 3_1_12	superkingdom:Bacteria;phylum:Bacteroidetes;class:Bacteroidia;order:Bacteroidales;family:Bacteroidaceae;genus:Bacteroides;species:Bacteroides fragilis;
Carbon cycling	Carbon degradataion	Chitin	0.8514	1.0354	0.1759	0.3619	0.4922	0.2314	0.7355	0.3725	0	0	1.3931	0.4674	0.4767	0.6507	0.7743	0	0	0	0.2363	0.6865	0		10580387	endochitinase	Halobacterium sp. NRC-1	superkingdom:Archaea;phylum:Euryarchaeota;class:Halobacteria;order:Halobacteriales;family:Halobacteriaceae;genus:Halobacterium;species:Halobacterium salinarum;
Carbon cycling	Carbon degradataion	Chitin	1.5536	1.1131	2.357	1.3974	0.7801	1.3799	1.1782	1.6595	0.291	1.0516	2.594	0	2.2639	0.7932	1.8536	1.4748	1.4878	1.4376	0.8259	1.8288	0.953		33320075	acetylglucosaminidase	Cellulomonas fimi	superkingdom:Bacteria;phylum:Actinobacteria;class:Actinobacteria;order:Actinomycetales;family:Cellulomonadaceae;genus:Cellulomonas;
Carbon cycling	Carbon degradataion	Chitin	0.5898	0.4256	0	0	0	0.3223	0.5868	0	1.2961	0.3432	0	0	0	0	0	0.3644	0.2596	0.5225	0	0.5904	0.6592		112955899	endochitinase	Botryotinia fuckeliana	superkingdom:Eukaryota;kingdom:Fungi;phylum:Ascomycota;class:Leotiomycetes;order:Helotiales;family:Sclerotiniaceae;genus:Botryotinia;
Carbon cycling	Carbon degradataion	Chitin	0.2886	0.22	0	0	0	0.3663	0.5112	0.4481	0.2361	0.3129	0	0.3591	0.2672	0	0	0	0	0	0.6465	0.3163	0.1246		260536223	acetylglucosaminidase	Prevotella veroralis F0319	superkingdom:Bacteria;phylum:Bacteroidetes;class:Bacteroidia;order:Bacteroidales;family:Prevotellaceae;genus:Prevotella;species:Prevotella veroralis;
Carbon cycling	Carbon degradataion	Chitin	1.3079	0.7328	0.3615	1.3526	0.4827	0	0	0	0.8702	0.6512	0.5447	0.5903	0.6581	0	0	0	0	0	0.4812	0.6431	0.3518		88184083	endochitinase	Chaetomium globosum CBS 148.51	superkingdom:Eukaryota;kingdom:Fungi;phylum:Ascomycota;class:Sordariomycetes;order:Sordariales;family:Chaetomiaceae;genus:Chaetomium;species:Chaetomium globosum;
Carbon cycling	Carbon degradataion	Chitin	1.9892	2.4147	0.7445	1.3158	1.5081	1.3688	1.6035	0.4189	3.1363	0.6433	1.9503	2.2625	1.1301	1.7957	2.0433	1.1731	1.5327	0.8965	0.6481	1.7063	0.6592		262194709	endochitinase	Haliangium ochraceum DSM 14365	superkingdom:Bacteria;phylum:Proteobacteria;class:Deltaproteobacteria;order:Myxococcales;family:Haliangiaceae;genus:Haliangium;species:Haliangium ochraceum;
Carbon cycling	Carbon degradataion	Chitin	0.4021	0.2222	0.2455	0.3256	0.2563	0.4337	0.5639	0.7368	0.6553	0.4471	0.5115	0.5734	0.4101	0.4346	0.4032	0.405	0.4005	0.3528	0.3647	0.5391	0.3418		228572007	endochitinase	Nocardiopsis dassonvillei subsp. dassonvillei DSM 43111	superkingdom:Bacteria;phylum:Actinobacteria;class:Actinobacteria;order:Actinomycetales;family:Nocardiopsaceae;genus:Nocardiopsis;species:Nocardiopsis dassonvillei;
Carbon cycling	Carbon degradataion	Chitin	0.8455	0.1848	0.2981	0.3145	0.3597	1.1513	0.2622	0.5847	0.8327	0.245	0	0	0	0.3279	0.2561	0	0	0	0	0	0		117928667	endochitinase	Acidothermus cellulolyticus 11B
Carbon cycling	Carbon degradataion	Chitin	2.1569	0.6213	0.6537	1.3976	0.4745	2.4224	1.1294	0	0	0	0.2397	0	1.3966	0	0	0	0.4301	0.4768	0.3154	0.1514	0.4906		119949379	acetylglucosaminidase	Arthrobacter aurescens TC1	superkingdom:Bacteria;phylum:Actinobacteria;class:Actinobacteria;order:Actinomycetales;family:Micrococcaceae;genus:Arthrobacter;species:Arthrobacter aurescens;
Carbon cycling	Carbon degradataion	Chitin	0.5222	0.8947	0.2758	0.3518	0.3112	0.2189	0	0.5342	0	0	0.1934	0.1821	0.285	0	0	0	0	0	0	0	0		256819046	acetylglucosaminidase	Capnocytophaga ochracea DSM 7271	superkingdom:Bacteria;phylum:Bacteroidetes;class:Flavobacteria;order:Flavobacteriales;family:Flavobacteriaceae;genus:Capnocytophaga;species:Capnocytophaga ochracea;
Carbon cycling	Carbon degradataion	Chitin	2.508	1.4757	2.6185	1.205	0.7921	0.737	3.1581	0.8187	1.4028	1.3962	0	0	0	0	0	1.5757	2.0044	0.9935	2.1784	2.065	2.3824		227463451	endochitinase	Isaria fumosorosea	superkingdom:Eukaryota;kingdom:Fungi;phylum:Ascomycota;class:Sordariomycetes;order:Hypocreales;family:Cordycipitaceae;genus:Isaria;
Carbon cycling	Carbon degradataion	Chitin	0	0	0	0	0	1.5336	0.2008	0	0	0	0	0	0	0	0	0	0	0	0	0	0		34104622	endochitinase	Chromobacterium violaceum ATCC 12472	superkingdom:Bacteria;phylum:Proteobacteria;class:Betaproteobacteria;order:Neisseriales;family:Neisseriaceae;genus:Chromobacterium;species:Chromobacterium violaceum;
Carbon cycling	Carbon degradataion	Chitin	1.4009	1.2623	0.6287	2.7512	0.912	0.2791	0.5065	1.0631	1.2496	2.0613	1.2128	1.9572	1.1633	1.1241	2.0409	0.4271	0.5824	1.3083	0.8119	0.6728	0.615		88177857	endochitinase	Chaetomium globosum CBS 148.51	superkingdom:Eukaryota;kingdom:Fungi;phylum:Ascomycota;class:Sordariomycetes;order:Sordariales;family:Chaetomiaceae;genus:Chaetomium;species:Chaetomium globosum;
Carbon cycling	Carbon degradataion	Chitin	0.5069	0.2655	0	0.2046	0.3087	0.2965	0	0.4035	0	0	0	0	0	0	0	0	0	0	0	0	0		256397205	acetylglucosaminidase	Catenulispora acidiphila DSM 44928	superkingdom:Bacteria;phylum:Actinobacteria;class:Actinobacteria;order:Actinomycetales;family:Catenulisporaceae;genus:Catenulispora;species:Catenulispora acidiphila;
Carbon cycling	Carbon degradataion	Chitin	0.659	0.3557	0.1602	0.5697	0.3533	0	0	0	0.385	0.3346	0.1831	0	0.1942	0.4164	0.242	0.249	0.1449	0	0	0.3349	0.2472		225875206	endochitinase	Listeria monocytogenes Clip80459	superkingdom:Bacteria;phylum:Firmicutes;class:Bacilli;order:Bacillales;family:Listeriaceae;genus:Listeria;species:Listeria monocytogenes;
Carbon cycling	Carbon degradataion	Chitin	0	0	0	0.2686	0.1956	0	0	0	0.5774	0.4836	0	0	0	0	0	0	0	0	0	0	0		262274973	acetylglucosaminidase	Grimontia hollisae CIP 101886	superkingdom:Bacteria;phylum:Proteobacteria;class:Gammaproteobacteria;order:Vibrionales;family:Vibrionaceae;species:Grimontia hollisae;
Carbon cycling	Carbon degradataion	Chitin	1.0848	0.6557	0.2797	0.5355	0.8186	1.4407	1.0986	0.398	2.0639	0.41	1.0078	0.4717	0.7217	1.571	0.8517	0	0	0	0.4991	0.3653	0		125487489	endochitinase	Streptomyces sp. C203	superkingdom:Bacteria;phylum:Actinobacteria;class:Actinobacteria;order:Actinomycetales;family:Streptomycetaceae;genus:Streptomyces;
Carbon cycling	Carbon degradataion	Chitin	0.9257	0.3071	0.274	0.4084	0.8256	1.357	3.1501	0	0.8445	0.5444	0.4991	1.0693	0.8507	0.7661	0.4355	0.7658	0.3254	0.426	0.7798	0.7512	0.2563		260910382	acetylglucosaminidase	Prevotella sp. oral taxon 472 str. F0295	superkingdom:Bacteria;phylum:Bacteroidetes;class:Bacteroidia;order:Bacteroidales;family:Prevotellaceae;genus:Prevotella;species:Prevotella sp. oral taxon 472;
Carbon cycling	Carbon degradataion	Chitin	1.9623	0.5861	0.486	0.6268	0.8482	0.872	2.3278	0.78	1.4754	0.6554	2.15	1.0002	1.0842	1.3823	1.645	0.5579	0.3344	0.3348	0.6324	0.4027	0.2482		83645847	exochitinase	Hahella chejuensis KCTC 2396	superkingdom:Bacteria;phylum:Proteobacteria;class:Gammaproteobacteria;order:Oceanospirillales;family:Hahellaceae;genus:Hahella;species:Hahella chejuensis;
Carbon cycling	Carbon degradataion	Chitin	0.9895	0.4749	0.6048	0.9964	0.8281	3.2668	0.8775	0.5006	0.2681	0.5876	2.3667	1.806	1.9154	0.9793	2.0507	1.0341	1.5223	2.0387	0.8372	0.9244	0.9329		260456101	endochitinase	Streptomyces flavogriseus ATCC 33331	superkingdom:Bacteria;phylum:Actinobacteria;class:Actinobacteria;order:Actinomycetales;family:Streptomycetaceae;genus:Streptomyces;species:Streptomyces flavogriseus;
Carbon cycling	Carbon degradataion	Chitin	0	0	0.7158	0.3052	0.2933	0.2435	0.2916	0	0	0	0.3582	0.3518	0.2048	0	0	0	0	0	0	0.1618	0.3024		133778514	endochitinase	uncultured bacterium	superkingdom:Bacteria;
Carbon cycling	Carbon degradataion	Chitin	1.1438	0.2615	0.6756	1.3364	0.4615	2.183	1.0872	0.8598	0	0	0.6565	1.2315	1.5406	1.0785	0.557	0	0	0	0.4187	0.3126	0.2081		86372257	acetylglucosaminidase	Trichoderma atroviride	superkingdom:Eukaryota;kingdom:Fungi;phylum:Ascomycota;class:Sordariomycetes;order:Hypocreales;family:Hypocreaceae;genus:Trichoderma;
Carbon cycling	Carbon degradataion	Chitin	0.2639	0.1933	0	0	0	0.4273	0.273	0	0.464	0.3617	0	0	0	0	0	0	0	0	0	0	0		156527289	acetylglucosaminidase	Vibrio harveyi ATCC BAA-1116	superkingdom:Bacteria;phylum:Proteobacteria;class:Gammaproteobacteria;order:Vibrionales;family:Vibrionaceae;genus:Vibrio;species:Vibrio harveyi;
Carbon cycling	Carbon degradataion	Chitin	1.0162	1.0535	0.9128	1.0396	0.6997	0.8054	1.323	0.9158	0	0	0	2.1256	1.6973	0.8648	1.0985	1.0622	1.2426	1.1922	0.8839	0	0.7736		133778502	endochitinase	uncultured bacterium	superkingdom:Bacteria;
Carbon cycling	Carbon degradataion	Chitin	0.6689	0.4092	0.6184	0.6041	0.5256	0.6496	0.6266	0.833	0.3631	0.9158	1.2437	1.011	0.6696	0.618	0.865	0.6934	0.9101	0.8317	0.7637	0.6031	0.4913		115390094	endochitinase	Aspergillus terreus NIH2624	superkingdom:Eukaryota;kingdom:Fungi;phylum:Ascomycota;class:Eurotiomycetes;order:Eurotiales;family:Trichocomaceae;genus:Aspergillus;species:Aspergillus terreus;
Carbon cycling	Carbon degradataion	Chitin	1.3487	2.4744	0.766	0.5245	1.4463	0.9737	0.6141	0	0.4151	0.3113	0	0.9466	0.5845	0.7778	0.4012	0	0	0	0	0	0		261211339	acetylglucosaminidase	Vibrio sp. RC341	superkingdom:Bacteria;phylum:Proteobacteria;class:Gammaproteobacteria;order:Vibrionales;family:Vibrionaceae;genus:Vibrio;
Carbon cycling	Carbon degradataion	Chitin	0	0	0	0	0	0	0	0	0	0	0	0	0	0	0	0	0.1237	1.6698	0	0	0		157917566	exochitinase	Salinispora arenicola CNS-205
Carbon cycling	Carbon degradataion	Chitin	2.0694	2.062	0.8679	1.1359	1.3206	0.3297	0.43	1.0381	0.4039	0.5632	0.9597	1.2574	0.8971	0.87	1.0259	0.3407	0.1337	0.2803	0.4606	0.4393	0		71915004	endochitinase	Thermobifida fusca YX	superkingdom:Bacteria;phylum:Actinobacteria;class:Actinobacteria;order:Actinomycetales;family:Nocardiopsaceae;genus:Thermobifida;species:Thermobifida fusca;
Carbon cycling	Carbon degradataion	Chitin	0	0	0.255	0.4061	0.3436	0.3072	0.5506	0	0.8711	0.3872	0.8122	0	0.2575	0.7326	0.4505	0.1928	0.205	0	0	0	0		260593204	acetylglucosaminidase	Prevotella veroralis F0319	superkingdom:Bacteria;phylum:Bacteroidetes;class:Bacteroidia;order:Bacteroidales;family:Prevotellaceae;genus:Prevotella;species:Prevotella veroralis;
Carbon cycling	Carbon degradataion	Chitin	2.298	2.0455	2.8926	3.7814	3.4917	3.3405	4.0276	2.3432	2.6811	1.5194	2.0579	2.0993	1.9289	4.5679	2.3845	0.8329	0.8525	0.6301	1.8076	0.8267	0.7657		88860516	endochitinase	Pseudoalteromonas tunicata D2	superkingdom:Bacteria;phylum:Proteobacteria;class:Gammaproteobacteria;order:Alteromonadales;family:Pseudoalteromonadaceae;genus:Pseudoalteromonas;species:Pseudoalteromonas tunicata;
Carbon cycling	Carbon degradataion	Chitin	0	0	0	0	0	0	0	0	0.7898	0.2672	0	0	0	0	0	0	0	0	0	0	0		24349751	acetylglucosaminidase	Shewanella oneidensis MR-1	superkingdom:Bacteria;phylum:Proteobacteria;class:Gammaproteobacteria;order:Alteromonadales;family:Shewanellaceae;genus:Shewanella;species:Shewanella oneidensis;
Carbon cycling	Carbon degradataion	Chitin	1.7789	0.8809	0.6088	1.6923	1.4336	0.722	1.2125	0.6443	3.1571	1.4238	0	0	0	0	0	1.9869	1.2023	0.923	0.6746	1.7358	0.2011		70983560	acetylglucosaminidase	Aspergillus fumigatus Af293	superkingdom:Eukaryota;kingdom:Fungi;phylum:Ascomycota;class:Eurotiomycetes;order:Eurotiales;family:Trichocomaceae;genus:Neosartorya;species:Neosartorya fumigata;
Carbon cycling	Carbon degradataion	Chitin	0.2449	0.2327	0.183	0.193	0.181	0	0	0	0	0	0	0	0	0.4951	0.3017	0	0	0	0	0	0		7023983	acetylglucosaminidase	Aeromonas sp. 10S-24	superkingdom:Bacteria;phylum:Proteobacteria;class:Gammaproteobacteria;order:Aeromonadales;family:Aeromonadaceae;genus:Aeromonas;
Carbon cycling	Carbon degradataion	Chitin	1.0163	0.2101	0	0.2955	0.5037	0.3519	0.3957	0	0	0	1.8519	1.31	0.8292	0.5476	1.9251	0.3794	0.2902	0	0.4675	1.6531	0.5299		260652335	endochitinase	Streptomyces scabiei 87.22	superkingdom:Bacteria;phylum:Actinobacteria;class:Actinobacteria;order:Actinomycetales;family:Streptomycetaceae;genus:Streptomyces;species:Streptomyces scabiei;
Carbon cycling	Carbon degradataion	Chitin	0.676	0.1507	0	0	0	0.6901	0.3377	0	0	0	0.2383	0.4742	0.1945	0	0	0	0	0	0.7	0.3919	0		229854983	endochitinase	Streptosporangium roseum DSM 43021	superkingdom:Bacteria;phylum:Actinobacteria;class:Actinobacteria;order:Actinomycetales;family:Streptosporangiaceae;genus:Streptosporangium;species:Streptosporangium roseum;
Carbon cycling	Carbon degradataion	Chitin	0	0	0	0	0	0	0	0	0	0	0	0.3158	0.6502	0	0	0.4724	0	0.9821	0	0	0		238709661	acetylglucosaminidase	Yersinia rohdei ATCC 43380	superkingdom:Bacteria;phylum:Proteobacteria;class:Gammaproteobacteria;order:Enterobacteriales;family:Enterobacteriaceae;genus:Yersinia;species:Yersinia rohdei;
Carbon cycling	Carbon degradataion	Chitin	0	0	0.4014	0	0.1841	0	0	0	0	0	0	0	0	0	0	0	0	0	0	0	0		260895900	endochitinase	Vibrio parahaemolyticus Peru-466	superkingdom:Bacteria;phylum:Proteobacteria;class:Gammaproteobacteria;order:Vibrionales;family:Vibrionaceae;genus:Vibrio;species:Vibrio parahaemolyticus;
Carbon cycling	Carbon degradataion	Chitin	0	0	0	0.1871	0.15	0	0	0	0	0	0.1308	0.1652	0	0	0	0	0	0	0	0	0		157321239	acetylglucosaminidase	Serratia proteamaculans 568	superkingdom:Bacteria;phylum:Proteobacteria;class:Gammaproteobacteria;order:Enterobacteriales;family:Enterobacteriaceae;genus:Serratia;species:Serratia proteamaculans;
Carbon cycling	Carbon degradataion	Chitin	0.1141	0.0794	0	0	0	0	0	0	0	0	0	0	0	0	0	0	0	0	0	0	0		254570415	endochitinase	Pichia pastoris GS115	superkingdom:Eukaryota;kingdom:Fungi;phylum:Ascomycota;class:Saccharomycetes;order:Saccharomycetales;family:Saccharomycetaceae;genus:Pichia;species:Pichia pastoris;
Carbon cycling	Carbon degradataion	Chitin	1.0518	1.3235	0.3292	0.5868	0.8671	0	0.8212	0.6966	0	0	0	0.6698	0.7349	0.7481	1.1928	0	0	0	0.4451	1.4839	0.4342		84359284	endochitinase	Burkholderia dolosa AUO158	superkingdom:Bacteria;phylum:Proteobacteria;class:Betaproteobacteria;order:Burkholderiales;family:Burkholderiaceae;genus:Burkholderia;species:Burkholderia dolosa;
Carbon cycling	Carbon degradataion	Chitin	0	0	2.8983	0.4488	0	0.5988	0	0.6103	0	0	1.4016	1.3105	0.8996	0.4278	0.6149	0.616	0.8301	0.5607	0.5627	0.7182	0.405		42779577	endochitinase	Bacillus cereus ATCC 10987	superkingdom:Bacteria;phylum:Firmicutes;class:Bacilli;order:Bacillales;family:Bacillaceae;genus:Bacillus;species:Bacillus cereus;
Carbon cycling	Carbon degradataion	Chitin	1.9523	0.6193	2.9568	3.9278	1.8728	3.014	5.3161	0.3333	0.3961	2.4492	2.2626	0	2.5031	4.2677	2.7061	1.7253	1.8133	2.1088	2.3767	1.5463	2.5565		133778506	endochitinase	uncultured bacterium	superkingdom:Bacteria;
Carbon cycling	Carbon degradataion	Chitin	0.2593	0.4513	0.1937	0.5084	0.3225	0.3284	0.4499	0	0.2009	0.7113	0.1615	0.2147	0.2403	0.2351	0.6178	0	0	0	0	0	0		266619433	acetylglucosaminidase	Clostridium hathewayi DSM 13479	superkingdom:Bacteria;phylum:Firmicutes;class:Clostridia;order:Clostridiales;family:Clostridiaceae;genus:Clostridium;species:Clostridium hathewayi;
Carbon cycling	Carbon degradataion	Chitin	2.0842	1.3419	3.1803	1.6107	1.1483	1.6002	1.2655	2.0174	0.7904	1.5693	2.6261	2.315	2.2859	1.2139	2.1227	1.9032	2.0684	2.0427	0.8408	1.8381	1.1717		239595878	endochitinase	Ajellomyces dermatitidis SLH14081	superkingdom:Eukaryota;kingdom:Fungi;phylum:Ascomycota;class:Eurotiomycetes;order:Onygenales;family:Ajellomycetaceae;genus:Ajellomyces;species:Ajellomyces dermatitidis;
Carbon cycling	Carbon degradataion	Chitin	0.4949	0.1572	0	0.1608	0.1768	0	0	0	0	0	0.2198	0.1273	0	0	0	0	0	0	0	0	0		27361331	endochitinase	Vibrio vulnificus CMCP6	superkingdom:Bacteria;phylum:Proteobacteria;class:Gammaproteobacteria;order:Vibrionales;family:Vibrionaceae;genus:Vibrio;species:Vibrio vulnificus;
Carbon cycling	Carbon degradataion	Chitin	0.6737	0.212	0.2339	1.485	0.4642	0.5738	0.8503	0.4666	0.6056	0.3531	0.3471	0.9529	0.9776	0.9014	1.2039	0.2371	0.4137	0.3487	0	0	0		90304595	endochitinase	Coccidioides immitis RS	superkingdom:Eukaryota;kingdom:Fungi;phylum:Ascomycota;class:Eurotiomycetes;order:Onygenales;genus:Coccidioides;species:Coccidioides immitis;
Carbon cycling	Carbon degradataion	Chitin	0	0	0.6128	0.8268	2.4383	3.0474	1.0596	0.8472	0	0	0	1.7002	1.6887	3.9968	1.3264	0.8355	1.4711	0.8245	1.126	0.3937	0.7295		260087378	endochitinase	Streptomyces flavogriseus ATCC 33331	superkingdom:Bacteria;phylum:Actinobacteria;class:Actinobacteria;order:Actinomycetales;family:Streptomycetaceae;genus:Streptomyces;species:Streptomyces flavogriseus;
Carbon cycling	Carbon degradataion	Chitin	0	0	0	0	0	0	0.9398	0.4488	0	0	0.1203	0.2125	0.4355	0	0	0	0	0	0.2823	0.2931	0		229740380	acetylglucosaminidase	Spirosoma linguale DSM 74	superkingdom:Bacteria;phylum:Bacteroidetes;class:Cytophagia;order:Cytophagales;family:Cytophagaceae;genus:Spirosoma;species:Spirosoma linguale;
Carbon cycling	Carbon degradataion	Chitin	0	0	0.9293	0.8271	0.6429	1.0939	0.7414	0	0.5637	1.1484	0	0	0	0	0	1.0837	1.1448	0	0	0	0		197759676	exochitinase	Streptomyces sp. Mg1	superkingdom:Bacteria;phylum:Actinobacteria;class:Actinobacteria;order:Actinomycetales;family:Streptomycetaceae;genus:Streptomyces;
Carbon cycling	Carbon degradataion	Chitin	0	0	0.2239	0.26945	0.6058	0.2633	0.6327	0.4631	0.6417	0.3671	0.5222	0.2841	0.4793	0.4168	0.2301	0	0	0	0	0	0		208009952	acetylglucosaminidase	Aliivibrio salmonicida LFI1238	superkingdom:Bacteria;phylum:Proteobacteria;class:Gammaproteobacteria;order:Vibrionales;family:Vibrionaceae;genus:Aliivibrio;species:Aliivibrio salmonicida;
Carbon cycling	Carbon degradataion	Chitin	1.7075	1.0921	0	1.0843	0.9802	1.4862	0.8793	1.169	0.5221	0.7725	1.9387	0	2.1962	1.1067	1.653	1.2599	1.5185	1.0887	0.9631	1.2496	0.6949		221738326	acetylglucosaminidase	Agrobacterium vitis S4	superkingdom:Bacteria;phylum:Proteobacteria;class:Alphaproteobacteria;order:Rhizobiales;family:Rhizobiaceae;genus:Agrobacterium;species:Agrobacterium vitis;
Carbon cycling	Carbon degradataion	Chitin	1.4858	0.9645	1.3678	1.1941	0.8574	1.3723	1.3268	2.0364	1.1048	1.7088	2.5588	2.1462	1.7002	1.3495	1.6765	1.4975	1.6607	1.5215	1.2109	1.1599	1.1014		113945922	endochitinase	Salinispora tropica CNB-440	superkingdom:Bacteria;phylum:Actinobacteria;class:Actinobacteria;order:Actinomycetales;family:Micromonosporaceae;genus:Salinispora;species:Salinispora tropica;
Carbon cycling	Carbon degradataion	Chitin	0.7932	0.3944	0.3454	0.5242	0.5336	0.4385	0.4056	0	0.5041	0.5904	0	0	0	0.4119	0.3217	0.6261	0	0.3053	0	0.3639	0.2221		83765536	acetylglucosaminidase	Aspergillus oryzae	superkingdom:Eukaryota;kingdom:Fungi;phylum:Ascomycota;class:Eurotiomycetes;order:Eurotiales;family:Trichocomaceae;genus:Aspergillus;
Carbon cycling	Carbon degradataion	Chitin	1.5233	0.3297	0	0	0	0	0	0	0	0	0	0	0	0	0	0	0	0	0	0	0		62004678	endochitinase	Trichosporon cutaneum	superkingdom:Eukaryota;kingdom:Fungi;phylum:Basidiomycota;class:Tremellomycetes;order:Tremellales;genus:Trichosporon;
Carbon cycling	Carbon degradataion	Chitin	0.7257	0.479	0.5591	1.0245	0.6834	0.3643	0	0.5798	0.9056	1.0076	1.0001	0	0.92	0.6937	1.7067	0.4234	0.4562	0	0	0.765	0.3401		90580479	endochitinase	Vibrio angustum S14	superkingdom:Bacteria;phylum:Proteobacteria;class:Gammaproteobacteria;order:Vibrionales;family:Vibrionaceae;genus:Photobacterium;species:Photobacterium angustum;
Carbon cycling	Carbon degradataion	Chitin	0.8528	1.0562	0.2989	0.4247	0.5349	0.3493	0.9138	0.7639	1.6226	0.7556	0.9353	0.491	0.7925	1.1692	0.8604	0.5534	0	0.2075	0.4037	0.8672	0.213		4895143	endochitinase	Streptomyces lavendulae	superkingdom:Bacteria;phylum:Actinobacteria;class:Actinobacteria;order:Actinomycetales;family:Streptomycetaceae;genus:Streptomyces;
Carbon cycling	Carbon degradataion	Chitin	1.9685	1.0494	0.5253	0.527	0.9742	1.3696	0.8648	0.5138	1.7965	0.6364	0.523	1.7079	1.962	0.666	1.0792	0.9301	0.176	0.4363	0.2058	0.8273	0.7794		89952845	endochitinase	Saccharophagus degradans 2-40	superkingdom:Bacteria;phylum:Proteobacteria;class:Gammaproteobacteria;order:Alteromonadales;family:Alteromonadaceae;genus:Saccharophagus;species:Saccharophagus degradans;
Carbon cycling	Carbon degradataion	Chitin	0.3095	0.2761	0	0	0	0.3883	0.4288	0	0.3263	0.346	0.431	0	0.3424	0	0	0	0	0	0	0	0		254388305	endochitinase	Streptomyces clavuligerus ATCC 27064	superkingdom:Bacteria;phylum:Actinobacteria;class:Actinobacteria;order:Actinomycetales;family:Streptomycetaceae;genus:Streptomyces;species:Streptomyces clavuligerus;
Carbon cycling	Carbon degradataion	Chitin	0.8759	0.3594	2.249	0.6098	2.0135	3.3674	0.6821	0.5404	1.0413	3.7273	0.3594	0	1.2372	0	0	1.0193	1.1956	1.9349	2.0662	0.534	0.8772		90433918	endochitinase	Flavobacterium johnsoniae UW101	superkingdom:Bacteria;phylum:Bacteroidetes;class:Flavobacteria;order:Flavobacteriales;family:Flavobacteriaceae;genus:Flavobacterium;species:Flavobacterium johnsoniae;
Carbon cycling	Carbon degradataion	Chitin	1.6215	1.1723	0.626	0.9749	0.8142	0.7643	2.189	1.2845	3.4079	1.3381	1.405	1.4615	0	1.5852	0.9301	1.0233	0.4388	0	0.6314	0	0.4857		26984389	endochitinase	Aeromonas punctata	superkingdom:Bacteria;phylum:Proteobacteria;class:Gammaproteobacteria;order:Aeromonadales;family:Aeromonadaceae;genus:Aeromonas;
Carbon cycling	Carbon degradataion	Chitin	0.8751	0.5287	0.2	0.2783	0.4205	0	0	0	0	0	0	0.1533	0.1742	0	0	0	0	0	0	0	0		149187258	endochitinase	Vibrio shilonii AK1	superkingdom:Bacteria;phylum:Proteobacteria;class:Gammaproteobacteria;order:Vibrionales;family:Vibrionaceae;genus:Vibrio;species:Vibrio shilonii;
Carbon cycling	Carbon degradataion	Chitin	1.0589	0.4731	0.7459	0.5929	0.5247	0.5509	0.6814	1.2191	0	0	0.9456	1.0802	0.5537	0.6736	0.8976	0.8324	0.8129	1.0171	0.6203	0.6432	0.5502		254483573	acetylglucosaminidase	marine gamma proteobacterium HTCC2148	superkingdom:Bacteria;phylum:Proteobacteria;class:Gammaproteobacteria;
Carbon cycling	Carbon degradataion	Chitin	0	0	0.1513	0	0.1414	0.1831	0.1896	0	0	0	0.1734	0.2077	0	0	0	0	0	0	0	0	0		229858229	endochitinase	Streptosporangium roseum DSM 43021	superkingdom:Bacteria;phylum:Actinobacteria;class:Actinobacteria;order:Actinomycetales;family:Streptosporangiaceae;genus:Streptosporangium;species:Streptosporangium roseum;
Carbon cycling	Carbon degradataion	Chitin	0.6481	0.7929	0.3341	0.6257	0.2322	0.257	0.6182	0.5301	0.4664	0.7954	1.887	0.4838	0.5162	0.345	0.7248	0	0	0	0	0.2034	0.1836		237907461	endochitinase	Uncinocarpus reesii 1704	superkingdom:Eukaryota;kingdom:Fungi;phylum:Ascomycota;class:Eurotiomycetes;order:Onygenales;family:Onygenaceae;genus:Uncinocarpus;species:Uncinocarpus reesii;
Carbon cycling	Carbon degradataion	Chitin	1.5006	0.4474	0.3205	0.9036	0.5614	0.3298	0.4676	0.9091	2.1471	0.8121	0.6486	0.8643	0.4241	0.9839	1.0677	0.3748	0.3425	0	0.5071	0	0.2615		133778516	endochitinase	uncultured bacterium	superkingdom:Bacteria;
Carbon cycling	Carbon degradataion	Chitin	0	0	0.3899	0.4672	0.2543	0	0	0	0	0	0	0	0	0	0	0	0	0	0	0	0		256362530	acetylglucosaminidase	Catenulispora acidiphila DSM 44928	superkingdom:Bacteria;phylum:Actinobacteria;class:Actinobacteria;order:Actinomycetales;family:Catenulisporaceae;genus:Catenulispora;species:Catenulispora acidiphila;
Carbon cycling	Carbon degradataion	Chitin	2.5636	0.6285	0.7681	2.3557	1.4311	1.5171	1.4243	0.8873	2.1413	1.0533	1.1551	0	1.3076	1.9051	1.9073	1.0537	0.7426	0.794	0.9585	0.9458	0.4864		260455602	endochitinase	Streptomyces flavogriseus ATCC 33331	superkingdom:Bacteria;phylum:Actinobacteria;class:Actinobacteria;order:Actinomycetales;family:Streptomycetaceae;genus:Streptomyces;species:Streptomyces flavogriseus;
Carbon cycling	Carbon degradataion	Chitin	1.3489	0.468	1.9613	0	0.3179	0.6201	0.4444	0.6627	0	0	1.5486	1.4538	1.3806	0	0	0.8021	0.9027	0.7618	0.377	0.7534	0.3739		152974209	endochitinase	Bacillus cereus subsp. cytotoxis NVH 391-98	superkingdom:Bacteria;phylum:Firmicutes;class:Bacilli;order:Bacillales;family:Bacillaceae;genus:Bacillus;species:Bacillus cytotoxicus;
Carbon cycling	Carbon degradataion	Chitin	2.2712	3.0099	0.8069	1.9861	1.431	0.9241	1.7725	0.5074	1.129	1.0182	2.722	0	1.9467	1.7493	3.2364	0.9926	1.2551	1.0332	0.7984	1.4788	1.4971		125621693	acetylglucosaminidase	Vibrio cholerae V51	superkingdom:Bacteria;phylum:Proteobacteria;class:Gammaproteobacteria;order:Vibrionales;family:Vibrionaceae;genus:Vibrio;species:Vibrio cholerae;
Carbon cycling	Carbon degradataion	Chitin	0.6023	0.6749	0	0	0	0	0	0	0	0	0	0	0	0	0	0	0	0	0	0	0		91228309	acetylglucosaminidase	Vibrio alginolyticus 12G01	superkingdom:Bacteria;phylum:Proteobacteria;class:Gammaproteobacteria;order:Vibrionales;family:Vibrionaceae;genus:Vibrio;species:Vibrio alginolyticus;
Carbon cycling	Carbon degradataion	Chitin	0.5226	0.2021	0	0	0	0	0	0	0	0	0	0	0	0	0	0	0	0	0	0	0		90324090	acetylglucosaminidase	Photobacterium profundum 3TCK	superkingdom:Bacteria;phylum:Proteobacteria;class:Gammaproteobacteria;order:Vibrionales;family:Vibrionaceae;genus:Photobacterium;species:Photobacterium profundum;
Carbon cycling	Carbon degradataion	Chitin	0.7662	0.3193	0.3086	0.8988	0.4761	3.5868	1.0461	0	0.4429	0.8073	0.291	1.6353	1.3032	3.1788	0.6688	0.9849	0	0.3667	1.0707	0.5138	0.3782		268162373	endochitinase	Photobacterium damselae subsp. damselae CIP 102761	superkingdom:Bacteria;phylum:Proteobacteria;class:Gammaproteobacteria;order:Vibrionales;family:Vibrionaceae;genus:Photobacterium;species:Photobacterium damselae;
Carbon cycling	Carbon degradataion	Chitin	1.2689	0.6094	0.6447	0.6288	0.8699	0.8358	1.1495	0.7021	1.0312	0.7622	0.9577	0	0.9469	0	0	0	0	0	0.4961	0	0.9224		40740982	endochitinase	Aspergillus nidulans FGSC A4	superkingdom:Eukaryota;kingdom:Fungi;phylum:Ascomycota;class:Eurotiomycetes;order:Eurotiales;family:Trichocomaceae;genus:Emericella;species:Emericella nidulans;
Carbon cycling	Carbon degradataion	Chitin	0.5845	0.9684	0.4201	0.5899	0.4596	0.4329	0.4364	0	0.3051	0.386	0.2063	0.3325	0.3393	0	0	0	0	0	2.0178	0	0.2407		237802322	endochitinase	Pseudomonas syringae pv. oryzae str. 1_6
Carbon cycling	Carbon degradataion	Chitin	0.5641	0.4744	0	0.6103	0.7313	0.1552	0.3097	0.6306	1.1653	0.8318	0.2179	0	0.7203	0.6146	0.9051	1.1593	0.4327	0.5066	0.4867	0.4836	0		255942056	endochitinase	Penicillium chrysogenum Wisconsin 54-1255	superkingdom:Eukaryota;kingdom:Fungi;phylum:Ascomycota;class:Eurotiomycetes;order:Eurotiales;family:Trichocomaceae;genus:Penicillium;species:Penicillium chrysogenum;
Carbon cycling	Carbon degradataion	Chitin	1.6091	3.0363	0.6299	1.136	1.4935	0.379	1.2793	1.9769	0.2822	0.6139	0	0.7846	1.3008	0	0	0.2935	0.2208	0	0	1.031	0.4442		269102925	endochitinase	Photobacterium damselae subsp. damselae CIP 102761	superkingdom:Bacteria;phylum:Proteobacteria;class:Gammaproteobacteria;order:Vibrionales;family:Vibrionaceae;genus:Photobacterium;species:Photobacterium damselae;
Carbon cycling	Carbon degradataion	Chitin	1.5879	1.1758	2.2313	1.3062	0.9658	1.1262	1.122	1.9195	0.5704	1.5392	2.2419	0	2.2953	1.0571	1.7803	2.066	1.8793	1.7084	1.3981	1.5522	1.3996		242214611	endochitinase	Postia placenta Mad-698-R	superkingdom:Eukaryota;kingdom:Fungi;phylum:Basidiomycota;class:Agaricomycetes;order:Polyporales;family:Coriolaceae;genus:Postia;species:Postia placenta;
Carbon cycling	Carbon degradataion	Chitin	0.4996	0.181	0	0	0	0	0	0	0	0	0	0	0	0	0	0	0	0	0	0.1672	0.1571		223896443	acetylglucosaminidase	bacterium Ellin514	superkingdom:Bacteria;phylum:Verrucomicrobia;class:Verrucomicrobiae;order:Verrucomicrobiales;family:Verrucomicrobia subdivision 3;
Carbon cycling	Carbon degradataion	Chitin	2.2147	0.9453	0.5412	1.5725	2.7843	0.632	1.5359	0.492	1.8606	0.6807	0	0	0	1.5665	1.7753	1.3374	1.8327	1.4562	0.6971	1.0018	0.972		34102804	acetylglucosaminidase	Chromobacterium violaceum ATCC 12472	superkingdom:Bacteria;phylum:Proteobacteria;class:Betaproteobacteria;order:Neisseriales;family:Neisseriaceae;genus:Chromobacterium;species:Chromobacterium violaceum;
Carbon cycling	Carbon degradataion	Chitin	1.7424	0.9392	2.6624	0.8494	0.7255	1.104	0.7631	1.1188	0	0	2.0094	1.5932	2.047	0.6986	1.4358	1.3299	1.6688	1.1623	0.8822	1.4562	0.6406		241667311	endochitinase	Francisella philomiragia subsp. philomiragia ATCC 25015	superkingdom:Bacteria;phylum:Proteobacteria;class:Gammaproteobacteria;order:Thiotrichales;family:Francisellaceae;genus:Francisella;species:Francisella philomiragia;
Carbon cycling	Carbon degradataion	Chitin	2.4935	3.0935	1.4536	2.3465	3.0362	1.6578	2.2889	3.9704	1.8747	1.1496	2.6591	2.0462	2.2686	3.8975	1.7507	1.4253	0	0.4027	1.2939	0.7807	0.3362		90577214	endochitinase	Vibrio angustum S14	superkingdom:Bacteria;phylum:Proteobacteria;class:Gammaproteobacteria;order:Vibrionales;family:Vibrionaceae;genus:Photobacterium;species:Photobacterium angustum;
Carbon cycling	Carbon degradataion	Chitin	1.8577	0.3783	0.3193	0.4035	0.6359	1.6855	0.5909	0.5892	0	0	0.6707	0	0.4135	0	0	0	0	0	0.9496	0.4895	0		117650891	endochitinase	Chaetomium cupreum	superkingdom:Eukaryota;kingdom:Fungi;phylum:Ascomycota;class:Sordariomycetes;order:Sordariales;family:Chaetomiaceae;genus:Chaetomium;
Carbon cycling	Carbon degradataion	Chitin	0.2773	0.16245	0.2068	0	0.1955	0.18935	0.2607	0.4109	0	0	0.32255	0	0.2009	0.2316	0.25255	0	0	0	0	0.2354	0.1695		262402570	endochitinase	Vibrio sp. RC586	superkingdom:Bacteria;phylum:Proteobacteria;class:Gammaproteobacteria;order:Vibrionales;family:Vibrionaceae;genus:Vibrio;
Carbon cycling	Carbon degradataion	Chitin	0	0	0.1751	0.1656	0.887	0.6368	0.4432	0	0	0	0	0.2391	0.8284	0	0	0	0.2857	0.2902	0	0	0		260777262	endochitinase	Vibrio coralliilyticus ATCC BAA-450	superkingdom:Bacteria;phylum:Proteobacteria;class:Gammaproteobacteria;order:Vibrionales;family:Vibrionaceae;genus:Vibrio;species:Vibrio coralliilyticus;
Carbon cycling	Carbon degradataion	Chitin	0.1512	0.0995	0	0.3539	0.1255	0.2011	0.3201	0	0	0	0	0	0	0.3065	0.2134	0	0	0	0	0	0		224536266	acetylglucosaminidase	Bacteroides cellulosilyticus DSM 14838	superkingdom:Bacteria;phylum:Bacteroidetes;class:Bacteroidia;order:Bacteroidales;family:Bacteroidaceae;genus:Bacteroides;species:Bacteroides cellulosilyticus;
Carbon cycling	Carbon degradataion	Chitin	2.515	0.8569	0.6978	1.5349	1.4446	1.0972	2.1784	1.5093	2.4561	0.7759	2.7639	1.7965	2.3861	2.6518	1.6361	1.977	1.1438	1.2361	1.2503	2.5504	0.7608		113942145	endochitinase	Herpetosiphon aurantiacus ATCC 23779	superkingdom:Bacteria;phylum:Chloroflexi;class:Chloroflexi;order:Herpetosiphonales;family:Herpetosiphonaceae;genus:Herpetosiphon;species:Herpetosiphon aurantiacus;
Carbon cycling	Carbon degradataion	Chitin	0.6147	0.2537	0.3411	0.3915	0.2415	0.2582	0.3899	0.6671	0	0	0.7132	0.4077	0	0	0	0.334	0.4653	0.5475	1.5229	0.4019	0.2847		256672287	acetylglucosaminidase	Streptomyces sp. AA4	superkingdom:Bacteria;phylum:Actinobacteria;class:Actinobacteria;order:Actinomycetales;family:Streptomycetaceae;genus:Streptomyces;
Carbon cycling	Carbon degradataion	Chitin	1.6374	1.1879	1.7957	1.3361	0.8662	0.9917	1.0806	1.7541	0.8757	1.3952	2.6956	0	1.9805	0.9972	3.02	1.7212	1.9842	1.8984	1.1785	1.6738	1.1937		149279875	exochitinase	Pedobacter sp. BAL39
Carbon cycling	Carbon degradataion	Chitin	0	0	0	0	0	0	0	0	0	0	0	0	0	0.1739	0.1991	0	0	0	0	0.146	0.1202		255991050	endochitinase	Clostridium thermocellum DSM 2360	superkingdom:Bacteria;phylum:Firmicutes;class:Clostridia;order:Clostridiales;family:Clostridiaceae;genus:Clostridium;species:Clostridium thermocellum;
Carbon cycling	Carbon degradataion	Chitin	2.2732	0.5091	0.8415	1.2435	0.8903	0.9469	1.8119	0	1.007	0.5207	2.5488	0	1.233	1.2884	2.9786	1.0445	1.0696	0.8652	0.4187	0.8968	0.8463		156522869	acetylglucosaminidase	Aeromonas hydrophila	superkingdom:Bacteria;phylum:Proteobacteria;class:Gammaproteobacteria;order:Aeromonadales;family:Aeromonadaceae;genus:Aeromonas;
Carbon cycling	Carbon degradataion	Chitin	0.7775	0.4439	0.2374	0.5797	0.4267	0	0.2466	0.8789	0.7809	0.8521	0	0	0	0.5022	0.4582	0	0	0	0.2523	0.2931	0		133778542	endochitinase	uncultured bacterium	superkingdom:Bacteria;
Carbon cycling	Carbon degradataion	Chitin	0	0	0	0	0	0	0	0	0	0	0.2099	0.273	0	0	0	0	0	0	0	0	0		148283178	endochitinase	Lecanicillium psalliotae
Carbon cycling	Carbon degradataion	Chitin	0	0	0	0.9127	0.61225	1.54765	0.63005	0	0.57985	0.8069	1.3328	0.3897	0.345	0.62645	1.549	0	0	0	0	0	0		261200541	endochitinase	Ajellomyces dermatitidis SLH14081	superkingdom:Eukaryota;kingdom:Fungi;phylum:Ascomycota;class:Eurotiomycetes;order:Onygenales;family:Ajellomycetaceae;genus:Ajellomyces;species:Ajellomyces dermatitidis;
Carbon cycling	Carbon degradataion	Chitin	0.6029	0.5488	0.7467	0.6847	0.3976	0.6063	0.6092	1.2249	0.4725	0.9063	1.4256	0	0.9366	0.5902	0.9605	0.9148	1.1628	1.0203	0.7356	1.1285	0.8219		254254433	endochitinase	Burkholderia dolosa AUO158
Carbon cycling	Carbon degradataion	Chitin	0	0	0.4329	0.6874	2.8869	1.0103	0.7222	0	1.4512	0.3856	0	0	0	1.2814	0.6571	0	0	0	0	0	0		240273956	endochitinase	Ajellomyces capsulatus H143	superkingdom:Eukaryota;kingdom:Fungi;phylum:Ascomycota;class:Eurotiomycetes;order:Onygenales;family:Ajellomycetaceae;genus:Ajellomyces;species:Ajellomyces capsulatus;
Carbon cycling	Carbon degradataion	Chitin	1.2251	2.0273	0.9492	0.7474	1.8213	1.9088	1.2818	1.4968	3.5143	1.6112	1.1947	0	1.149	1.2727	1.9369	0	0.3372	0.9887	0.6884	1.3928	1.5425		145232927	endochitinase	Aspergillus niger	superkingdom:Eukaryota;kingdom:Fungi;phylum:Ascomycota;class:Eurotiomycetes;order:Eurotiales;family:Trichocomaceae;genus:Aspergillus;species:Aspergillus niger;
Carbon cycling	Carbon degradataion	Chitin	0	0	0	0	0	0	0	0	0	0	0	0.3484	0.1104	0	0	0	0	0	0	0	0		85682811	acetylglucosaminidase	Bionectria ochroleuca	superkingdom:Eukaryota;kingdom:Fungi;phylum:Ascomycota;class:Sordariomycetes;order:Hypocreales;family:Bionectriaceae;genus:Bionectria;
Carbon cycling	Carbon degradataion	Chitin	0.8358	0.4366	0.849	1.3755	1.1288	1.0547	1.3498	0	0.578	0.4653	0.6506	0.9164	0.5822	1.9408	0.9998	0	0	0	0.3502	0	0.2603		224018453	acetylglucosaminidase	Bacteroides coprophilus DSM 18228	superkingdom:Bacteria;phylum:Bacteroidetes;class:Bacteroidia;order:Bacteroidales;family:Bacteroidaceae;genus:Bacteroides;species:Bacteroides coprophilus;
Carbon cycling	Carbon degradataion	Chitin	0	0	0	0.5314	0.27705	1.3157	0.5408	0	0	0	0.4158	0.6706	0.4312	0.3013	0.3419	0.4631	0.2477	0.9447	0.6785	0.3112	0.1793		117928665	exochitinase	Acidothermus cellulolyticus 11B
Carbon cycling	Carbon degradataion	Chitin	0.1957	0.2405	0	0	0	0	0	0	0	0	0	0	0	0	0	0	0	0	0	0	0		258585631	endochitinase	Vibrio mimicus VM573	superkingdom:Bacteria;phylum:Proteobacteria;class:Gammaproteobacteria;order:Vibrionales;family:Vibrionaceae;genus:Vibrio;species:Vibrio mimicus;
Carbon cycling	Carbon degradataion	Chitin	0	0	0.4061	0.4885	0.7301	1.1753	0.8078	0.7045	1.3691	0.8802	0.3455	1.3498	0.6372	0.9769	0.5501	1.6754	0.311	0.603	0.2629	1.396	0.3999		258576715	endochitinase	Uncinocarpus reesii 1704	superkingdom:Eukaryota;kingdom:Fungi;phylum:Ascomycota;class:Eurotiomycetes;order:Onygenales;family:Onygenaceae;genus:Uncinocarpus;species:Uncinocarpus reesii;
Carbon cycling	Carbon degradataion	Chitin	0.5715	0.3191	0	0.4942	0.322	0.2841	0.8079	0.7391	1.2483	0.5997	0.8399	0.6328	0.4797	0.4736	0.653	0	0	0	0	0	0		70998454	endochitinase	Aspergillus fumigatus Af293	superkingdom:Eukaryota;kingdom:Fungi;phylum:Ascomycota;class:Eurotiomycetes;order:Eurotiales;family:Trichocomaceae;genus:Neosartorya;species:Neosartorya fumigata;
Carbon cycling	Carbon degradataion	Chitin	0.1524	0.279	0	0	0	0	0	0	0	0	0	0	0	0	0	0	0	0	0	0	0		119950195	acetylglucosaminidase	Arthrobacter aurescens TC1	superkingdom:Bacteria;phylum:Actinobacteria;class:Actinobacteria;order:Actinomycetales;family:Micrococcaceae;genus:Arthrobacter;species:Arthrobacter aurescens;
Carbon cycling	Carbon degradataion	Chitin	1.0338	0.8978	0.7183	0.7626	0.5729	0	0.9265	1.5606	0.5106	0.7285	1.4111	0	1.4135	0.8081	0.7499	0.9378	1.2003	0	0.8217	1.071	0.5987		89045295	acetylglucosaminidase	Oceanicola granulosus HTCC2516	superkingdom:Bacteria;phylum:Proteobacteria;class:Alphaproteobacteria;order:Rhodobacterales;family:Rhodobacteraceae;genus:Oceanicola;species:Oceanicola granulosus;
Carbon cycling	Carbon degradataion	Chitin	1.065	1.0576	0.9789	0.7965	0.6468	0.5746	0.6344	0.8713	0	0	1.7581	1.9263	1.3614	0.6868	1.0435	0.8758	0.8528	0	0.8624	0.5765	0.4943		256035440	acetylglucosaminidase	Chitinophaga pinensis DSM 2588	superkingdom:Bacteria;phylum:Bacteroidetes;class:Sphingobacteria;order:Sphingobacteriales;genus:Chitinophaga;species:Chitinophaga pinensis;
Carbon cycling	Carbon degradataion	Chitin	0	0	0	0	0	0	0	0	0	0	2.2147	0.693	0.3671	0	0	0	0	0	0	1.65	0.6491		254950829	acetylglucosaminidase	Dyadobacter fermentans DSM 18053	superkingdom:Bacteria;phylum:Bacteroidetes;class:Cytophagia;order:Cytophagales;family:Cytophagaceae;genus:Dyadobacter;species:Dyadobacter fermentans;
Carbon cycling	Carbon degradataion	Chitin	2.5534	1.2048	1.0478	1.5043	1.4504	1.258	0.761	1.394	2.1616	2.3943	0.799	1.8056	1.5476	1.2629	1.5559	0.7183	0.7371	0.4497	1.0427	0.4163	0.6635		256679004	acetylglucosaminidase	Streptomyces sp. SPB78	superkingdom:Bacteria;phylum:Actinobacteria;class:Actinobacteria;order:Actinomycetales;family:Streptomycetaceae;genus:Streptomyces;
Carbon cycling	Carbon degradataion	Chitin	0.3995	0.2113	0	0	0	0.4339	0.333	0	1.7766	0.3414	0	0	0	0.584	0.2595	0	0	0	0	0	0		254523109	acetylglucosaminidase	Stenotrophomonas sp. SKA14	superkingdom:Bacteria;phylum:Proteobacteria;class:Gammaproteobacteria;order:Xanthomonadales;family:Xanthomonadaceae;genus:Stenotrophomonas;
Carbon cycling	Carbon degradataion	Chitin	0.3066	0.2808	0.3028	0.4311	0.2489	0.2571	0.3357	0.4857	0	0	0.4931	0.4041	0.346	0.3824	0.3962	0	0.3247	0.4572	0	0	0		28809545	endochitinase	Vibrio parahaemolyticus RIMD 2210633	superkingdom:Bacteria;phylum:Proteobacteria;class:Gammaproteobacteria;order:Vibrionales;family:Vibrionaceae;genus:Vibrio;species:Vibrio parahaemolyticus;
Carbon cycling	Carbon degradataion	Chitin	0.5361	0.3847	0.6019	0.4188	0.2945	0.6849	0.3872	0.639	0	0	0.8322	0.9503	0.6706	0.3971	0.5849	0.6885	0.9392	0.7162	0.3861	0.4281	0.4618		238718416	acetylglucosaminidase	Yersinia mollaretii ATCC 43969	superkingdom:Bacteria;phylum:Proteobacteria;class:Gammaproteobacteria;order:Enterobacteriales;family:Enterobacteriaceae;genus:Yersinia;species:Yersinia mollaretii;
Carbon cycling	Carbon degradataion	Chitin	0.9734	0.2991	0.3153	0.9865	0.5171	0.5235	0.6284	0	1.1681	0.8073	0.5516	1.1718	0.4606	0.6749	1.2179	0.3261	0.7003	0.3656	0.4129	0.5313	0.3642		88696575	endochitinase	Bionectria ochroleuca	superkingdom:Eukaryota;kingdom:Fungi;phylum:Ascomycota;class:Sordariomycetes;order:Hypocreales;family:Bionectriaceae;genus:Bionectria;
Carbon cycling	Carbon degradataion	Chitin	1.7453	0.5949	0.4754	0.4309	0.9408	1.578	0	0.7167	1.0263	0.7558	0.5465	0	0.4899	0.5068	0.4842	1.0259	0.2033	0.3522	0.4398	1.167	0.295		85837790	endochitinase	Vibrio sp. MED222	superkingdom:Bacteria;phylum:Proteobacteria;class:Gammaproteobacteria;order:Vibrionales;family:Vibrionaceae;genus:Vibrio;
Carbon cycling	Carbon degradataion	Chitin	1.9902	2.0753	0.8975	0.9649	1.4012	0.7266	0.9851	0	1.0477	0.5359	0.9661	1.7736	0.7125	1.3648	0.8826	0.6305	0.8502	0.4032	1.7237	0.5107	0.2726		256587094	acetylglucosaminidase	Saccharomonospora viridis DSM 43017	superkingdom:Bacteria;phylum:Actinobacteria;class:Actinobacteria;order:Actinomycetales;family:Pseudonocardiaceae;genus:Saccharomonospora;species:Saccharomonospora viridis;
Carbon cycling	Carbon degradataion	Chitin	1.3984	0.2867	0.4958	0.5453	0.7723	1.5754	1.4786	0.4754	0.9841	0.5413	2.5798	2.2248	1.7982	3.9032	1.9939	1.7395	1.9539	1.8423	3.7	2.078	2.0614		133778504	endochitinase	uncultured bacterium	superkingdom:Bacteria;
Carbon cycling	Carbon degradataion	Chitin	1.70595	0.72775	1.7661	0	1.3237	0	0	0	0	0	1.9074	2.16555	1.60655	0	0	1.3405	1.48745	1.1545	2.20595	1.0791	0.9932		187426666	acetylglucosaminidase	Akkermansia muciniphila ATCC BAA-835	superkingdom:Bacteria;phylum:Verrucomicrobia;class:Verrucomicrobiae;order:Verrucomicrobiales;family:Verrucomicrobiaceae;genus:Akkermansia;species:Akkermansia muciniphila;
Carbon cycling	Carbon degradataion	Chitin	2.2363	0.8461	0.4817	0.9021	0.8931	0.6084	2.1239	0.8988	1.5651	1.0798	1.9385	1.0521	0.9806	1.4923	1.8057	0.9168	0.3535	0.397	0.7429	0.7817	0.4228		253826077	endochitinase	uncultured bacterium	superkingdom:Bacteria;
Carbon cycling	Carbon degradataion	Chitin	0	0	0.5537	0.3754	0.3689	0.2874	0.6887	0.4564	2.0021	0.3966	0.586	0.2887	0.2875	0.48	0.1323	0	0	0	0	0	0		213962414	acetylglucosaminidase	Capnocytophaga sputigena Capno	superkingdom:Bacteria;phylum:Bacteroidetes;class:Flavobacteria;order:Flavobacteriales;family:Flavobacteriaceae;genus:Capnocytophaga;species:Capnocytophaga sputigena;
Carbon cycling	Carbon degradataion	Chitin	0.2718	0.2606	0.2262	0.258	0.1902	0.2006	0.39	0	0.3749	0.4897	1.5088	0.5064	0.5065	0.2711	0.4122	0.3203	0.3433	0.2951	0.278	0.3919	0.1626		92908605	endochitinase	Mycobacterium sp. JLS	superkingdom:Bacteria;phylum:Actinobacteria;class:Actinobacteria;order:Actinomycetales;family:Mycobacteriaceae;genus:Mycobacterium;
Carbon cycling	Carbon degradataion	Chitin	0.3718	0.6219	0	0.3487	0.2293	0	0.3367	0.3352	0	0	0.4032	0.2547	0.3932	0.2605	0.2146	0	0	0	0	0	0		258565327	endochitinase	Uncinocarpus reesii 1704	superkingdom:Eukaryota;kingdom:Fungi;phylum:Ascomycota;class:Eurotiomycetes;order:Onygenales;family:Onygenaceae;genus:Uncinocarpus;species:Uncinocarpus reesii;
Carbon cycling	Carbon degradataion	Chitin	0	0	0.3151	0	0.3324	0.3381	0.665	0	0	0	0	0	0	0	0	0	0	0	0	0	0		113903222	endochitinase	Salinispora tropica CNB-440	superkingdom:Bacteria;phylum:Actinobacteria;class:Actinobacteria;order:Actinomycetales;family:Micromonosporaceae;genus:Salinispora;species:Salinispora tropica;
Carbon cycling	Carbon degradataion	Chitin	1.1093	0.4417	0.2185	0.8187	0.2609	0.2666	0.7837	0	0	0	0.6872	0.3096	0.2039	0.2563	0.407	0	0	0	0	0	0		30911085	endochitinase	Saccharophagus degradans 2-40	superkingdom:Bacteria;phylum:Proteobacteria;class:Gammaproteobacteria;order:Alteromonadales;family:Alteromonadaceae;genus:Saccharophagus;species:Saccharophagus degradans;
Carbon cycling	Carbon degradataion	Chitin	0.3265	0.1279	0	0.1332	0.2032	0	0	0	0	0	0.1764	0	0.1048	0	0	0	0	0	0	0	0		197706742	exochitinase	Streptomyces clavuligerus ATCC 27064	superkingdom:Bacteria;phylum:Actinobacteria;class:Actinobacteria;order:Actinomycetales;family:Streptomycetaceae;genus:Streptomyces;species:Streptomyces clavuligerus;
Carbon cycling	Carbon degradataion	Chitin	0	0	0	0	0	0.8517	0	0.6496	0	0	0	0	0	0.5488	0.5414	0.56	0.6512	0	0.5111	0.5288	0.393		256036134	endochitinase	Chitinophaga pinensis DSM 2588	superkingdom:Bacteria;phylum:Bacteroidetes;class:Sphingobacteria;order:Sphingobacteriales;genus:Chitinophaga;species:Chitinophaga pinensis;
Carbon cycling	Carbon degradataion	Chitin	0.3251	0.1828	0	0	0	0	0	0	0	0	0	0	0	0	0	0	0	0	0	0.2586	0.1057		115351481	endochitinase	Burkholderia cepacia AMMD	superkingdom:Bacteria;phylum:Proteobacteria;class:Betaproteobacteria;order:Burkholderiales;family:Burkholderiaceae;genus:Burkholderia;species:Burkholderia ambifaria;
Carbon cycling	Carbon degradataion	Chitin	0.4551	0.1806	0	0	0	0	0	0	0.4298	0.51605	0	0.3928	0.4471	0.448867	0.8225	0	0.1429	0.1839	0	0	0		242218178	endochitinase	Postia placenta Mad-698-R	superkingdom:Eukaryota;kingdom:Fungi;phylum:Basidiomycota;class:Agaricomycetes;order:Polyporales;family:Coriolaceae;genus:Postia;species:Postia placenta;
Carbon cycling	Carbon degradataion	Chitin	0.74	0.416	0	0.4544	0.8132	0.5931	0.6905	0.328	0.5696	0.4185	0.6492	1.6813	0.547	1.3207	0.7686	1.1195	0.3777	0.5878	0.6801	0.6005	0.1653		269794162	acetylglucosaminidase	Sanguibacter keddieii DSM 10542	superkingdom:Bacteria;phylum:Actinobacteria;class:Actinobacteria;order:Actinomycetales;family:Sanguibacteraceae;genus:Sanguibacter;species:Sanguibacter keddieii;
Carbon cycling	Carbon degradataion	Chitin	1.9562	1.4076	0.935	1.7137	1.0093	1.036	2.6133	0.4632	1.1603	1.1861	1.4693	1.8083	1.1303	2.3364	2.0866	0.3633	0.4189	0.3076	0.6779	0.2998	0.6502		197721741	exochitinase	Streptomyces pristinaespiralis ATCC 25486	superkingdom:Bacteria;phylum:Actinobacteria;class:Actinobacteria;order:Actinomycetales;family:Streptomycetaceae;genus:Streptomyces;species:Streptomyces pristinaespiralis;
Carbon cycling	Carbon degradataion	Chitin	0.2518	0.2574	0	0	0	0.386	0.3467	0.3659	0	0	0	0	0	0	0	0	0	0	0	0	0		29606527	endochitinase	Streptomyces avermitilis MA-4680	superkingdom:Bacteria;phylum:Actinobacteria;class:Actinobacteria;order:Actinomycetales;family:Streptomycetaceae;genus:Streptomyces;species:Streptomyces avermitilis;
Carbon cycling	Carbon degradataion	Chitin	1.6713	0.4887	2.2971	0.5807	0.4884	0.9	0.5451	0.7199	0.4166	0.4738	1.6733	1.6557	0.9898	1.3028	0.7574	0.6343	0.8747	0.9429	1.8277	1.5735	0.9274		261286280	endochitinase	Geobacillus sp. Y412MC10	superkingdom:Bacteria;phylum:Firmicutes;class:Bacilli;order:Bacillales;family:Bacillaceae;genus:Geobacillus;
Carbon cycling	Carbon degradataion	Chitin	1.3346	1.0294	0.8843	2.3577	0.8031	0.5301	1.8851	0	1.6091	0.864	0	0	0	0	0	0.6558	0.6959	0.6051	0.7461	0.614	0.7388		261355942	endochitinase	Verticillium albo-atrum VaMs.102
Carbon cycling	Carbon degradataion	Chitin	0.2128	0.5915	0	0	0	0	0.3215	0.4995	0	0	0.2543	0	0.259	0	0	0	0	0	0	0	0		260171568	acetylglucosaminidase	Bacteroides sp. D2	superkingdom:Bacteria;phylum:Bacteroidetes;class:Bacteroidia;order:Bacteroidales;family:Bacteroidaceae;genus:Bacteroides;
Carbon cycling	Carbon degradataion	Chitin	0.91255	0.46265	0.57485	1.0216	0.6618	0	1.05525	0.9103	0.8649	0.72985	1.1284	1.75345	1.4323	0.9152	1.088	0.8034	0.9431	1.2904	1.04955	0.61115	0.52615		108460873	exochitinase	Myxococcus xanthus DK 1622
Carbon cycling	Carbon degradataion	Chitin	0.6219	1.0601	0	0	0	0	0	0	0	0	1.2202	0.3003	0.3238	0	0	0	0	0	0.5009	0	0.3473		94552570	acetylglucosaminidase	Candidatus Koribacter versatilis Ellin345	superkingdom:Bacteria;phylum:Acidobacteria;genus:Candidatus Koribacter;species:Candidatus Koribacter versatilis;
Carbon cycling	Carbon degradataion	Chitin	0.7042	0.304	0	0	0	0.4391	0.6128	0	0	0	0	0	0	0.4465	0.4688	0	0	0	0	0	0		94415192	endochitinase	Pseudomonas aeruginosa PA7	superkingdom:Bacteria;phylum:Proteobacteria;class:Gammaproteobacteria;order:Pseudomonadales;family:Pseudomonadaceae;genus:Pseudomonas;species:Pseudomonas aeruginosa;
Carbon cycling	Carbon degradataion	Chitin	0	0	0	0.3491	0.1524	0	0	0	0.523	0.2762	0	0	0	0.3915	0.258	0	0	0	0	0	0		157322729	endochitinase	Serratia proteamaculans 568
Carbon cycling	Carbon degradataion	Chitin	1.3744	0.1625	0.3842	0.9925	0.7887	0.6645	0.8553	0	1.4647	0.5353	0.487	0.9276	0.4195	0.5728	0.7034	0	0.5316	0.2768	0.4006	0.2924	0.2129		255013507	acetylglucosaminidase	Bacteroides sp. 2_1_7	superkingdom:Bacteria;phylum:Bacteroidetes;class:Bacteroidia;order:Bacteroidales;family:Bacteroidaceae;genus:Bacteroides;
Carbon cycling	Carbon degradataion	Chitin	1.104	0.595	0.6714	1.1989	0.4357	0.6129	1.2376	0	0.8891	0.7972	0.6791	1.1375	0.8574	0.3648	0.9395	0.2039	0	0.5911	0.3682	0	0.378		126032285	endochitinase	Hypocrea jecorina	superkingdom:Eukaryota;kingdom:Fungi;phylum:Ascomycota;class:Sordariomycetes;order:Hypocreales;family:Hypocreaceae;genus:Hypocrea;
Carbon cycling	Carbon degradataion	Chitin	0.456	0.2232	2.703	1.4417	0	0.3749	0	0.7095	0.2724	0.4919	0.4734	1.0725	2.5164	0.291	0.9952	0.9694	1.0337	0.6016	0.4123	0.5319	2.9031		22652066	endochitinase	Serratia liquefaciens	superkingdom:Bacteria;phylum:Proteobacteria;class:Gammaproteobacteria;order:Enterobacteriales;family:Enterobacteriaceae;genus:Serratia;
Carbon cycling	Carbon degradataion	Chitin	0.6888	0.3138	0.6624	0.7611	0.388	0.8747	0.5515	0	0.3496	0.5613	1.0837	0.9637	0.5407	0.4069	0.8016	0.4089	0.373	0.9562	0.2951	0.4165	0.6138		117582119	endochitinase	Chaetomium cupreum	superkingdom:Eukaryota;kingdom:Fungi;phylum:Ascomycota;class:Sordariomycetes;order:Sordariales;family:Chaetomiaceae;genus:Chaetomium;
Carbon cycling	Carbon degradataion	Chitin	0.6409	0.3379	0	0	0	0	0	0	0	0	0	0.852	0.5412	0.529	0.437	0	0	0	0	0.9947	0.6839		256832613	endochitinase	Jonesia denitrificans DSM 20603	superkingdom:Bacteria;phylum:Actinobacteria;class:Actinobacteria;order:Actinomycetales;family:Jonesiaceae;genus:Jonesia;species:Jonesia denitrificans;
Carbon cycling	Carbon degradataion	Chitin	1.1223	0.7838	0	0.7948	0.294	0.7318	1.0069	0	0.5387	0.7974	1.7303	1.0881	1.148	0.9924	2.7471	0.2891	0.4649	0.4134	0.286	0.5162	1.2465		253826081	endochitinase	uncultured bacterium
Carbon cycling	Carbon degradataion	Chitin	0.4236	0.4365	0.1771	0.2435	0.3244	0.2628	0.4166	0	0	0	0.4379	0.1902	0	0	0	0	0	0	0	0	0		7544050	acetylglucosaminidase	Streptomyces coelicolor A3(2)	superkingdom:Bacteria;phylum:Actinobacteria;class:Actinobacteria;order:Actinomycetales;family:Streptomycetaceae;genus:Streptomyces;species:Streptomyces coelicolor;
Carbon cycling	Carbon degradataion	Chitin	0.5572	0.1949	0	0.3308	0.2244	0	0	0	0	0	0	0	0	0	0	0	0	0	0	0	0		260062217	acetylglucosaminidase	Robiginitalea biformata HTCC2501	superkingdom:Bacteria;phylum:Bacteroidetes;class:Flavobacteria;order:Flavobacteriales;family:Flavobacteriaceae;genus:Robiginitalea;species:Robiginitalea biformata;
Carbon cycling	Carbon degradataion	Chitin	1.5185	0.8391	0.652	1.0424	0.8059	2.2209	0.8523	1.9625	1.2985	0.6886	2.2225	1.1183	1.2054	1.5346	1.5288	0.4727	0	0.214	0.8389	0.5155	0.4193		226092828	endochitinase	Brevibacillus brevis NBRC 100599	superkingdom:Bacteria;phylum:Firmicutes;class:Bacilli;order:Bacillales;family:Paenibacillaceae;genus:Brevibacillus;species:Brevibacillus brevis;
Carbon cycling	Carbon degradataion	Chitin	1.2871	0.8495	1.0324	1.1242	0.7727	1.0171	0.9382	1.471	0.7649	1.2058	1.9956	0	1.6478	1.0155	1.3815	1.2428	1.4628	1.1441	1.0351	1.2385	0.9535		151939785	endochitinase	Vibrio sp. Ex25	superkingdom:Bacteria;phylum:Proteobacteria;class:Gammaproteobacteria;order:Vibrionales;family:Vibrionaceae;genus:Vibrio;
Carbon cycling	Carbon degradataion	Chitin	1.6582	0.7127	0.7685	0.9484	1.1445	0.4509	0.6758	3.2851	1.8577	1.1908	0.8497	0	1.0842	1.862	1.1333	0.5388	0	0.4395	0.7845	0.4983	0.1246		1223924	endochitinase		superkingdom:Eukaryota;kingdom:Fungi;phylum:Ascomycota;class:Sordariomycetes;order:Hypocreales;family:Hypocreaceae;genus:Hypocrea;
Carbon cycling	Carbon degradataion	Chitin	1.6056	0.5508	2.7057	0.5412	0.2948	0.6865	0.4419	0.6536	0	0	1.5027	1.5176	1.1624	0.4454	0.848	0.7094	1.068	0.6037	0.4841	0.7115	0.3765		262405720	acetylglucosaminidase	Bacteroides sp. 2_1_22	superkingdom:Bacteria;phylum:Bacteroidetes;class:Bacteroidia;order:Bacteroidales;family:Bacteroidaceae;genus:Bacteroides;
Carbon cycling	Carbon degradataion	Chitin	0.4454	0.6875	0	0.2406	0.2507	0	0	0	0	0	0	0	0	0	0	0	0	0	0	0	0		52307218	acetylglucosaminidase	Mannheimia succiniciproducens MBEL55E	superkingdom:Bacteria;phylum:Proteobacteria;class:Gammaproteobacteria;order:Pasteurellales;family:Pasteurellaceae;genus:Basfia;species:Mannheimia succiniciproducens;
Carbon cycling	Carbon degradataion	Chitin	0.4282	0.2064	0	0	0	0.6658	0.1726	0	0	0	0	0	0	0	0	0	0	0	0	0	0		255951272	endochitinase	Penicillium chrysogenum Wisconsin 54-1255
Carbon cycling	Carbon degradataion	Chitin	0	0	0.6848	0.9994	1.4421	2.7864	1.5909	0	0	0	0	1.4762	0.5855	1.6797	0.6591	0.9302	0	0.9399	0.9458	0.4168	0		260457516	endochitinase	Streptomyces flavogriseus ATCC 33331	superkingdom:Bacteria;phylum:Actinobacteria;class:Actinobacteria;order:Actinomycetales;family:Streptomycetaceae;genus:Streptomyces;species:Streptomyces flavogriseus;
Carbon cycling	Carbon degradataion	Chitin	2.4005	2.1312	0.8143	1.5825	2.3727	1.0798	4.8979	1.6677	4.9412	1.3404	0	1.7473	2.4879	3.864	2.3492	1.7204	0.9105	0.9293	1.0659	1.7946	0.5222		7248705	endochitinase	Streptomyces peucetius	superkingdom:Bacteria;phylum:Actinobacteria;class:Actinobacteria;order:Actinomycetales;family:Streptomycetaceae;genus:Streptomyces;
Carbon cycling	Carbon degradataion	Chitin	1.1571	0.4039	0	0.3909	0.3196	0	0	0	0.3221	0.5106	0.2625	0.4243	0.4252	0.2589	0.4804	0	0	0	0	0	0		260635458	acetylglucosaminidase	Prevotella sp. oral taxon 472 str. F0295	superkingdom:Bacteria;phylum:Bacteroidetes;class:Bacteroidia;order:Bacteroidales;family:Prevotellaceae;genus:Prevotella;species:Prevotella sp. oral taxon 472;
Carbon cycling	Carbon degradataion	Chitin	1.8085	0.9057	0.3587	0.6096	0.3956	0.9626	1.1492	0	0	0	0.7878	0	1.3451	0	0	0.543	1.1933	1.1519	0	0	0		119883433	acetylglucosaminidase	Salinispora arenicola CNS205	superkingdom:Bacteria;phylum:Actinobacteria;class:Actinobacteria;order:Actinomycetales;family:Micromonosporaceae;genus:Salinispora;species:Salinispora arenicola;
Carbon cycling	Carbon degradataion	Chitin	0.7169	1.8564	0.7984	1.2738	0.3536	0.2744	0.6379	0	0.4803	0.4711	1.2621	0.8067	0.8465	0.2103	1.2566	0	0.1522	0.3368	0.1376	0.3577	0.8407		83772956	endochitinase	Aspergillus oryzae	superkingdom:Eukaryota;kingdom:Fungi;phylum:Ascomycota;class:Eurotiomycetes;order:Eurotiales;family:Trichocomaceae;genus:Aspergillus;
Carbon cycling	Carbon degradataion	Chitin	0.213	0.1177	0	0.236	0.3119	0.2443	0.2207	0	0.3127	0.2719	0	0	0	0.3803	0.3848	0	0	0	0	0	0		6681674	endochitinase	Streptomyces thermoviolaceus	superkingdom:Bacteria;phylum:Actinobacteria;class:Actinobacteria;order:Actinomycetales;family:Streptomycetaceae;genus:Streptomyces;
Carbon cycling	Carbon degradataion	Chitin	1.2414	0.2314	0	0.8007	0.5236	0.7192	0.7811	0	1.6068	0.4303	0	0.6336	0.2937	0.4571	0.8453	0	0	0	0	0	0		429026	endochitinase	Aphanocladium album	superkingdom:Eukaryota;kingdom:Fungi;phylum:Ascomycota;genus:Aphanocladium;
Carbon cycling	Carbon degradataion	Chitin	0	0	0	0	0	0	0	0	0	0	0.2239	0.3555	0.259	0	0	0	0	0	0	0	0		18893325	endochitinase	Pyrococcus furiosus DSM 3638	superkingdom:Archaea;phylum:Euryarchaeota;class:Thermococci;order:Thermococcales;family:Thermococcaceae;genus:Pyrococcus;species:Pyrococcus furiosus;
Carbon cycling	Carbon degradataion	Chitin	0.1842	0.1159	0	0	0	0	0	0	0.3262	0.238	0	0	0	0	0	0	0	0	0	0	0		12746408	endochitinase	Serratia liquefaciens	superkingdom:Bacteria;phylum:Proteobacteria;class:Gammaproteobacteria;order:Enterobacteriales;family:Enterobacteriaceae;genus:Serratia;
Carbon cycling	Carbon degradataion	Chitin	0.6331	0.4082	0.7517	0.5601	0.3878	0.4796	0.5209	1.0051	0.3684	0.7233	0.8193	1.001	0.5894	0.4384	0.5992	0.5681	0.609	0.6716	0.5666	0.6917	0.4146		229853624	endochitinase	Streptosporangium roseum DSM 43021	superkingdom:Bacteria;phylum:Actinobacteria;class:Actinobacteria;order:Actinomycetales;family:Streptosporangiaceae;genus:Streptosporangium;species:Streptosporangium roseum;
Carbon cycling	Carbon degradataion	Chitin	1.7855	0.792	2.796	0.7572	0.6608	0.8545	0.5302	1.0746	0	0	2.2315	1.8349	1.5318	0.7715	1.1195	1.1443	1.2945	1.0324	0.6508	1.4335	0.5758		115370210	endochitinase	Stigmatella aurantiaca DW4/3-1	superkingdom:Bacteria;phylum:Proteobacteria;class:Deltaproteobacteria;order:Myxococcales;family:Cystobacteraceae;genus:Stigmatella;species:Stigmatella aurantiaca;
Carbon cycling	Carbon degradataion	Chitin	0	0	0	0	0	0.2563	0.2097	0.4427	0	0	0	0	0	0	0	0	0	0	0	0	0		256359618	acetylglucosaminidase	Catenulispora acidiphila DSM 44928	superkingdom:Bacteria;phylum:Actinobacteria;class:Actinobacteria;order:Actinomycetales;family:Catenulisporaceae;genus:Catenulispora;species:Catenulispora acidiphila;
Carbon cycling	Carbon degradataion	Chitin	1.8068	0.6499	0.4314	0	0.3822	0	0	0	0	0	0.7183	0.8528	1.7604	0.5587	1.5357	0.6857	0.4546	0.7632	0	0.2366	0.8841		161785006	acetylglucosaminidase	Gluconacetobacter diazotrophicus PAl 5	superkingdom:Bacteria;phylum:Proteobacteria;class:Alphaproteobacteria;order:Rhodospirillales;family:Acetobacteraceae;genus:Gluconacetobacter;species:Gluconacetobacter diazotrophicus;
Carbon cycling	Carbon degradataion	Chitin	0.997	0.8168	0.634	1.1168	0.3654	1.0158	0.8361	0	0.5542	0.8449	0.4308	0.9856	0.5041	0.8646	0.4465	0.3399	0.3287	0.5125	1.4969	0.4822	0.5719		260173517	acetylglucosaminidase	Bacteroides sp. D2	superkingdom:Bacteria;phylum:Bacteroidetes;class:Bacteroidia;order:Bacteroidales;family:Bacteroidaceae;genus:Bacteroides;
Carbon cycling	Carbon degradataion	Chitin	1.9854	0.5166	1.1376	0.9381	0.6166	3.4424	2.0098	1.213	1.8347	0.8481	0.8848	0.8804	1.1791	1.1349	0.763	0	0	0	1.4317	0.5396	1.5942		31414751	endochitinase	Verticillium fungicola	superkingdom:Eukaryota;kingdom:Fungi;phylum:Ascomycota;class:Sordariomycetes;order:Hypocreales;genus:Verticillium;
Carbon cycling	Carbon degradataion	Chitin	0	0	0	0.6429	0.4461	1.1026	0.9573	0	0.3134	0.7208	0.4996	1.3575	0	0.8503	0.3949	1.1681	0.8181	1.2252	0.811	0.3542	0.6656		262338554	acetylglucosaminidase	Vibrio sp. Ex25	superkingdom:Bacteria;phylum:Proteobacteria;class:Gammaproteobacteria;order:Vibrionales;family:Vibrionaceae;genus:Vibrio;
Carbon cycling	Carbon degradataion	Chitin	0	0	0.2907	0.1946	0.2716	0.6878	0.2915	0	0.36	0.3289	0	0	0	0	0	0	0	0	0	0	0		145304821	exochitinase	Salinispora tropica CNB-440
Carbon cycling	Carbon degradataion	Chitin	0.9767	1.3461	0.6375	1.5405	0.6639	0.6822	1.0455	0	0.3404	0.5994	1.9183	0.9674	1.1459	0.541	1.8108	0	1.1153	0.6284	0.2422	0.4137	0.6367		12661158	endochitinase	Cellulomonas sp. GM13	superkingdom:Bacteria;phylum:Actinobacteria;class:Actinobacteria;order:Actinomycetales;family:Cellulomonadaceae;genus:Cellulomonas;
Carbon cycling	Carbon degradataion	Chitin	0.1623	0.6503	0.1133	0.1933	0.2977	0	0	0	0	0	0.1081	0.1711	0.2028	0	0	0	0	0	0	0.1283	0.078		82791818	endochitinase	Streptomyces davawensis	superkingdom:Bacteria;phylum:Actinobacteria;class:Actinobacteria;order:Actinomycetales;family:Streptomycetaceae;genus:Streptomyces;
Carbon cycling	Carbon degradataion	Chitin	1.7761	0.4182	2.9333	0.7594	0.4145	0.8079	0.641333	0.7488	0.441067	0.3949	2.0279	0	0.8148	0.535333	0.822333	0.8131	0	0.49905	0.36235	0.944	0.3876		152969755	endochitinase	Klebsiella pneumoniae subsp. pneumoniae MGH 78578
Carbon cycling	Carbon degradataion	Chitin	1.0699	0.7426	0.234	0.8541	0.6941	0.1801	0.261	0.679	1.7786	1.3776	0	1.0409	0.7875	0.5305	0.7944	0.6681	0.4129	0	0	0.4574	0.1759		6911973	acetylglucosaminidase	Streptomyces coelicolor A3(2)	superkingdom:Bacteria;phylum:Actinobacteria;class:Actinobacteria;order:Actinomycetales;family:Streptomycetaceae;genus:Streptomyces;species:Streptomyces coelicolor;
Carbon cycling	Carbon degradataion	Chitin	0	0	0.1847	0.2549	0.2064	0.2381	0.516	0.4696	0.8482	0.2791	0	0	0	0	0	0	0	0	0.8397	0	0.1723		197762285	exochitinase	Streptomyces sp. SPB74	superkingdom:Bacteria;phylum:Actinobacteria;class:Actinobacteria;order:Actinomycetales;family:Streptomycetaceae;genus:Streptomyces;
Carbon cycling	Carbon degradataion	Chitin	0.6642	0.5059	0.6955	0.7693	0.5291	0.5498	0.8423	1.5542	0.9796	1.1008	1.0564	0.876	0.6107	0.7902	0.8994	0.7988	0.9898	1.0567	0.7048	0.7326	0.579		85813892	endochitinase	Streptomyces rimosus subsp. paromomycinus	superkingdom:Bacteria;phylum:Actinobacteria;class:Actinobacteria;order:Actinomycetales;family:Streptomycetaceae;genus:Streptomyces;species:Streptomyces rimosus;
Carbon cycling	Carbon degradataion	Chitin	1.6523	0.8189	0.9983	1.0436	0.9343	1.7301	1.3431	1.5869	1.4884	1.1653	2.6369	2.0046	1.533	1.3555	1.3132	1.3666	0.887	1.0402	1.0473	2.1575	1.0633		154087800	acetylglucosaminidase	Parabacteroides merdae ATCC 43184	superkingdom:Bacteria;phylum:Bacteroidetes;class:Bacteroidia;order:Bacteroidales;family:Porphyromonadaceae;genus:Parabacteroides;species:Parabacteroides merdae;
Carbon cycling	Carbon degradataion	Chitin	1.2506	0.2338	0.2733	0.4113	0.584	0.5663	0.7687	0.6271	1.5182	0.4679	1.2241	1.0318	0.5239	1.17	0.5176	0	0	0	0.6115	0.8335	0.2293		256679463	endochitinase	Streptomyces sp. SPB78	superkingdom:Bacteria;phylum:Actinobacteria;class:Actinobacteria;order:Actinomycetales;family:Streptomycetaceae;genus:Streptomyces;
Carbon cycling	Carbon degradataion	Chitin	2.2016	0.8634	2.183	1.2658	0.766	0	1.1993	0.9417	1.2268	1.0283	1.9078	2.2024	1.8718	0.6647	1.6433	1.3734	1.1045	1.3541	0.7421	1.4682	1.6389		239988087	acetylglucosaminidase	Streptomyces roseosporus NRRL 11379	superkingdom:Bacteria;phylum:Actinobacteria;class:Actinobacteria;order:Actinomycetales;family:Streptomycetaceae;genus:Streptomyces;species:Streptomyces filamentosus;
Carbon cycling	Carbon degradataion	Chitin	0.1604	0.2371	0	0	0	0.5166	0.2263	0	0.3265	0.2785	0	0.183	0.1503	0.3751	0.2159	0	0	0	0	0	0		254394015	endochitinase	Streptomyces clavuligerus ATCC 27064	superkingdom:Bacteria;phylum:Actinobacteria;class:Actinobacteria;order:Actinomycetales;family:Streptomycetaceae;genus:Streptomyces;species:Streptomyces clavuligerus;
Carbon cycling	Carbon degradataion	Chitin	0	0	0	0	0	0	0	0	0	0	0	0	0	0	0	1.672	1.9409	1.4828	1.7636	0.2476	0.5008		4115621	exochitinase	Xanthomonas sp. AK
Carbon cycling	Carbon degradataion	Chitin	0.645	0.3405	0.3738	0.5752	0.5704	0.4084	0.667	0.458	0	0	0	0	0	0.3424	0.6241	0.3284	0.2341	0	0.2933	0.4094	0.233		24429540	acetylglucosaminidase	Streptomyces coelicolor A3(2)	superkingdom:Bacteria;phylum:Actinobacteria;class:Actinobacteria;order:Actinomycetales;family:Streptomycetaceae;genus:Streptomyces;species:Streptomyces coelicolor;
Carbon cycling	Carbon degradataion	Chitin	0.4627	0.5146	1.5686	1.3909	0.3687	0	0	0	0	0	0	0.5447	0.7748	0.356	0.3581	0	0	0	1.3334	0	0.2103		269791353	acetylglucosaminidase	Thermobaculum terrenum ATCC BAA-798	superkingdom:Bacteria;genus:Thermobaculum;species:Thermobaculum terrenum;
Carbon cycling	Carbon degradataion	Chitin	0	0	0	0.17	0.1534	0.4432	0.2753	0	0	0	0	0	0	0	0	0	0	0	0	0	0		262396242	endochitinase	Vibrio sp. Ex25	superkingdom:Bacteria;phylum:Proteobacteria;class:Gammaproteobacteria;order:Vibrionales;family:Vibrionaceae;genus:Vibrio;
Carbon cycling	Carbon degradataion	Chitin	0.4338	0.4168	0.5727	0.4656	0.2847	0.4351	0.30465	0.6092	0	0	0	1.0432	0.5341	0	0	0.4914	0.6588	0	0.3551	0.5801	0.3416		262407730	acetylglucosaminidase	Bacteroides sp. 2_1_22	superkingdom:Bacteria;phylum:Bacteroidetes;class:Bacteroidia;order:Bacteroidales;family:Bacteroidaceae;genus:Bacteroides;
Carbon cycling	Carbon degradataion	Chitin	2.7399	1.9192	0.9245	1.3166	1.3632	1.32	3.061	3.2167	5.2613	2.3208	2.7921	1.9577	2.3311	3.1183	2.0462	2.1599	0.616	0.594	1.7269	2.0272	0.8494		134026356	endochitinase	Streptomyces halstedii	superkingdom:Bacteria;phylum:Actinobacteria;class:Actinobacteria;order:Actinomycetales;family:Streptomycetaceae;genus:Streptomyces;
Carbon cycling	Carbon degradataion	Chitin	0.9016	0.8121	0.4686	0.6731	0.7476	0	0	0	0	0	0	0	0	1.4115	0.888	0	0	0	0	0	0		224520552	acetylglucosaminidase	Bacteroides cellulosilyticus DSM 14838	superkingdom:Bacteria;phylum:Bacteroidetes;class:Bacteroidia;order:Bacteroidales;family:Bacteroidaceae;genus:Bacteroides;species:Bacteroides cellulosilyticus;
Carbon cycling	Carbon degradataion	Chitin	0.7887	2.3013	0	0	0	0	0	0	0	0	0	1.711	1.44675	0	0	0.7034	0.74175	0.4144	0.8452	0.63805	0.5905		254395990	endochitinase	Streptomyces pristinaespiralis ATCC 25486	superkingdom:Bacteria;phylum:Actinobacteria;class:Actinobacteria;order:Actinomycetales;family:Streptomycetaceae;genus:Streptomyces;species:Streptomyces pristinaespiralis;
Carbon cycling	Carbon degradataion	Chitin	0.4373	0.1362	0	0	0	0.8502	0.3205	0	0.2394	0.4069	0	0	0	0.1456	0.2794	0	0	0	0	0	0		126348649	endochitinase	Streptomyces ambofaciens ATCC 23877	superkingdom:Bacteria;phylum:Actinobacteria;class:Actinobacteria;order:Actinomycetales;family:Streptomycetaceae;genus:Streptomyces;species:Streptomyces ambofaciens;
Carbon cycling	Carbon degradataion	Chitin	0.6626	0.1272	0	0.2194	0.3174	0.3861	0.2511	0	0	0	0.3762	0.4093	0.4482	0.3757	0.3718	0	0	0	0	0.3197	0.2142		254379535	endochitinase	Streptomyces sp. SPB74	superkingdom:Bacteria;phylum:Actinobacteria;class:Actinobacteria;order:Actinomycetales;family:Streptomycetaceae;genus:Streptomyces;
Carbon cycling	Carbon degradataion	Chitin	0.4832	0.3368	0.569	0.486	0.3801	0	0.4496	0.8848	0.4824	0.6648	0.8174	0	0.4218	0.5222	0.7051	0.5546	0.5111	0.6358	0.4957	0.5118	0.4072		257897914	endochitinase	Enterococcus faecium Com15	superkingdom:Bacteria;phylum:Firmicutes;class:Bacilli;order:Lactobacillales;family:Enterococcaceae;genus:Enterococcus;species:Enterococcus faecium;
Carbon cycling	Carbon degradataion	Chitin	1.2179	0.9708	0.2996	0.6605	0.5201	0.413	1.5068	0.7056	1.2807	0.418	2.3316	1.0453	1.0319	1.0394	1.1549	0.6953	0.1835	0.1587	0.4807	0.7661	0.4479		197929966	exochitinase	Streptomyces sviceus ATCC 29083	superkingdom:Bacteria;phylum:Actinobacteria;class:Actinobacteria;order:Actinomycetales;family:Streptomycetaceae;genus:Streptomyces;species:Streptomyces sviceus;
Carbon cycling	Carbon degradataion	Chitin	1.6982	0.4372	0.6737	1.1333	0.7294	1.02295	0.822	0.7453	1.3217	1.0369	0.7442	1.599	0.8405	0.6134	0.9875	1.9094	1.1446	0.8436	0.6921	0.677	0.7203		227380130	endochitinase	Kribbella flavida DSM 17836	superkingdom:Bacteria;phylum:Actinobacteria;class:Actinobacteria;order:Actinomycetales;family:Nocardioidaceae;genus:Kribbella;species:Kribbella flavida;
Carbon cycling	Carbon degradataion	Chitin	2.4453	1.1032	0.6625	0.9101	1.0989	2.8639	0.8026	0.6464	4.7627	0.9302	0.2459	1.6397	0.8817	0.6899	0.9056	1.1907	0	1.6027	0	0.4945	0.5105		229855168	endochitinase	Streptosporangium roseum DSM 43021	superkingdom:Bacteria;phylum:Actinobacteria;class:Actinobacteria;order:Actinomycetales;family:Streptosporangiaceae;genus:Streptosporangium;species:Streptosporangium roseum;
Carbon cycling	Carbon degradataion	Chitin	1.179	0.7778	1.0575	1.411	1.1974	2.2695	1.5307	1.0356	0.7245	1.3663	1.7642	1.9982	2.267	1.5783	1.7402	1.0458	1.3135	1.725	2.7522	1.0278	1.3946		121715065	endochitinase	Aspergillus clavatus NRRL 1	superkingdom:Eukaryota;kingdom:Fungi;phylum:Ascomycota;class:Eurotiomycetes;order:Eurotiales;family:Trichocomaceae;genus:Aspergillus;species:Aspergillus clavatus;
Carbon cycling	Carbon degradataion	Chitin	2.4852	1.32	3.2649	1.5581	1.0877	2.0088	1.2317	1.7777	0.4446	1.4216	0	0	0	1.3451	2.323	1.7858	2.0385	2.072	1.5115	1.9597	1.3844		251844177	endochitinase	Paenibacillus sp. oral taxon 786 str. D14	superkingdom:Bacteria;phylum:Firmicutes;class:Bacilli;order:Bacillales;family:Paenibacillaceae;genus:Paenibacillus;species:Paenibacillus sp. oral taxon 786;
Carbon cycling	Carbon degradataion	Chitin	2.3825	1.7206	1.2756	2.064	1.6764	2.6297	1.786	0.8592	2.1282	2.553	0.675	1.91	1.8276	1.2288	1.6921	1.0738	0.3173	0.852	0.5659	0.5597	1.0462		29609297	endochitinase	Streptomyces avermitilis MA-4680	superkingdom:Bacteria;phylum:Actinobacteria;class:Actinobacteria;order:Actinomycetales;family:Streptomycetaceae;genus:Streptomyces;species:Streptomyces avermitilis;
Carbon cycling	Carbon degradataion	Chitin	0.581	0.2651	0	0.5307	0.2938	0.2746	0.4536	0	0	0	0	0	0	1.0774	0.3669	0	0	0	0	0	0		142852780	acetylglucosaminidase	Aeromonas salmonicida subsp. salmonicida A449	superkingdom:Bacteria;phylum:Proteobacteria;class:Gammaproteobacteria;order:Aeromonadales;family:Aeromonadaceae;genus:Aeromonas;species:Aeromonas salmonicida;
Carbon cycling	Carbon degradataion	Chitin	2.3968	0.7221	0.6695	1.2362	0.7491	0.667	0.6447	1.5266	1.4584	1.7473	0.8501	0.9072	0.7091	1.0595	1.1134	0.2153	0.3187	0	0.7278	0.3641	0		88186476	endochitinase	Sanguibacter antarcticus	superkingdom:Bacteria;phylum:Actinobacteria;class:Actinobacteria;order:Actinomycetales;family:Sanguibacteraceae;genus:Sanguibacter;
Carbon cycling	Carbon degradataion	Chitin	1.5012	0.2043	1.3823	0	0.6052	0.6602	0.4373	0	0.4484	1.063	0.3975	0	1.9262	0	0	1.2728	1.4457	1.2512	0	0	0		260175067	acetylglucosaminidase	Bacteroides sp. D2	superkingdom:Bacteria;phylum:Bacteroidetes;class:Bacteroidia;order:Bacteroidales;family:Bacteroidaceae;genus:Bacteroides;
Carbon cycling	Carbon degradataion	Chitin	1.5413	0.8513	0.5769	1.3536	1.2799	2.2858	1.9142	0.6252	1.2954	1.2755	0.797	0	1.8182	0.791	1.2475	1.0594	0.7739	1.3285	0.491	0.946	0.6969		226094243	endochitinase	Brevibacillus brevis NBRC 100599	superkingdom:Bacteria;phylum:Firmicutes;class:Bacilli;order:Bacillales;family:Paenibacillaceae;genus:Brevibacillus;species:Brevibacillus brevis;
Carbon cycling	Carbon degradataion	Chitin	0.9509	0.9005	0.1892	0.2508	0.1462	0.2545	0.1762	0.3632	0	0	0	0	0	0	0	0	0	0	0	0	0		260535205	acetylglucosaminidase	Prevotella veroralis F0319	superkingdom:Bacteria;phylum:Bacteroidetes;class:Bacteroidia;order:Bacteroidales;family:Prevotellaceae;genus:Prevotella;species:Prevotella veroralis;
Carbon cycling	Carbon degradataion	Chitin	0.4886	0.2469	0	0	0	0.3222	0.3381	0.5972	0.2551	0.3828	0.5474	0.5642	0.3059	0.2796	0.3913	0.4427	0.4352	0	0.3507	0.2626	0.2578		31540489	endochitinase	uncultured Neotyphodium	superkingdom:Eukaryota;kingdom:Fungi;phylum:Ascomycota;class:Sordariomycetes;order:Hypocreales;family:Clavicipitaceae;
Carbon cycling	Carbon degradataion	Chitin	0	0	0.3456	0	0.4417	1.0997	0.5307	0	0	0	0.8411	1.4327	2.0217	1.5681	0.9839	0	0	0	0.7738	0	1.8652		21223376	exochitinase	Streptomyces coelicolor A3(2)
Carbon cycling	Carbon degradataion	Chitin	0	0	0.1619	0.2686	0.2632	0.2934	0.3637	0	0	0	0.2098	0.3751	0.1807	0.3255	0.2051	0	0	0	0	0	0		223937280	acetylglucosaminidase	bacterium Ellin514	superkingdom:Bacteria;phylum:Verrucomicrobia;class:Verrucomicrobiae;order:Verrucomicrobiales;family:Verrucomicrobia subdivision 3;
Carbon cycling	Carbon degradataion	Chitin	0	0	3.226	0.8213	0	0	0.69515	0.8109	0	0	0	0	0	0	0	0	0	0	0	0.9155	1.7495		261189215	endochitinase	Ajellomyces dermatitidis SLH14081	superkingdom:Eukaryota;kingdom:Fungi;phylum:Ascomycota;class:Eurotiomycetes;order:Onygenales;family:Ajellomycetaceae;genus:Ajellomyces;species:Ajellomyces dermatitidis;
Carbon cycling	Carbon degradataion	Chitin	1.3556	0.7117	0.3158	0.8095	0.608	0.4061	0.5494	0	0	0	0.4054	0.7326	0.4434	0.598	0.6467	0	0	0	0	0	0		260635459	acetylglucosaminidase	Prevotella sp. oral taxon 472 str. F0295	superkingdom:Bacteria;phylum:Bacteroidetes;class:Bacteroidia;order:Bacteroidales;family:Prevotellaceae;genus:Prevotella;species:Prevotella sp. oral taxon 472;
Carbon cycling	Carbon degradataion	Chitin	0	0	0	0.485	0.5175	1.296	0.6015	0.7358	1.2535	0.3599	0	0.7156	0.5541	0.8293	0.6824	0	0	0	0.4431	0	1.9367		228570022	endochitinase	Nocardiopsis dassonvillei subsp. dassonvillei DSM 43111	superkingdom:Bacteria;phylum:Actinobacteria;class:Actinobacteria;order:Actinomycetales;family:Nocardiopsaceae;genus:Nocardiopsis;species:Nocardiopsis dassonvillei;
Carbon cycling	Carbon degradataion	Chitin	1.9488	1.7443	1.549	3.5896	0.8886	1.2378	2.3047	0.5398	1.4162	1.7012	1.7085	2.2497	1.8498	2.2903	2.3911	1.3097	0.3566	0.8288	0.4049	0.6464	0.7619		116222446	exochitinase	Solibacter usitatus Ellin6076
Carbon cycling	Carbon degradataion	Chitin	0.5236	0.402067	0	0.3199	0.2515	0	0.3096	0.4344	0	0	0.7814	0	0.2389	0.38965	0.243	0	0	0	0	0	0		224026793	acetylglucosaminidase	Bacteroides coprophilus DSM 18228	superkingdom:Bacteria;phylum:Bacteroidetes;class:Bacteroidia;order:Bacteroidales;family:Bacteroidaceae;genus:Bacteroides;species:Bacteroides coprophilus;
Carbon cycling	Carbon degradataion	Chitin	1.28235	0.6764	0.5972	1.2075	1.0214	0.74995	0.9296	1.3837	1.2862	1.1071	0	1.2997	0.7055	2.9588	1.5689	0.583	0.4633	0.2327	0.5757	0.6948	0.3039		254398047	endochitinase	Streptomyces pristinaespiralis ATCC 25486	superkingdom:Bacteria;phylum:Actinobacteria;class:Actinobacteria;order:Actinomycetales;family:Streptomycetaceae;genus:Streptomyces;species:Streptomyces pristinaespiralis;
Carbon cycling	Carbon degradataion	Chitin	1.5341	0.3631	0.944	0.6941	0.8902	0.3282	0.3947	1.262	1.8308	0.6686	0.8497	1.1082	0.5417	1.149	0.9853	0	0	0	0.5503	0.518	0.1223		262163971	acetylglucosaminidase	Vibrio mimicus VM223	superkingdom:Bacteria;phylum:Proteobacteria;class:Gammaproteobacteria;order:Vibrionales;family:Vibrionaceae;genus:Vibrio;species:Vibrio mimicus;
Carbon cycling	Carbon degradataion	Chitin	0.6788	0.1919	0	0.8431	0.3322	0.9124	0.6243	0	0	0	0	0	0	0	0	0	0	0	0.7334	0	0.5543		10580386	endochitinase	Halobacterium sp. NRC-1	superkingdom:Archaea;phylum:Euryarchaeota;class:Halobacteria;order:Halobacteriales;family:Halobacteriaceae;genus:Halobacterium;species:Halobacterium salinarum;
Carbon cycling	Carbon degradataion	Chitin	0.2731	1.1073	0.1606	0.497	0.3456	0	0	0	0	0	0	0	0	0	0	0	0	0	0	0	0		10173531	endochitinase	Bacillus halodurans C-125	superkingdom:Bacteria;phylum:Firmicutes;class:Bacilli;order:Bacillales;family:Bacillaceae;genus:Bacillus;species:Bacillus halodurans;
Carbon cycling	Carbon degradataion	Chitin	0.1914	0.2717	0	0	0	0	0	0	0.4614	0.3385	0.3087	0.2457	0.2244	0	0	0	0	0	0	0.2589	0.214		238490206	endochitinase	Aspergillus flavus NRRL3357	superkingdom:Eukaryota;kingdom:Fungi;phylum:Ascomycota;class:Eurotiomycetes;order:Eurotiales;family:Trichocomaceae;genus:Aspergillus;species:Aspergillus flavus;
Carbon cycling	Carbon degradataion	Chitin	0.7045	0.5837	0.2979	0.4814	0.6509	0.4608	0.65365	0.3109	0	0	0.4587	0.5201	0.46265	0.54385	0.79625	0	0	0	0.4003	0.2779	0.1756		254386270	endochitinase	Streptomyces sp. Mg1	superkingdom:Bacteria;phylum:Actinobacteria;class:Actinobacteria;order:Actinomycetales;family:Streptomycetaceae;genus:Streptomyces;
Carbon cycling	Carbon degradataion	Chitin	0	0	2.4053	3.0608	3.5572	2.0005	4.2715	3.1344	3.0389	0.6991	0	0	0	5.1504	3.3401	1.5941	2.0109	1.1159	1.882	2.3551	1.3158		88857166	acetylglucosaminidase	Pseudoalteromonas tunicata D2	superkingdom:Bacteria;phylum:Proteobacteria;class:Gammaproteobacteria;order:Alteromonadales;family:Pseudoalteromonadaceae;genus:Pseudoalteromonas;species:Pseudoalteromonas tunicata;
Carbon cycling	Carbon degradataion	Chitin	0.4969	0.6378	0.3871	0.7255	0.2469	0.4803	0.7889	0.2991	0.6851	0.4522	0.3159	0.4925	0.5112	0.2342	0.7789	0.2511	0.1284	0	0	0.2773	0.329		58271484	endochitinase	Cryptococcus neoformans var. neoformans JEC21	superkingdom:Eukaryota;kingdom:Fungi;phylum:Basidiomycota;class:Tremellomycetes;order:Tremellales;family:Tremellaceae;genus:Filobasidiella;species:Filobasidiella neoformans;
Carbon cycling	Carbon degradataion	Chitin	0.7146	0.417	0	0.5728	0.4925	0	0.3667	1.108	0.6108	0.472	0	1.1537	0.4422	0.7525	0.7802	0	0	0	0	0	0		239931244	acetylglucosaminidase	Streptomyces ghanaensis ATCC 14672	superkingdom:Bacteria;phylum:Actinobacteria;class:Actinobacteria;order:Actinomycetales;family:Streptomycetaceae;genus:Streptomyces;species:Streptomyces ghanaensis;
Carbon cycling	Carbon degradataion	Chitin	0	0	0.2863	0.7306	0.4	0.2992	1.041	0.6668	0.7543	0.5233	0.9113	0.4773	0.3899	0.4405	0.8603	0.1944	0.1848	0	0	0	0		121705728	endochitinase	Aspergillus clavatus NRRL 1	superkingdom:Eukaryota;kingdom:Fungi;phylum:Ascomycota;class:Eurotiomycetes;order:Eurotiales;family:Trichocomaceae;genus:Aspergillus;species:Aspergillus clavatus;
Carbon cycling	Carbon degradataion	Chitin	0.6353	0.3548	0.3566	0.4181	0.4167	0	0.597	0.5287	0.6549	0.4609	0.5548	1.3333	0.4662	0.77765	0.4406	1.1368	1.047	0.5059	0.4608	0.6159	0.2482		253826073	endochitinase	uncultured bacterium	superkingdom:Bacteria;
Carbon cycling	Carbon degradataion	Chitin	0.5436	0.4241	0.6874	0.5657	0.5141	0.4907	0.5253	0.8309	0.4288	0.6626	1.1021	1.0537	0.6122	0.5045	0.7723	0.6674	0.8251	0.9427	0.4851	0.5208	0.5085		261210839	endochitinase	Vibrio sp. RC341	superkingdom:Bacteria;phylum:Proteobacteria;class:Gammaproteobacteria;order:Vibrionales;family:Vibrionaceae;genus:Vibrio;
Carbon cycling	Carbon degradataion	Chitin	0	0	0	0	0	0	0	0	0	0	0	0	0	0	0	0	0.3414	0.3651	0	0	0		227272774	endochitinase	Kribbella flavida DSM 17836
Carbon cycling	Carbon degradataion	Chitin	0	0	0	0.6172	0.3664	0.2487	0.382	0.5771	0	0	0	0	0	0.5961	0.4351	0	0	0	0	0	0		256774815	endochitinase	Streptomyces hygroscopicus ATCC 53653	superkingdom:Bacteria;phylum:Actinobacteria;class:Actinobacteria;order:Actinomycetales;family:Streptomycetaceae;genus:Streptomyces;species:Streptomyces hygroscopicus;
Carbon cycling	Carbon degradataion	Chitin	0	0	0	0	0	0	0	0	0	0	0	0	0	0	0	0	0.2983	0.4589	0	0	0		157146457	endochitinase	Citrobacter koseri ATCC BAA-895	superkingdom:Bacteria;phylum:Proteobacteria;class:Gammaproteobacteria;order:Enterobacteriales;family:Enterobacteriaceae;genus:Citrobacter;species:Citrobacter koseri;
Carbon cycling	Carbon degradataion	Chitin	0	0	0	0	0	0.6016	0.3674	0	0	0	0	0	0	0	0	0	0	0	0	0	0		262171059	exochitinase	Vibrio mimicus MB-451
Carbon cycling	Carbon degradataion	Chitin	0	0	1.5579	1.13	3.1664	2.7155	0	1.4521	0.6606	0.9275	0	0	0	0	0	0	1.8724	1.7234	1.7373	0	1.8003		239982331	endochitinase	Streptomyces albus J1074	superkingdom:Bacteria;phylum:Actinobacteria;class:Actinobacteria;order:Actinomycetales;family:Streptomycetaceae;genus:Streptomyces;species:Streptomyces albus;
Carbon cycling	Carbon degradataion	Chitin	0	0	0.2203	0.3786	0.3203	0	0	0	0.3281	0.3292	0	0.3168	0.2282	0.4579	0.3174	0	0	0	0.2715	0.1287	0		210634504	acetylglucosaminidase	Collinsella stercoris DSM 13279	superkingdom:Bacteria;phylum:Actinobacteria;class:Actinobacteria;order:Coriobacteriales;family:Coriobacteriaceae;genus:Collinsella;species:Collinsella stercoris;
Carbon cycling	Carbon degradataion	Chitin	0	0	0.9323	1.4618	1.2381	2.0386	2.115	0	0.6941	0.5051	0	0	0	1.561	2.7911	0.3122	0.4046	0.4184	0.6556	0.186	0.547		255036949	acetylglucosaminidase	Dyadobacter fermentans DSM 18053	superkingdom:Bacteria;phylum:Bacteroidetes;class:Cytophagia;order:Cytophagales;family:Cytophagaceae;genus:Dyadobacter;species:Dyadobacter fermentans;
Carbon cycling	Carbon degradataion	Chitin	0	0	0	0	0	1.7582	0.5347	0.4707	0	0	0	0	0	0.2249	0.4452	0	0	0	0	0	0		262166066	exochitinase	Vibrio mimicus VM223
Carbon cycling	Carbon degradataion	Chitin	0	0	0.6043	1.4607	0.8977	0.8659	0.7961	1.0062	2.7042	1.3501	0	0	0	0	0	0	0.476	0.3528	1.1336	0.4415	0		260911206	acetylglucosaminidase	Prevotella sp. oral taxon 472 str. F0295	superkingdom:Bacteria;phylum:Bacteroidetes;class:Bacteroidia;order:Bacteroidales;family:Prevotellaceae;genus:Prevotella;species:Prevotella sp. oral taxon 472;
Carbon cycling	Carbon degradataion	Chitin	0	0	0	0	0	0.2347	0.1644	0	0	0	0.2024	0.5114	0.1721	0	0	0	0	0	0	0	0		255015524	acetylglucosaminidase	Bacteroides sp. 2_1_7	superkingdom:Bacteria;phylum:Bacteroidetes;class:Bacteroidia;order:Bacteroidales;family:Bacteroidaceae;genus:Bacteroides;
Carbon cycling	Carbon degradataion	Chitin	0	0	0.3066	0.6018	0.567	0.7302	0.6997	0	0.3689	0.5725	0.3142	0.8391	0.9087	0.3367	0.3891	0.3378	0.429	0	0.7263	0.3369	2.498		115260360	acetylglucosaminidase	Rhizobium leguminosarum bv. viciae 3841	superkingdom:Bacteria;phylum:Proteobacteria;class:Alphaproteobacteria;order:Rhizobiales;family:Rhizobiaceae;genus:Rhizobium;species:Rhizobium leguminosarum;
Carbon cycling	Carbon degradataion	Chitin	0	0	0	0	0	0	0	0	0	0	0	1.3336	0.3399	0	0	0	0	0	0.4934	0.5489	0.7992		133778496	endochitinase	uncultured bacterium	superkingdom:Bacteria;
Carbon cycling	Carbon degradataion	Chitin	0	0	0	0	0	0.3062	0.4033	0	0	0	0	0	0	0	0	0	0	0	0	0	0		224018512	acetylglucosaminidase	Bacteroides coprophilus DSM 18228	superkingdom:Bacteria;phylum:Bacteroidetes;class:Bacteroidia;order:Bacteroidales;family:Bacteroidaceae;genus:Bacteroides;species:Bacteroides coprophilus;
Carbon cycling	Carbon degradataion	Chitin	0	0	0.3972	0.473	0.3247	0.3272	0.4477	0.5986	0.5116	0.5623	0	0	0	0	0	0.4796	0.5108	0.5491	0.4848	0.4579	0.3407		260216268	acetylglucosaminidase	Cronobacter turicensis z3032	superkingdom:Bacteria;phylum:Proteobacteria;class:Gammaproteobacteria;order:Enterobacteriales;family:Enterobacteriaceae;genus:Cronobacter;species:Cronobacter turicensis;
Carbon cycling	Carbon degradataion	Chitin	0	0	0	0	0	0	0	0	0	0	0	0	0	0	0	0	0	0	0.6146	1.1423	0		262274345	endochitinase	Grimontia hollisae CIP 101886	superkingdom:Bacteria;phylum:Proteobacteria;class:Gammaproteobacteria;order:Vibrionales;family:Vibrionaceae;species:Grimontia hollisae;
Carbon cycling	Carbon degradataion	Chitin	0	0	0	0.4946	0.4417	0.4079	0.5134	0.4396	0.8067	0.4761	0.517	0.97	0.5623	0.5652	0.535	0.4698	0.5056	0.3985	0	0.3251	0.2403		111073799	endochitinase	uncultured bacterium	superkingdom:Bacteria;
Carbon cycling	Carbon degradataion	Chitin	0	0	0	0.2062	0.2585	0	0	0	0	0	0	0	0	0	0	0	0	0	0	0	0		133778532	endochitinase	uncultured bacterium	superkingdom:Bacteria;
Carbon cycling	Carbon degradataion	Chitin	0	0	0	0.2826	0.2015	0	0	0	0	0	0	0	0	0	0	0	0	0	0	0	0		260910473	acetylglucosaminidase	Prevotella sp. oral taxon 472 str. F0295	superkingdom:Bacteria;phylum:Bacteroidetes;class:Bacteroidia;order:Bacteroidales;family:Prevotellaceae;genus:Prevotella;species:Prevotella sp. oral taxon 472;
Carbon cycling	Carbon degradataion	Chitin	0	0	0	0.5181	0.2174	0	0	0	0	0	0	0	0	0	0	0	0	0	0	0	0		54302221	endochitinase	Photobacterium profundum SS9	superkingdom:Bacteria;phylum:Proteobacteria;class:Gammaproteobacteria;order:Vibrionales;family:Vibrionaceae;genus:Photobacterium;species:Photobacterium profundum;
Carbon cycling	Carbon degradataion	Chitin	0	0	0	0	0	0	0	0	0	0	0.7538	0.9433	1.3481	0	0	0	0	0	0	0	0		91791915	acetylglucosaminidase	Shewanella denitrificans OS217	superkingdom:Bacteria;phylum:Proteobacteria;class:Gammaproteobacteria;order:Alteromonadales;family:Shewanellaceae;genus:Shewanella;species:Shewanella denitrificans;
Carbon cycling	Carbon degradataion	Chitin	0	0	1.076	2.6863	1.6487	1.2926	2.088	0	2.1125	0.968	2.031	1.8649	1.1352	1.9114	3.0257	0.8366	1.3157	0.9154	1.0854	1.0382	0.7302		242208050	endochitinase	Postia placenta Mad-698-R	superkingdom:Eukaryota;kingdom:Fungi;phylum:Basidiomycota;class:Agaricomycetes;order:Polyporales;family:Coriolaceae;genus:Postia;species:Postia placenta;
Carbon cycling	Carbon degradataion	Chitin	0	0	0.4218	0.4342	0.954	0.9386	1.6954	0	0.7957	0.3576	0	0	0	0.9897	0.9945	0.4245	0.6384	0.276	0.4995	0.501	0.3033		226226488	acetylglucosaminidase	Gemmatimonas aurantiaca T-27	superkingdom:Bacteria;phylum:Gemmatimonadetes;class:Gemmatimonadetes;order:Gemmatimonadales;family:Gemmatimonadaceae;genus:Gemmatimonas;species:Gemmatimonas aurantiaca;
Carbon cycling	Carbon degradataion	Chitin	0	0	0	0.1703	0.241	0	0	0	0.835	0.1883	0	0	0	0	0	0	0	0	0	0	0		48928004	endochitinase	Hypocrea lixii	superkingdom:Eukaryota;kingdom:Fungi;phylum:Ascomycota;class:Sordariomycetes;order:Hypocreales;family:Hypocreaceae;genus:Hypocrea;
Carbon cycling	Carbon degradataion	Chitin	0	0	0	0.5824	0.7638	0	0	0	0	0	0	0	0	0	0	0	0	0	0	0	0		91226729	endochitinase	Vibrio alginolyticus 12G01	superkingdom:Bacteria;phylum:Proteobacteria;class:Gammaproteobacteria;order:Vibrionales;family:Vibrionaceae;genus:Vibrio;species:Vibrio alginolyticus;
Carbon cycling	Carbon degradataion	Chitin	0	0	0	0.2269	0.2626	0	0	0	0	0	0	0	0	0	0	0.2455	0.2755	0	0	0	0		126348134	endochitinase	Streptomyces ambofaciens ATCC 23877	superkingdom:Bacteria;phylum:Actinobacteria;class:Actinobacteria;order:Actinomycetales;family:Streptomycetaceae;genus:Streptomyces;species:Streptomyces ambofaciens;
Carbon cycling	Carbon degradataion	Chitin	0	0	0.28375	0.3747	0	0.66735	1.695	0.3932	0.5342	0.3734	0.2197	0.57715	0.6741	0	0	0.32705	0.2743	0.6979	0.3355	0.4807	0.2432		227882613	endochitinase	Halogeometricum borinquense DSM 11551	superkingdom:Archaea;phylum:Euryarchaeota;class:Halobacteria;order:Halobacteriales;family:Halobacteriaceae;genus:Halogeometricum;species:Halogeometricum borinquense;
Carbon cycling	Carbon degradataion	Chitin	0	0	0.375	0.3744	0.3227	0.345	0.4076	0.548	0	0	0	0.3843	0.301	0.5023	0.5243	0.3843	0.3586	0	0.4596	0.2878	0.2866		260608635	acetylglucosaminidase	Vibrio coralliilyticus ATCC BAA-450	superkingdom:Bacteria;phylum:Proteobacteria;class:Gammaproteobacteria;order:Vibrionales;family:Vibrionaceae;genus:Vibrio;species:Vibrio coralliilyticus;
Carbon cycling	Carbon degradataion	Chitin	0	0	2.1741	1.5166	1.138	1.268	2.029	1.4446	1.5544	1.4809	0	0	0	0	0	0.8722	0.6464	0.5744	0.789	0.8102	0.8617		253826075	endochitinase	uncultured bacterium	superkingdom:Bacteria;
Carbon cycling	Carbon degradataion	Chitin	0	0	0	0	0	0.1892	0	0.5173	0	0	0	0	0	0	0	0.2492	0	0.3337	0	0	0		58001464	acetylglucosaminidase	Gluconobacter oxydans 621H	superkingdom:Bacteria;phylum:Proteobacteria;class:Alphaproteobacteria;order:Rhodospirillales;family:Acetobacteraceae;genus:Gluconobacter;species:Gluconobacter oxydans;
Carbon cycling	Carbon degradataion	Chitin	0	0	1.3416	0.2982	1.4357	3.5817	0.4343	0.8946	0	0	0	1.5718	1.8426	0.3854	0.5401	0.6342	0.7861	1.7392	1.7537	0.3154	2.088		126348664	endochitinase	Streptomyces ambofaciens ATCC 23877	superkingdom:Bacteria;phylum:Actinobacteria;class:Actinobacteria;order:Actinomycetales;family:Streptomycetaceae;genus:Streptomyces;species:Streptomyces ambofaciens;
Carbon cycling	Carbon degradataion	Chitin	0	0	0	0.2697	0.307	0	0	0	0	0	0	0	0	0	0	0	0	0	0	0	0		239981946	acetylglucosaminidase	Streptomyces albus J1074	superkingdom:Bacteria;phylum:Actinobacteria;class:Actinobacteria;order:Actinomycetales;family:Streptomycetaceae;genus:Streptomyces;species:Streptomyces albus;
Carbon cycling	Carbon degradataion	Chitin	0	0	0	0	0	0.2162	0.5249	0	0	0	0	0	0	0	0	0	0	0	0	0	0		260607100	endochitinase	Vibrio coralliilyticus ATCC BAA-450	superkingdom:Bacteria;phylum:Proteobacteria;class:Gammaproteobacteria;order:Vibrionales;family:Vibrionaceae;genus:Vibrio;species:Vibrio coralliilyticus;
Carbon cycling	Carbon degradataion	Chitin	0	0	0.2911	0	0.2639	0	0	0	0	0	0	0.5344	0.4986	0.265	0.6141	0	0	0	0	0	0		89242496	endochitinase	Isaria farinosa	superkingdom:Eukaryota;kingdom:Fungi;phylum:Ascomycota;class:Sordariomycetes;order:Hypocreales;family:Cordycipitaceae;genus:Isaria;
Carbon cycling	Carbon degradataion	Chitin	0	0	0	0.7031	0.5773	0	0	0	0	0	0	0	0	0	0	0	0	0	0	0.5105	0.2982		960298	endochitinase	Aeromonas sp. 10S-24	superkingdom:Bacteria;phylum:Proteobacteria;class:Gammaproteobacteria;order:Aeromonadales;family:Aeromonadaceae;genus:Aeromonas;
Carbon cycling	Carbon degradataion	Chitin	0	0	0	0.4727	0.1962	0	0	0	0	0	0.3763	0	0.2578	0.3439	0.3036	0	0	0	0	0	0		256818910	acetylglucosaminidase	Capnocytophaga ochracea DSM 7271	superkingdom:Bacteria;phylum:Bacteroidetes;class:Flavobacteria;order:Flavobacteriales;family:Flavobacteriaceae;genus:Capnocytophaga;species:Capnocytophaga ochracea;
Carbon cycling	Carbon degradataion	Chitin	0	0	0.5868	0.4688	0.4286	0.3883	0	0.9093	0.48145	0.8809	0	0	0	0.5633	0.51045	0.8124	0.7448	0.439	0.6596	0.7645	0.4851		117929240	exochitinase	Acidothermus cellulolyticus 11B	superkingdom:Bacteria;phylum:Actinobacteria;class:Actinobacteria;order:Actinomycetales;family:Acidothermaceae;genus:Acidothermus;species:Acidothermus cellulolyticus;
Carbon cycling	Carbon degradataion	Chitin	0	0	0	0.2578	0.1826	0	0	0	0	0	0.1241	0.2856	0.1381	0.3669	0.2822	0	0	0	0	0	0		67516471	exochitinase	Aspergillus nidulans FGSC A4	superkingdom:Eukaryota;kingdom:Fungi;phylum:Ascomycota;class:Eurotiomycetes;order:Eurotiales;family:Trichocomaceae;genus:Emericella;species:Emericella nidulans;
Carbon cycling	Carbon degradataion	Chitin	0	0	0.1645	0.2136	0.182	0.1977	0.2743	0.3462	0	0	0.2499	0	0.1734	0.2505	0.2461	0.1585	0.1234	0.1636	0	0	0		261409452	endochitinase	Geobacillus sp. Y412MC10
Carbon cycling	Carbon degradataion	Chitin	0	0	0	0	0	0	0	0	0	0	0.7239	0.7788	0	0	0	0	0	0	0	0	0		269832035	endochitinase	Vibrio harveyi 1DA3	superkingdom:Bacteria;phylum:Proteobacteria;class:Gammaproteobacteria;order:Vibrionales;family:Vibrionaceae;genus:Vibrio;species:Vibrio harveyi;
Carbon cycling	Carbon degradataion	Chitin	0	0	1.4413	1.1426	1.0177	1.1831	1.2319	1.7756	1.2157	1.6652	1.8253	0	1.1375	1.3235	1.7072	1.3677	1.436	1.6988	1.7356	1.2521	1.0368		256393366	endochitinase	Catenulispora acidiphila DSM 44928	superkingdom:Bacteria;phylum:Actinobacteria;class:Actinobacteria;order:Actinomycetales;family:Catenulisporaceae;genus:Catenulispora;species:Catenulispora acidiphila;
Carbon cycling	Carbon degradataion	Chitin	0	0	0.4066	0.4713	0.353	0	1.0973	0.5807	0	0	1.0741	0.3709	0.7004	0.6702	0.2799	0.2999	0.2517	0	0	0	0		115369560	acetylglucosaminidase	Stigmatella aurantiaca DW4/3-1	superkingdom:Bacteria;phylum:Proteobacteria;class:Deltaproteobacteria;order:Myxococcales;family:Cystobacteraceae;genus:Stigmatella;species:Stigmatella aurantiaca;
Carbon cycling	Carbon degradataion	Chitin	0	0	0.323	0.7724	0	0.2854	0.84755	1.1841	1.7258	0.2973	1.502	1.0414	0	1.2528	0.748	0.3276	0.2613	0.3536	0.4312	0.6785	0.2297		254948266	acetylglucosaminidase	Dyadobacter fermentans DSM 18053	superkingdom:Bacteria;phylum:Bacteroidetes;class:Cytophagia;order:Cytophagales;family:Cytophagaceae;genus:Dyadobacter;species:Dyadobacter fermentans;
Carbon cycling	Carbon degradataion	Chitin	0	0	0.9603	1.8322	2.315	2.3158	2.3187	1.9732	3.1419	1.8871	0	0	0	3.1056	3.1023	1.9559	2.0766	1.9599	1.7499	2.208	1.8092		115353435	endochitinase	Chaetomium globosum	superkingdom:Eukaryota;kingdom:Fungi;phylum:Ascomycota;class:Sordariomycetes;order:Sordariales;family:Chaetomiaceae;genus:Chaetomium;
Carbon cycling	Carbon degradataion	Chitin	0	0	1.2478	2.4805	2.9595	1.3068	1.8176	2.8134	4.446	2.3391	0	0	0	0	0	1.3619	1.1983	1.7903	1.4884	1.2479	1.3675		28057818	acetylglucosaminidase	Xylella fastidiosa Temecula1	superkingdom:Bacteria;phylum:Proteobacteria;class:Gammaproteobacteria;order:Xanthomonadales;family:Xanthomonadaceae;genus:Xylella;species:Xylella fastidiosa;
Carbon cycling	Carbon degradataion	Chitin	0	0	0	0	0	0	0	0	0	0	0	0	0	0.2504	0.2654	0	0	0	0	0	0		227338554	acetylglucosaminidase	Rhizobium sp. NGR234	superkingdom:Bacteria;phylum:Proteobacteria;class:Alphaproteobacteria;order:Rhizobiales;family:Rhizobiaceae;genus:Rhizobium;
Carbon cycling	Carbon degradataion	Chitin	0	0	0	0	0	0.8134	0	1.42	0	0	0	0	0	0	0	0	0	0	0	0	0		153939768	exochitinase	Clostridium botulinum F str. Langeland
Carbon cycling	Carbon degradataion	Chitin	0	0	0.6215	0.4439	0.5325	0.4461	0.3776	0.6373	0.5079	0.6543	0.5418	0.5243	0	0	0	0.4413	0.4309	0.5154	0.5452	0.3325	0.3604		117164684	acetylglucosaminidase	Streptomyces ambofaciens ATCC 23877	superkingdom:Bacteria;phylum:Actinobacteria;class:Actinobacteria;order:Actinomycetales;family:Streptomycetaceae;genus:Streptomyces;species:Streptomyces ambofaciens;
Carbon cycling	Carbon degradataion	Chitin	0	0	0	0	0	0	0	0	0	0	0	0	0	0.3754	0.2637	0	0	0	0	0	0		145595484	endochitinase	Salinispora tropica CNB-440
Carbon cycling	Carbon degradataion	Chitin	0	0	0.3388	0.3088	0.3432	0	0	0	0	0	0	0	0	0	0	0	0	0	0	0	0		257801155	acetylglucosaminidase	Enterococcus casseliflavus EC30	superkingdom:Bacteria;phylum:Firmicutes;class:Bacilli;order:Lactobacillales;family:Enterococcaceae;genus:Enterococcus;species:Enterococcus casseliflavus;
Carbon cycling	Carbon degradataion	Chitin	0	0	1.0772	2.1214	2.0526	2.4837	3.759	1.4065	2.8306	2.5124	1.5134	0	2.2773	0	0	1.6333	0.4207	1.1152	1.6138	2.2002	0.587		142852981	endochitinase	Aeromonas salmonicida subsp. salmonicida A449	superkingdom:Bacteria;phylum:Proteobacteria;class:Gammaproteobacteria;order:Aeromonadales;family:Aeromonadaceae;genus:Aeromonas;species:Aeromonas salmonicida;
Carbon cycling	Carbon degradataion	Chitin	0	0	0.1534	0.3537	0.2408	0.1666	0.7225	0	0.85	0.5119	0.6235	0.2833	0.3864	0.296	0.3786	0	0.6375	0.8654	0	0	0		54309376	endochitinase	Photobacterium profundum SS9	superkingdom:Bacteria;phylum:Proteobacteria;class:Gammaproteobacteria;order:Vibrionales;family:Vibrionaceae;genus:Photobacterium;species:Photobacterium profundum;
Carbon cycling	Carbon degradataion	Chitin	0	0	0.5868	0.9841	0.9618	0.5356	0.8648	0.4474	0	0	1.045	0	0.7915	0	0	0.2166	0.3394	0.3451	0.3922	0.6968	0.2514		261412893	acetylglucosaminidase	Aggregatibacter actinomycetemcomitans D11S-1	superkingdom:Bacteria;phylum:Proteobacteria;class:Gammaproteobacteria;order:Pasteurellales;family:Pasteurellaceae;genus:Aggregatibacter;species:Aggregatibacter actinomycetemcomitans;
Carbon cycling	Carbon degradataion	Hemicellulose	0.6803	2.3289	0	0.382	0.4693	0.2638	0.5235	0.9007	0.3137	0.3962	1.2725	0.6105	0.5909	0.8232	0.7096	0.3749	0.4921	0	0.3357	0.6923	0.2594		259503726	xylA	Lactobacillus antri DSM 16041	superkingdom:Bacteria;phylum:Firmicutes;class:Bacilli;order:Lactobacillales;family:Lactobacillaceae;genus:Lactobacillus;species:Lactobacillus antri;
Carbon cycling	Carbon degradataion	Hemicellulose	0	0	0	0	0	0	0	0	0	0	0	0	0	0.92	0.4895	0	0	0	0	0	0		78049837	xylanase	Xanthomonas campestris pv. vesicatoria str. 85-10	superkingdom:Bacteria;phylum:Proteobacteria;class:Gammaproteobacteria;order:Xanthomonadales;family:Xanthomonadaceae;genus:Xanthomonas;species:Xanthomonas euvesicatoria;
Carbon cycling	Carbon degradataion	Hemicellulose	0.7059	0.5982	0.2934	0.5394	0.6074	0.3929	0.5157	0.8932	1.1537	1.0196	0.3933	0.3963	0.3821	0	0	0	0	0	0.5569	0.6258	0		254442405	mannanase	Verrucomicrobiae bacterium DG1235	superkingdom:Bacteria;phylum:Verrucomicrobia;class:Verrucomicrobiae;order:Verrucomicrobiales;
Carbon cycling	Carbon degradataion	Hemicellulose	0.5025	0.4946	0	0.3135	0.1487	0	0	0	0	0	0	0	0	0	0	0	0	0	0	0	0		76588684	xylA	Thermoanaerobacter ethanolicus ATCC 33223	superkingdom:Bacteria;phylum:Firmicutes;class:Clostridia;order:Thermoanaerobacterales;family:Thermoanaerobacteraceae;genus:Thermoanaerobacter;species:Thermoanaerobacter pseudethanolicus;
Carbon cycling	Carbon degradataion	Hemicellulose	2.1319	0.6948	0.5718	0.6307	1.2667	2.0827	1.0102	0.4679	2.6143	1.6585	0.6602	2.0552	1.0847	0.6589	1.483	1.2761	0.2852	0.7352	0.2833	1.3635	1.2451		254788460	xylA	Teredinibacter turnerae T7901	superkingdom:Bacteria;phylum:Proteobacteria;class:Gammaproteobacteria;order:Alteromonadales;genus:Teredinibacter;species:Teredinibacter turnerae;
Carbon cycling	Carbon degradataion	Hemicellulose	0.3184	3.1316	0	0	0	0	0	0	0	0	2.8544	1.8537	0.9415	0	0	1.1306	1.0436	2.0305	0	0	0		256782151	ara	Streptomyces hygroscopicus ATCC 53653	superkingdom:Bacteria;phylum:Actinobacteria;class:Actinobacteria;order:Actinomycetales;family:Streptomycetaceae;genus:Streptomyces;species:Streptomyces hygroscopicus;
Carbon cycling	Carbon degradataion	Hemicellulose	0	0	1.3678	1.1854	2.1638	3.059	1.0638	0.9322	0	0	2.0423	0	0.985	4.2991	1.3431	0.5555	0	1.4776	1.6214	0.4955	1.4458		46205560	ara	Magnetospirillum magnetotacticum MS-1	superkingdom:Bacteria;phylum:Proteobacteria;class:Alphaproteobacteria;order:Rhodospirillales;family:Rhodospirillaceae;genus:Magnetospirillum;species:Magnetospirillum magnetotacticum;
Carbon cycling	Carbon degradataion	Hemicellulose	0	0	0	0	0	1.2061	0.2333	0	0	0	0	0	0	0	0	0	0	0	0	0	0		214043104	xylA	Roseobacter sp. GAI101	superkingdom:Bacteria;phylum:Proteobacteria;class:Alphaproteobacteria;order:Rhodobacterales;family:Rhodobacteraceae;genus:Roseobacter;
Carbon cycling	Carbon degradataion	Hemicellulose	0.6085	0.4241	0.6694	0.6155	0.5012	0.6104	0.6381	1.1856	0.5112	0.7666	1.2617	0.9994	0.5813	0.7215	0.8452	0.7353	0.7235	0.7201	1.1871	0.7794	0.4985		5725214	mannanase	Clostridium thermocellum	superkingdom:Bacteria;phylum:Firmicutes;class:Clostridia;order:Clostridiales;family:Clostridiaceae;genus:Clostridium;
Carbon cycling	Carbon degradataion	Hemicellulose	1.3831	1.1381	1.4638	1.2081	0.872	0.747	1.2163	1.8512	0.4929	1.1453	2.8188	2.3563	2.364	0.7618	1.6907	1.7769	0.9062	1.6679	0.8853	1.2109	0.9874		197748422	xylA	Mannheimia haemolytica PHL213	superkingdom:Bacteria;phylum:Proteobacteria;class:Gammaproteobacteria;order:Pasteurellales;family:Pasteurellaceae;genus:Mannheimia;species:Mannheimia haemolytica;
Carbon cycling	Carbon degradataion	Hemicellulose	0.4145	0.242	0.2164	0.7019	0.2212	0.2786	0.9327	0	0.3567	0.2324	0.8831	0.4769	1.2421	0.416	0.6143	0.1166	0.1284	0.1947	0	0.0917	0.1143		242765885	ara_fungi	Talaromyces stipitatus ATCC 10500	superkingdom:Eukaryota;kingdom:Fungi;phylum:Ascomycota;class:Eurotiomycetes;order:Eurotiales;family:Trichocomaceae;genus:Talaromyces;species:Talaromyces stipitatus;
Carbon cycling	Carbon degradataion	Hemicellulose	0	0	0	0.3607	0.1868	0	0	0	0.4518	0.2618	0.1981	0.9477	0	0	0	0	0	0	0	0	0		160357497	ara	Bacillus selenitireducens MLS10	superkingdom:Bacteria;phylum:Firmicutes;class:Bacilli;order:Bacillales;family:Bacillaceae;genus:Bacillus;species:Bacillus selenitireducens;
Carbon cycling	Carbon degradataion	Hemicellulose	0	0	0	0	0	1.3798	0.3532	0	0	0	0	0	0	0	0	0.3358	0.4219	0.9853	0	0	0		184154878	xylA	Lactobacillus fermentum IFO 3956	superkingdom:Bacteria;phylum:Firmicutes;class:Bacilli;order:Lactobacillales;family:Lactobacillaceae;genus:Lactobacillus;species:Lactobacillus fermentum;
Carbon cycling	Carbon degradataion	Hemicellulose	0.7876	0.5167	0.7355	0.7583	0.6964	0.7103	0.9172	1.0893	0.5246	0.9625	0	0	0	0.7499	0.9499	0.99	0.8134	0.8588	0.9619	0.8195	0.6473		159039501	xylA	Salinispora arenicola CNS-205	superkingdom:Bacteria;phylum:Actinobacteria;class:Actinobacteria;order:Actinomycetales;family:Micromonosporaceae;genus:Salinispora;species:Salinispora arenicola;
Carbon cycling	Carbon degradataion	Hemicellulose	0.9243	0.6396	0.8848	1.0191	0.7546	0.8038	0.7461	1.3409	0.589	0.9995	1.6871	2.0238	1.171	1.1397	1.0898	0.9972	1.1977	1.0626	1.0176	1.0846	0.7247		256685140	ara	Jonesia denitrificans DSM 20603	superkingdom:Bacteria;phylum:Actinobacteria;class:Actinobacteria;order:Actinomycetales;family:Jonesiaceae;genus:Jonesia;species:Jonesia denitrificans;
Carbon cycling	Carbon degradataion	Hemicellulose	0.1459	0.1229	0	0	0	0	0	0	0	0	0	0	0	0	0	0	0	0	0	0	0		261879372	ara	Prevotella bergensis DSM 17361	superkingdom:Bacteria;phylum:Bacteroidetes;class:Bacteroidia;order:Bacteroidales;family:Prevotellaceae;genus:Prevotella;species:Prevotella bergensis;
Carbon cycling	Carbon degradataion	Hemicellulose	0	0	0	0.362	0.3255	0.4372	0.4259	0	0	0	0	0	0	0.6963	0.4526	0	0	0	0	0	0		83842013	xylA	Sulfitobacter sp. NAS-14.1	superkingdom:Bacteria;phylum:Proteobacteria;class:Alphaproteobacteria;order:Rhodobacterales;family:Rhodobacteraceae;genus:Sulfitobacter;
Carbon cycling	Carbon degradataion	Hemicellulose	1.8731	0.6662	0.7353	1.8387	1.5197	2.1011	1.3869	0.7643	1.9749	1.8898	0	0	0	0	0	0.966	0.7763	0	1.2513	0	0.9417		159044542	xylA	Dinoroseobacter shibae DFL 12	superkingdom:Bacteria;phylum:Proteobacteria;class:Alphaproteobacteria;order:Rhodobacterales;family:Rhodobacteraceae;genus:Dinoroseobacter;species:Dinoroseobacter shibae;
Carbon cycling	Carbon degradataion	Hemicellulose	1.5597	0.6299	2.3916	0.7008	0.3863	0.8265	0.6908	0.7236	0	0	0	0	0	0	0	0.8106	0.8767	0.7476	0	0	0		223894499	xylA	bacterium Ellin514	superkingdom:Bacteria;phylum:Verrucomicrobia;class:Verrucomicrobiae;order:Verrucomicrobiales;family:Verrucomicrobia subdivision 3;
Carbon cycling	Carbon degradataion	Hemicellulose	0	0	0	0	0	0.4953	0.2977	0	0	0	0	0	0	0	0	0	0	0	0	0	0		268608080	mannanase	Ruminococcus flavefaciens FD-1	superkingdom:Bacteria;phylum:Firmicutes;class:Clostridia;order:Clostridiales;family:Ruminococcaceae;genus:Ruminococcus;species:Ruminococcus flavefaciens;
Carbon cycling	Carbon degradataion	Hemicellulose	0	0	0.8006	0.6469	1.6118	3.1515	0.9226	5.8037	0	0	0.6484	0	2.1747	1.8909	1.3068	1.5963	1.8038	1.7654	1.2412	1.5631	1.8128		83654967	xylA	Burkholderia thailandensis E264	superkingdom:Bacteria;phylum:Proteobacteria;class:Betaproteobacteria;order:Burkholderiales;family:Burkholderiaceae;genus:Burkholderia;species:Burkholderia thailandensis;
Carbon cycling	Carbon degradataion	Hemicellulose	0	0	0	0.2512	0.1171	0.1391	0.4275	0	0	0	0.2638	0.1815	0.1343	0.2285	0.3126	0	0	0	0	0	0		227237556	xylA	Mobiluncus curtisii ATCC 43063	superkingdom:Bacteria;phylum:Actinobacteria;class:Actinobacteria;order:Actinomycetales;family:Actinomycetaceae;genus:Mobiluncus;species:Mobiluncus curtisii;
Carbon cycling	Carbon degradataion	Hemicellulose	0	0	0	0	0	0	0	0	0	0	0	0	0	0	0	0	0	0	0.3477	0.6145	0		212530228	ara_fungi	Penicillium marneffei ATCC 18224	superkingdom:Eukaryota;kingdom:Fungi;phylum:Ascomycota;class:Eurotiomycetes;order:Eurotiales;family:Trichocomaceae;genus:Penicillium;species:Penicillium marneffei;
Carbon cycling	Carbon degradataion	Hemicellulose	1.0421	0.7708	0.3682	0.657	0.4072	0.297	0.7684	1.5258	2.8646	0.3168	1.8011	1.3411	0.9174	0.7564	0.588	1.1674	0.3318	0.3064	0.6034	1.2611	0.6842		212691094	mannanase	Bacteroides dorei DSM 17855	superkingdom:Bacteria;phylum:Bacteroidetes;class:Bacteroidia;order:Bacteroidales;family:Bacteroidaceae;genus:Bacteroides;species:Bacteroides dorei;
Carbon cycling	Carbon degradataion	Hemicellulose	0.3178	0.2122	0.3618	0.4559	0.339	0.4835	0.5576	0.6247	0.4049	0.5889	0	0.7599	1.1353	0	0	0	0	0	0.3603	0.4016	0.3174		167647574	ara	Caulobacter sp. K31	superkingdom:Bacteria;phylum:Proteobacteria;class:Alphaproteobacteria;order:Caulobacterales;family:Caulobacteraceae;genus:Caulobacter;
Carbon cycling	Carbon degradataion	Hemicellulose	2.5954	2.207	1.7167	4.1643	3.5411	1.6866	2.6734	4.292	0	0	1.9257	1.4822	2.3245	1.7753	1.3645	0	0	0	1.0208	0.2615	0.3296		163815306	ara	Coprococcus eutactus ATCC 27759	superkingdom:Bacteria;phylum:Firmicutes;class:Clostridia;order:Clostridiales;family:Lachnospiraceae;genus:Coprococcus;species:Coprococcus eutactus;
Carbon cycling	Carbon degradataion	Hemicellulose	0	0	3.5603	0.4976	0	0.3579	0.7444	0	0	0	0.3065	1.7788	2.299	0.2349	0.2484	0	0.8702	0.9826	0.4426	0	3.0014		87136607	xylanase	Novosphingobium aromaticivorans DSM 12444	superkingdom:Bacteria;phylum:Proteobacteria;class:Alphaproteobacteria;order:Sphingomonadales;family:Sphingomonadaceae;genus:Novosphingobium;species:Novosphingobium aromaticivorans;
Carbon cycling	Carbon degradataion	Hemicellulose	0.2733	0.1943	0.139	0.1981	0.2025	0	0	0	0	0	0.853	0.3476	0.3404	0.3105	0.3812	0	0	0	0	0	0		196251310	mannanase	Clostridium thermocellum DSM 4150	superkingdom:Bacteria;phylum:Firmicutes;class:Clostridia;order:Clostridiales;family:Clostridiaceae;genus:Clostridium;species:Clostridium thermocellum;
Carbon cycling	Carbon degradataion	Hemicellulose	0.7147	0.5172	0.8448	0.6788	0.6114	0.7642	0.8602	1.1954	0.5826	1.0555	1.4379	1.4604	0.8476	0.866	1.1376	0.9475	1.0672	0.9983	0.887	0.7494	0.7405		262333580	ara	Rhodothermus marinus DSM 4252	superkingdom:Bacteria;phylum:Bacteroidetes;class:Sphingobacteria;order:Sphingobacteriales;family:Rhodothermaceae;genus:Rhodothermus;species:Rhodothermus marinus;
Carbon cycling	Carbon degradataion	Hemicellulose	1.9117	0.8105	2.618	0.8672	0.5674	1.2147	0.7834	0.8611	0	0	2.3562	1.9524	1.7703	0.7563	1.3552	1.1407	1.2952	1.036	0.5654	1.1511	0.6618		237801570	xylA	Pseudomonas syringae pv. oryzae str. 1_6	superkingdom:Bacteria;phylum:Proteobacteria;class:Gammaproteobacteria;order:Pseudomonadales;family:Pseudomonadaceae;genus:Pseudomonas;species:Pseudomonas coronafaciens;
Carbon cycling	Carbon degradataion	Hemicellulose	1.3652	0.6091	2.0775	0.5065	0.3218	0.5425	0.41	0.4529	0.2785	0.3792	0	1.1485	1.1417	0.3312	0.6916	0.5616	0.6523	0.4578	0.2863	0.4462	0.2674		167749152	mannanase	Eubacterium siraeum DSM 15702	superkingdom:Bacteria;phylum:Firmicutes;class:Clostridia;order:Clostridiales;family:Eubacteriaceae;genus:Eubacterium;species:Eubacterium siraeum;
Carbon cycling	Carbon degradataion	Hemicellulose	2.562	0.6649	1.1662	0.8332	3.132	2.1621	1.6034	0.7389	0.4975	1.6889	0.6802	2.0992	1.8728	1.4825	1.6545	1.0123	1.0482	1.9244	2.1504	0.9912	1.0458		171277508	ara	Bifidobacterium dentium ATCC 27678	superkingdom:Bacteria;phylum:Actinobacteria;class:Actinobacteria;order:Bifidobacteriales;family:Bifidobacteriaceae;genus:Bifidobacterium;species:Bifidobacterium dentium;
Carbon cycling	Carbon degradataion	Hemicellulose	0.7271	0.43995	0	0	0	0.5476	0.6378	0.9708	0.6446	0.8613	0	0	0	0	0	0.9206	0.5533	0.8989	0	0	0		197934530	ara	Streptomyces sviceus ATCC 29083	superkingdom:Bacteria;phylum:Actinobacteria;class:Actinobacteria;order:Actinomycetales;family:Streptomycetaceae;genus:Streptomyces;species:Streptomyces sviceus;
Carbon cycling	Carbon degradataion	Hemicellulose	2.5768	0.7863	1.1852	1.081	2.9737	1.9585	2.7467	1.7864	3.7793	1.7816	2.0683	0	1.5383	1.4116	2.9462	1.9514	0	1.0233	2.2754	0	0.7502		113934988	xylanase	Caulobacter sp. K31	superkingdom:Bacteria;phylum:Proteobacteria;class:Alphaproteobacteria;order:Caulobacterales;family:Caulobacteraceae;genus:Caulobacter;
Carbon cycling	Carbon degradataion	Hemicellulose	0	0	0	0	0	1.2337	1.0006	0	0	0	0	0	0	1.224	1.5216	0	0	0	1.4822	1.7082	0		254486235	xylA	Roseobacter sp. GAI101	superkingdom:Bacteria;phylum:Proteobacteria;class:Alphaproteobacteria;order:Rhodobacterales;family:Rhodobacteraceae;genus:Roseobacter;
Carbon cycling	Carbon degradataion	Hemicellulose	0.5668	0.3963	0.55	0.6135	0.4144	0.5127	0.595	0.8851	0.5442	0.8212	0.9326	1.138	0.4143	0.6073	0.7494	0.6609	0.6494	0.7011	0.8503	0.7343	0.5685		268315594	mannanase	Rhodothermus marinus DSM 4252	superkingdom:Bacteria;phylum:Bacteroidetes;class:Sphingobacteria;order:Sphingobacteriales;family:Rhodothermaceae;genus:Rhodothermus;species:Rhodothermus marinus;
Carbon cycling	Carbon degradataion	Hemicellulose	0.7323	0.5169	0.8095	0.9367	0.922	0.8184	0.743	1.0901	0.5596	0.9268	1.0361	0	1.6561	1.3547	0.8724	1.4311	0.8027	1.0949	1.7477	0.6916	0.9439		218240655	ara	Alicyclobacillus acidocaldarius LAA1	superkingdom:Bacteria;phylum:Firmicutes;class:Bacilli;order:Bacillales;family:Alicyclobacillaceae;genus:Alicyclobacillus;species:Alicyclobacillus acidocaldarius;
Carbon cycling	Carbon degradataion	Hemicellulose	0.2734	0.1421	0.8872	0.2869	0.2808	0	0.2477	0.4298	0	0	0.2585	0.3426	0.2784	0	0	0	0	0	0	0	0		144774	mannanase		superkingdom:Bacteria;phylum:Firmicutes;class:Clostridia;order:Clostridiales;family:Clostridiaceae;genus:Clostridium;
Carbon cycling	Carbon degradataion	Hemicellulose	0.327	0.4159	0	0.2939	0.2027	0.2396	0.3966	0	0.2108	0.2704	0.1971	0	0.2019	0	0	0	0	0	0	0	0		11991219	ara_fungi	Cochliobolus carbonum	superkingdom:Eukaryota;kingdom:Fungi;phylum:Ascomycota;class:Dothideomycetes;order:Pleosporales;family:Pleosporaceae;genus:Cochliobolus;
Carbon cycling	Carbon degradataion	Hemicellulose	0.7892	0.4614	0.5458	0.6208	0.3078	0	0.662	0.4064	0.3549	0.7831	0	0.5595	0.4094	0.379	0.7935	0	0	0	0	0	0		198255066	xylA	Octadecabacter antarcticus 307	superkingdom:Bacteria;phylum:Proteobacteria;class:Alphaproteobacteria;order:Rhodobacterales;family:Rhodobacteraceae;genus:Octadecabacter;species:Octadecabacter antarcticus;
[truncated: 15,186 more rows]
